# Supplementary material for: A new one-dimensional NiII coordination polymer with a two-dimensional supra­molecular architecture
Source: Acta Crystallogr E Crystallogr Commun. 2017 Jan 13;73(Pt 2):192–5. doi: 10.1107/S2056989017000470 (PMC5290563; doi:10.1107/S2056989017000470)
Supplement: Supplementary file 1 [file e-73-00192-sup1.cif]

##############################################################################
#                                                                            #
# This CIF contains the data in a paper accepted for publication in          #
# Acta Crystallographica Section E. It conforms to the requirements of       #
# Notes for Authors for Acta Crystallographica Section E, and has been       #
# peer reviewed under the auspices of the IUCr Commission on Journals.       #
#                                                                            #
# Full details of the Crystallographic Information File format               #
# are given in the paper "The Crystallographic Information File (CIF):       #
# a New Standard Archive File for Crystallography" by S. R. Hall, F. H.      #
# Allen and I. D. Brown [Acta Cryst. (1991), A47, 655-685].                  #
#                                                                            #
# The current version of the core CIF dictionary is obtainable from          #
# ftp://ftp.iucr.org/pub/cif_core.dic.                                       #
#                                                                            #
# Software is freely available for graphical display of the structure(s)     #
# in this CIF. For information consult the CIF software page                 #
# http://www.iucr.org/resources/cif/software.                                #
#                                                                            #
# This file may be used for bona fide research purposes within the           #
# scientific community so long as proper attribution is given to the journal # 
# article from which it was obtained.                                        #
#                                                                            #
##############################################################################
data_I
_audit_creation_method     'SHELXL-2014/7'
_journal_date_recd_electronic     2016-12-18
_journal_date_accepted     2017-01-10
_journal_name_full     'Acta Crystallographica, Section E'
_journal_year     2017
_journal_volume     73
_journal_issue      2
_journal_page_first     192
_journal_page_last     195
_journal_paper_category     GM
_journal_paper_doi     10.1107/S2056989017000470
_journal_coeditor_code     ZL2688
_publ_contact_author_name     'Kai-Long Zhong'
_publ_contact_author_address
;
Department of Applied Chemistry
Nanjing Polytechnic Institute
Nanjing 210048, People's Republic of China
;
_publ_contact_author_email     'zklong76@163.com'
_publ_contact_author_fax     '+86-025-58370621'
_publ_contact_author_phone     '+86-025-58371642'
_publ_section_title
;
A new one-dimensional Ni^II^ coordination polymer with a two-dimensional
supramolecular architecture
;
loop_
    _publ_author_name
    _publ_author_footnote
    _publ_author_address
    'Zhong, Kai-Long' .
;
Department of Applied Chemistry
Nanjing Polytechnic Institute
Nanjing 210048, People's Republic of China
;
_publ_section_synopsis
;
The Ni^II^ cation is coordinated by three N atoms of three different
1,3,5-tris(imidazol-1-ylmethyl)benzene ligands, one O atom of an
ethane-1,2-diol molecule, by a sulfate anion and a water molecule, forming a
distorted octahedral NiN~3~O~3~ coordination geometry. The tripodal
1,3,5-tris(imidazol-1-ylmethyl)benzene ligands link the Ni^II^ cations to
generate a metal--organic chain running along [100].
;
_chemical_name_systematic
;\
<i>catena</i>-Poly[[aqua(sulfato-\k<i>O</i>)hemi(\m-ethane-1,2-diol-\
\k^2^<i>O</i>:<i>O</i>')[\m~3~-1,3,5-tris(1<i>H</i>-imidazol-1-\
ylmethyl)benzene-\k^3^<i>N</i>^3^,<i>N</i>^3'^,<i>N</i>^3''^]nickel(II)]
ethane-1,2-diol monosolvate monohydrate]
;
_chemical_name_common     ?
_chemical_formula_moiety     'C19 H23 N6 Ni O6 S, C2 H6 O2, H2 O'
_chemical_formula_sum     'C21 H31 N6 Ni O9 S'
_chemical_formula_iupac
                 '[Ni (S O4) (C18 H18 N6) (C2 H6 O2)0.5 (H2 O)], C2 H6 O2, H2 O'
_chemical_formula_weight     602.29
_chemical_melting_point     ?
_shelx_space_group_comment
;
The symmetry employed for this shelxl refinement is uniquely defined
by the following loop, which should always be used as a source of
symmetry information in preference to the above space-group names.
They are only intended as comments.
;
_space_group_crystal_system     triclinic
_space_group_name_H-M_alt     'P -1'
_space_group_name_Hall     '-P 1'
loop_
    _space_group_symop_operation_xyz
    'x, y, z'
    '-x, -y, -z'
_cell_length_a     8.6910(4)
_cell_length_b     11.7296(5)
_cell_length_c     13.1200(6)
_cell_angle_alpha     83.9220(10)
_cell_angle_beta     77.8290(10)
_cell_angle_gamma     74.0640(10)
_cell_volume     1255.53(10)
_cell_formula_units_Z     2
_cell_measurement_reflns_used     5689
_cell_measurement_theta_min     3.62
_cell_measurement_theta_max     27.48
_cell_measurement_temperature     223.15
_exptl_crystal_description     block
_exptl_crystal_colour     blue
_exptl_crystal_size_max     0.300
_exptl_crystal_size_mid     0.250
_exptl_crystal_size_min     0.200
_exptl_crystal_density_diffrn     1.593
_exptl_crystal_density_meas     ?
_exptl_crystal_density_method     ?
_exptl_crystal_F_000     630
_exptl_absorpt_coefficient_mu     0.920
_exptl_absorpt_correction_type     multi-scan
_exptl_absorpt_process_details
;
(<i>REQAB</i>; Jacobson, 1998)
;
_shelx_estimated_absorpt_T_min     0.770
_shelx_estimated_absorpt_T_max     1.000
_exptl_absorpt_correction_T_min     0.7699
_exptl_absorpt_correction_T_max     0.8374
_diffrn_ambient_temperature     223.15
_diffrn_radiation_type     MoK\a
_diffrn_radiation_wavelength     0.71073
_diffrn_measurement_device_type     'Rigaku Mercury CCD'
_diffrn_measurement_method     '\w scans'
_diffrn_detector_area_resol_mean     28.5714
_diffrn_reflns_number     10288
_diffrn_reflns_av_R_equivalents     0.0145
_diffrn_reflns_theta_min     2.468
_diffrn_reflns_theta_max     27.507
_diffrn_reflns_theta_full     25.242
_diffrn_measured_fraction_theta_max     0.987
_diffrn_measured_fraction_theta_full     0.989
_diffrn_reflns_limit_h_min     -11
_diffrn_reflns_limit_h_max     3
_diffrn_reflns_limit_k_min     -15
_diffrn_reflns_limit_k_max     14
_diffrn_reflns_limit_l_min     -17
_diffrn_reflns_limit_l_max     16
_refine_special_details     ?
_reflns_number_total     5701
_reflns_number_gt     5102
_reflns_threshold_expression     'I > 2\s(I)'
_refine_ls_structure_factor_coef     Fsqd
_refine_ls_matrix_type     full
_refine_ls_R_factor_all     0.0349
_refine_ls_R_factor_gt     0.0307
_refine_ls_wR_factor_gt     0.0746
_refine_ls_wR_factor_ref     0.0769
_refine_ls_goodness_of_fit_ref     1.050
_refine_ls_restrained_S_all     1.050
_refine_ls_number_reflns     5701
_refine_ls_number_parameters     346
_refine_ls_number_restraints     0
_refine_ls_hydrogen_treatment     constr
_refine_ls_weighting_scheme     calc
_refine_ls_weighting_details
              'w=1/[\s^2^(Fo^2^)+(0.0339P)^2^+0.5937P] where P=(Fo^2^+2Fc^2^)/3'
_atom_sites_solution_hydrogens     geom
_atom_sites_solution_primary     ?
_atom_sites_solution_secondary     ?
_refine_ls_shift/su_max     0.000
_refine_ls_shift/su_mean     0.000
_refine_diff_density_max     0.636
_refine_diff_density_min     -0.349
_refine_ls_extinction_method     none
_refine_ls_extinction_coef     .
loop_
    _atom_type_symbol
    _atom_type_description
    _atom_type_scat_dispersion_real
    _atom_type_scat_dispersion_imag
    _atom_type_scat_source
    'C' 'C' 0.0033 0.0016
                         'International Tables Vol C Tables 4.2.6.8 and 6.1.1.4'
    'H' 'H' 0.0000 0.0000
                         'International Tables Vol C Tables 4.2.6.8 and 6.1.1.4'
    'N' 'N' 0.0061 0.0033
                         'International Tables Vol C Tables 4.2.6.8 and 6.1.1.4'
    'Ni' 'Ni' 0.3393 1.1124
                         'International Tables Vol C Tables 4.2.6.8 and 6.1.1.4'
    'O' 'O' 0.0106 0.0060
                         'International Tables Vol C Tables 4.2.6.8 and 6.1.1.4'
    'S' 'S' 0.1246 0.1234
                         'International Tables Vol C Tables 4.2.6.8 and 6.1.1.4'
_computing_data_collection
;
CrystalClear (Rigaku, 2007)
;
_computing_cell_refinement
;
CrystalClear (Rigaku, 2007)
;
_computing_data_reduction
;
CrystalClear (Rigaku, 2007)
;
_computing_structure_solution
;
SHELXT (Sheldrick, 2015a)
;
_computing_structure_refinement
;
SHELXL2014 (Sheldrick, 2015b)
;
_computing_molecular_graphics
;
XP in SHELXTL (Sheldrick, 2008)
;
_computing_publication_material
;
SHELXL2014 (Sheldrick, 2015b)
;
loop_
    _atom_site_type_symbol
    _atom_site_label
    _atom_site_fract_x
    _atom_site_fract_y
    _atom_site_fract_z
    _atom_site_U_iso_or_equiv
    _atom_site_adp_type
    _atom_site_calc_flag
    _atom_site_occupancy
    _atom_site_disorder_assembly
    _atom_site_disorder_group
    Ni Ni1 0.04969(2) 0.26468(2) 0.69398(2) 0.02264(7) Uani d 1 . .
    S S1 0.39700(5) 0.31684(4) 0.73486(3) 0.02532(10) Uani d 1 . .
    N N1 0.17497(17) 0.15324(13) 0.57365(11) 0.0264(3) Uani d 1 . .
    N N2 0.35427(17) 0.07352(13) 0.43798(11) 0.0272(3) Uani d 1 . .
    N N3 -0.00592(17) -0.12373(13) 0.20513(11) 0.0275(3) Uani d 1 . .
    N N4 0.12631(18) -0.00981(14) 0.09797(11) 0.0288(3) Uani d 1 . .
    N N5 0.08774(18) 0.61960(13) 0.19341(11) 0.0280(3) Uani d 1 . .
    N N6 0.28790(17) 0.48786(13) 0.10352(11) 0.0271(3) Uani d 1 . .
    O O1 0.27204(14) 0.25000(12) 0.74691(10) 0.0332(3) Uani d 1 . .
    O O1W -0.16019(15) 0.28607(13) 0.63045(10) 0.0375(3) Uani d 1 . .
    H H1WA -0.1485 0.2805 0.5674 0.045 Uiso d 1 . .
    H H1WB -0.2450 0.2694 0.6602 0.045 Uiso d 1 . .
    O O2 0.55747(16) 0.23427(14) 0.72399(15) 0.0551(5) Uani d 1 . .
    O O2W 0.4836(2) 0.61941(19) 0.57640(16) 0.0644(5) Uani d 1 . .
    H H2WA 0.5186 0.6125 0.5127 0.091(12) Uiso d 1 . .
    H H2WB 0.4695 0.5551 0.6032 0.19(2) Uiso d 1 . .
    O O4 0.3645(2) 0.39103(17) 0.82364(12) 0.0585(5) Uani d 1 . .
    O O3 0.38778(17) 0.39792(13) 0.63970(11) 0.0405(3) Uani d 1 . .
    O O5 0.10109(15) 0.40988(11) 0.59967(10) 0.0309(3) Uani d 1 . .
    H H1A 0.1896 0.4142 0.6075 0.066(8) Uiso d 1 . .
    O O7 0.7848(2) 0.36115(16) 0.21737(13) 0.0581(4) Uani d 1 . .
    H H7C 0.7487 0.4328 0.2068 0.087 Uiso calc 1 . .
    O O6 0.8462(2) 0.27266(19) 0.42207(12) 0.0641(5) Uani d 1 . .
    H H6B 0.7551 0.3036 0.4092 0.096 Uiso calc 1 . .
    C C1 0.44203(19) 0.11243(16) 0.24838(13) 0.0270(4) Uani d 1 . .
    C C2 0.3776(2) 0.05094(16) 0.19147(13) 0.0281(4) Uani d 1 . .
    H H2A 0.3650 -0.0240 0.2159 0.034 Uiso calc 1 . .
    C C3 0.3312(2) 0.10036(16) 0.09739(13) 0.0267(3) Uani d 1 . .
    C C4 0.3538(2) 0.21075(16) 0.06059(13) 0.0272(3) Uani d 1 . .
    H H4A 0.3251 0.2435 -0.0026 0.033 Uiso calc 1 . .
    C C5 0.4194(2) 0.27334(15) 0.11748(14) 0.0264(3) Uani d 1 . .
    C C6 0.4632(2) 0.22389(16) 0.21129(14) 0.0290(4) Uani d 1 . .
    H H6A 0.5068 0.2653 0.2496 0.035 Uiso calc 1 . .
    C C7 0.4926(2) 0.05685(18) 0.34988(13) 0.0321(4) Uani d 1 . .
    H H7A 0.5418 -0.0274 0.3423 0.039 Uiso calc 1 . .
    H H7B 0.5740 0.0920 0.3645 0.039 Uiso calc 1 . .
    C C8 0.2624(2) 0.03201(19) 0.03467(14) 0.0349(4) Uani d 1 . .
    H H8A 0.2253 0.0826 -0.0235 0.042 Uiso calc 1 . .
    H H8B 0.3478 -0.0356 0.0064 0.042 Uiso calc 1 . .
    C C9 0.4402(2) 0.39447(16) 0.07772(15) 0.0306(4) Uani d 1 . .
    H H9A 0.5237 0.4113 0.1080 0.037 Uiso calc 1 . .
    H H9B 0.4765 0.3949 0.0025 0.037 Uiso calc 1 . .
    C C10 0.2496(2) 0.00224(17) 0.46746(14) 0.0323(4) Uani d 1 . .
    H H10A 0.2531 -0.0665 0.4367 0.039 Uiso calc 1 . .
    C C11 0.1396(2) 0.05254(17) 0.55086(14) 0.0307(4) Uani d 1 . .
    H H11A 0.0532 0.0232 0.5872 0.037 Uiso calc 1 . .
    C C12 0.3053(2) 0.16280(16) 0.50339(13) 0.0270(3) Uani d 1 . .
    H H12A 0.3563 0.2236 0.4998 0.032 Uiso calc 1 . .
    C C13 -0.0332(2) 0.05429(17) 0.12110(15) 0.0337(4) Uani d 1 . .
    H H13A -0.0776 0.1313 0.0968 0.040 Uiso calc 1 . .
    C C14 -0.1129(2) -0.01670(17) 0.18614(14) 0.0329(4) Uani d 1 . .
    H H14A -0.2239 0.0037 0.2141 0.040 Uiso calc 1 . .
    C C15 0.1375(2) -0.11575(16) 0.15006(14) 0.0299(4) Uani d 1 . .
    H H15A 0.2336 -0.1758 0.1478 0.036 Uiso calc 1 . .
    C C16 0.1711(2) 0.52835(18) 0.04308(15) 0.0362(4) Uani d 1 . .
    H H16A 0.1747 0.5047 -0.0230 0.043 Uiso calc 1 . .
    C C17 0.0496(2) 0.60986(18) 0.09903(15) 0.0356(4) Uani d 1 . .
    H H17A -0.0456 0.6528 0.0767 0.043 Uiso calc 1 . .
    C C18 0.2324(2) 0.54442(16) 0.19310(14) 0.0298(4) Uani d 1 . .
    H H18A 0.2886 0.5322 0.2480 0.036 Uiso calc 1 . .
    C C20 0.0760(2) 0.45061(18) 0.49659(15) 0.0349(4) Uani d 1 . .
    H H20A 0.0660 0.3861 0.4600 0.042 Uiso calc 1 . .
    H H20B 0.1682 0.4783 0.4581 0.042 Uiso calc 1 . .
    C C21 0.9401(3) 0.3387(2) 0.24521(18) 0.0498(5) Uani d 1 . .
    H H21A 0.9519 0.4103 0.2700 0.060 Uiso calc 1 . .
    H H21B 1.0250 0.3158 0.1844 0.060 Uiso calc 1 . .
    C C22 0.9574(3) 0.2421(2) 0.32855(19) 0.0533(6) Uani d 1 . .
    H H22A 0.9415 0.1718 0.3039 0.064 Uiso calc 1 . .
    H H22B 1.0673 0.2225 0.3422 0.064 Uiso calc 1 . .
loop_
    _atom_site_aniso_label
    _atom_site_aniso_U_11
    _atom_site_aniso_U_22
    _atom_site_aniso_U_33
    _atom_site_aniso_U_12
    _atom_site_aniso_U_13
    _atom_site_aniso_U_23
    Ni1 0.02106(11) 0.02523(12) 0.02195(11) -0.00719(8) -0.00350(8) -0.00055(8)
    S1 0.02180(18) 0.0309(2) 0.0249(2) -0.00984(16) -0.00678(15) 0.00368(16)
    N1 0.0254(7) 0.0282(8) 0.0252(7) -0.0072(6) -0.0043(6) -0.0008(6)
    N2 0.0267(7) 0.0305(8) 0.0220(7) -0.0043(6) -0.0040(5) 0.0001(6)
    N3 0.0269(7) 0.0299(8) 0.0263(7) -0.0102(6) -0.0022(6) -0.0016(6)
    N4 0.0317(7) 0.0313(8) 0.0263(7) -0.0151(6) -0.0040(6) 0.0008(6)
    N5 0.0293(7) 0.0287(8) 0.0261(7) -0.0077(6) -0.0049(6) -0.0026(6)
    N6 0.0296(7) 0.0239(7) 0.0265(7) -0.0075(6) -0.0019(6) -0.0011(6)
    O1 0.0261(6) 0.0392(8) 0.0386(7) -0.0155(5) -0.0128(5) 0.0111(6)
    O1W 0.0257(6) 0.0619(9) 0.0279(7) -0.0159(6) -0.0043(5) -0.0058(6)
    O2 0.0231(6) 0.0416(9) 0.0939(13) -0.0063(6) -0.0090(7) 0.0162(9)
    O2W 0.0637(11) 0.0762(14) 0.0583(12) -0.0359(10) 0.0060(9) -0.0144(10)
    O4 0.0787(12) 0.0705(12) 0.0375(8) -0.0353(10) -0.0087(8) -0.0141(8)
    O3 0.0393(7) 0.0474(9) 0.0394(8) -0.0212(6) -0.0143(6) 0.0181(6)
    O5 0.0320(6) 0.0338(7) 0.0301(6) -0.0112(5) -0.0153(5) 0.0098(5)
    O7 0.0763(12) 0.0541(10) 0.0512(10) -0.0234(9) -0.0231(9) 0.0046(8)
    O6 0.0594(10) 0.1007(15) 0.0345(8) -0.0213(10) -0.0141(7) -0.0020(9)
    C1 0.0224(7) 0.0313(9) 0.0232(8) -0.0035(7) -0.0013(6) 0.0014(7)
    C2 0.0307(8) 0.0271(9) 0.0251(8) -0.0096(7) -0.0017(7) 0.0035(7)
    C3 0.0269(8) 0.0295(9) 0.0235(8) -0.0107(7) -0.0004(6) -0.0004(7)
    C4 0.0273(8) 0.0291(9) 0.0240(8) -0.0074(7) -0.0044(6) 0.0036(7)
    C5 0.0238(7) 0.0234(8) 0.0297(9) -0.0061(6) -0.0010(6) 0.0005(7)
    C6 0.0278(8) 0.0313(9) 0.0291(9) -0.0088(7) -0.0048(7) -0.0043(7)
    C7 0.0254(8) 0.0403(11) 0.0236(8) 0.0001(7) -0.0024(7) 0.0019(7)
    C8 0.0425(10) 0.0416(11) 0.0259(9) -0.0241(9) -0.0008(8) -0.0013(8)
    C9 0.0279(8) 0.0256(9) 0.0351(10) -0.0081(7) 0.0020(7) -0.0005(7)
    C10 0.0376(9) 0.0329(10) 0.0296(9) -0.0125(8) -0.0077(7) -0.0037(7)
    C11 0.0309(8) 0.0357(10) 0.0290(9) -0.0155(8) -0.0047(7) -0.0012(7)
    C12 0.0273(8) 0.0270(9) 0.0264(8) -0.0075(7) -0.0049(7) 0.0010(7)
    C13 0.0361(9) 0.0311(10) 0.0319(9) -0.0042(8) -0.0092(8) 0.0007(8)
    C14 0.0273(8) 0.0389(11) 0.0297(9) -0.0056(8) -0.0030(7) -0.0019(8)
    C15 0.0279(8) 0.0290(9) 0.0330(9) -0.0106(7) -0.0028(7) -0.0006(7)
    C16 0.0407(10) 0.0413(11) 0.0262(9) -0.0067(9) -0.0087(8) -0.0063(8)
    C17 0.0344(9) 0.0411(11) 0.0307(9) -0.0032(8) -0.0120(8) -0.0047(8)
    C18 0.0325(9) 0.0299(9) 0.0273(9) -0.0069(7) -0.0071(7) -0.0030(7)
    C20 0.0366(10) 0.0364(10) 0.0298(9) -0.0055(8) -0.0102(8) 0.0031(8)
    C21 0.0546(13) 0.0468(13) 0.0463(13) -0.0177(11) 0.0023(10) -0.0065(10)
    C22 0.0651(15) 0.0489(14) 0.0455(13) -0.0091(12) -0.0142(11) -0.0077(11)
_geom_special_details
;
 All esds (except the esd in the dihedral angle between two l.s. planes)
 are estimated using the full covariance matrix.  The cell esds are taken
 into account individually in the estimation of esds in distances, angles
 and torsion angles; correlations between esds in cell parameters are only
 used when they are defined by crystal symmetry.  An approximate (isotropic)
 treatment of cell esds is used for estimating esds involving l.s. planes.
;
loop_
    _geom_bond_atom_site_label_1
    _geom_bond_atom_site_label_2
    _geom_bond_site_symmetry_2
    _geom_bond_distance
    _geom_bond_publ_flag
    Ni1 N5 2_566 2.0597(15) y
    Ni1 N3 2_556 2.0735(15) y
    Ni1 N1 . 2.0777(15) y
    Ni1 O5 . 2.0904(12) y
    Ni1 O1W . 2.1048(12) y
    Ni1 O1 . 2.1458(12) y
    S1 O2 . 1.4516(14) ?
    S1 O4 . 1.4611(16) ?
    S1 O1 . 1.4792(12) ?
    S1 O3 . 1.4895(13) ?
    N1 C12 . 1.324(2) ?
    N1 C11 . 1.375(2) ?
    N2 C12 . 1.344(2) ?
    N2 C10 . 1.370(2) ?
    N2 C7 . 1.467(2) ?
    N3 C15 . 1.325(2) ?
    N3 C14 . 1.376(2) ?
    N3 Ni1 2_556 2.0736(15) ?
    N4 C15 . 1.343(2) ?
    N4 C13 . 1.371(2) ?
    N4 C8 . 1.465(2) ?
    N5 C18 . 1.322(2) ?
    N5 C17 . 1.371(2) ?
    N5 Ni1 2_566 2.0597(15) ?
    N6 C18 . 1.343(2) ?
    N6 C16 . 1.371(2) ?
    N6 C9 . 1.469(2) ?
    O1W H1WA . 0.8187 ?
    O1W H1WB . 0.8219 ?
    O2W H2WA . 0.8318 ?
    O2W H2WB . 0.8269 ?
    O5 C20 . 1.427(2) ?
    O5 H1A . 0.8129 ?
    O7 C21 . 1.420(3) ?
    O7 H7C . 0.8200 ?
    O6 C22 . 1.404(3) ?
    O6 H6B . 0.8200 ?
    C1 C2 . 1.379(3) ?
    C1 C6 . 1.393(3) ?
    C1 C7 . 1.516(2) ?
    C2 C3 . 1.397(2) ?
    C2 H2A . 0.9300 ?
    C3 C4 . 1.384(2) ?
    C3 C8 . 1.513(2) ?
    C4 C5 . 1.395(2) ?
    C4 H4A . 0.9300 ?
    C5 C6 . 1.386(2) ?
    C5 C9 . 1.506(2) ?
    C6 H6A . 0.9300 ?
    C7 H7A . 0.9700 ?
    C7 H7B . 0.9700 ?
    C8 H8A . 0.9700 ?
    C8 H8B . 0.9700 ?
    C9 H9A . 0.9700 ?
    C9 H9B . 0.9700 ?
    C10 C11 . 1.358(3) ?
    C10 H10A . 0.9300 ?
    C11 H11A . 0.9300 ?
    C12 H12A . 0.9300 ?
    C13 C14 . 1.348(3) ?
    C13 H13A . 0.9300 ?
    C14 H14A . 0.9300 ?
    C15 H15A . 0.9300 ?
    C16 C17 . 1.355(3) ?
    C16 H16A . 0.9300 ?
    C17 H17A . 0.9300 ?
    C18 H18A . 0.9300 ?
    C20 C20 2_566 1.492(4) ?
    C20 H20A . 0.9700 ?
    C20 H20B . 0.9700 ?
    C21 C22 . 1.489(3) ?
    C21 H21A . 0.9700 ?
    C21 H21B . 0.9700 ?
    C22 H22A . 0.9700 ?
    C22 H22B . 0.9700 ?
loop_
    _geom_angle_atom_site_label_1
    _geom_angle_atom_site_label_2
    _geom_angle_atom_site_label_3
    _geom_angle_site_symmetry_1
    _geom_angle_site_symmetry_3
    _geom_angle
    _geom_angle_publ_flag
    N5 Ni1 N3 2_566 2_556 89.38(6) y
    N5 Ni1 N1 2_566 . 175.70(6) y
    N3 Ni1 N1 2_556 . 92.36(6) y
    N5 Ni1 O5 2_566 . 88.70(6) y
    N3 Ni1 O5 2_556 . 176.18(5) y
    N1 Ni1 O5 . . 89.79(5) y
    N5 Ni1 O1W 2_566 . 88.85(6) y
    N3 Ni1 O1W 2_556 . 93.73(6) y
    N1 Ni1 O1W . . 87.11(5) y
    O5 Ni1 O1W . . 89.54(5) y
    N5 Ni1 O1 2_566 . 93.10(6) y
    N3 Ni1 O1 2_556 . 90.67(5) y
    N1 Ni1 O1 . . 90.82(5) y
    O5 Ni1 O1 . . 86.13(5) y
    O1W Ni1 O1 . . 175.21(5) y
    O2 S1 O4 . . 111.46(11) ?
    O2 S1 O1 . . 109.44(9) ?
    O4 S1 O1 . . 110.26(9) ?
    O2 S1 O3 . . 109.46(9) ?
    O4 S1 O3 . . 107.10(10) ?
    O1 S1 O3 . . 109.06(7) ?
    C12 N1 C11 . . 105.32(15) ?
    C12 N1 Ni1 . . 127.89(12) ?
    C11 N1 Ni1 . . 126.79(12) ?
    C12 N2 C10 . . 107.46(14) ?
    C12 N2 C7 . . 126.22(16) ?
    C10 N2 C7 . . 126.31(16) ?
    C15 N3 C14 . . 105.22(15) ?
    C15 N3 Ni1 . 2_556 126.02(12) ?
    C14 N3 Ni1 . 2_556 128.61(12) ?
    C15 N4 C13 . . 107.33(15) ?
    C15 N4 C8 . . 125.92(16) ?
    C13 N4 C8 . . 126.61(16) ?
    C18 N5 C17 . . 105.44(15) ?
    C18 N5 Ni1 . 2_566 128.44(12) ?
    C17 N5 Ni1 . 2_566 126.04(12) ?
    C18 N6 C16 . . 107.12(15) ?
    C18 N6 C9 . . 126.52(15) ?
    C16 N6 C9 . . 126.24(15) ?
    S1 O1 Ni1 . . 138.40(8) ?
    Ni1 O1W H1WA . . 118.1 ?
    Ni1 O1W H1WB . . 126.3 ?
    H1WA O1W H1WB . . 109.6 ?
    H2WA O2W H2WB . . 108.8 ?
    C20 O5 Ni1 . . 131.31(12) ?
    C20 O5 H1A . . 110.7 ?
    Ni1 O5 H1A . . 106.8 ?
    C21 O7 H7C . . 109.5 ?
    C22 O6 H6B . . 109.5 ?
    C2 C1 C6 . . 119.90(16) ?
    C2 C1 C7 . . 119.62(16) ?
    C6 C1 C7 . . 120.47(16) ?
    C1 C2 C3 . . 120.49(16) ?
    C1 C2 H2A . . 119.8 ?
    C3 C2 H2A . . 119.8 ?
    C4 C3 C2 . . 119.28(16) ?
    C4 C3 C8 . . 120.40(16) ?
    C2 C3 C8 . . 120.29(16) ?
    C3 C4 C5 . . 120.59(16) ?
    C3 C4 H4A . . 119.7 ?
    C5 C4 H4A . . 119.7 ?
    C6 C5 C4 . . 119.54(16) ?
    C6 C5 C9 . . 120.37(16) ?
    C4 C5 C9 . . 120.09(16) ?
    C5 C6 C1 . . 120.19(16) ?
    C5 C6 H6A . . 119.9 ?
    C1 C6 H6A . . 119.9 ?
    N2 C7 C1 . . 112.19(14) ?
    N2 C7 H7A . . 109.2 ?
    C1 C7 H7A . . 109.2 ?
    N2 C7 H7B . . 109.2 ?
    C1 C7 H7B . . 109.2 ?
    H7A C7 H7B . . 107.9 ?
    N4 C8 C3 . . 112.00(15) ?
    N4 C8 H8A . . 109.2 ?
    C3 C8 H8A . . 109.2 ?
    N4 C8 H8B . . 109.2 ?
    C3 C8 H8B . . 109.2 ?
    H8A C8 H8B . . 107.9 ?
    N6 C9 C5 . . 111.96(14) ?
    N6 C9 H9A . . 109.2 ?
    C5 C9 H9A . . 109.2 ?
    N6 C9 H9B . . 109.2 ?
    C5 C9 H9B . . 109.2 ?
    H9A C9 H9B . . 107.9 ?
    C11 C10 N2 . . 105.93(16) ?
    C11 C10 H10A . . 127.0 ?
    N2 C10 H10A . . 127.0 ?
    C10 C11 N1 . . 109.93(16) ?
    C10 C11 H11A . . 125.0 ?
    N1 C11 H11A . . 125.0 ?
    N1 C12 N2 . . 111.36(15) ?
    N1 C12 H12A . . 124.3 ?
    N2 C12 H12A . . 124.3 ?
    C14 C13 N4 . . 106.18(16) ?
    C14 C13 H13A . . 126.9 ?
    N4 C13 H13A . . 126.9 ?
    C13 C14 N3 . . 110.02(16) ?
    C13 C14 H14A . . 125.0 ?
    N3 C14 H14A . . 125.0 ?
    N3 C15 N4 . . 111.25(16) ?
    N3 C15 H15A . . 124.4 ?
    N4 C15 H15A . . 124.4 ?
    C17 C16 N6 . . 106.14(16) ?
    C17 C16 H16A . . 126.9 ?
    N6 C16 H16A . . 126.9 ?
    C16 C17 N5 . . 109.86(16) ?
    C16 C17 H17A . . 125.1 ?
    N5 C17 H17A . . 125.1 ?
    N5 C18 N6 . . 111.43(15) ?
    N5 C18 H18A . . 124.3 ?
    N6 C18 H18A . . 124.3 ?
    O5 C20 C20 . 2_566 108.89(19) ?
    O5 C20 H20A . . 109.9 ?
    C20 C20 H20A 2_566 . 109.9 ?
    O5 C20 H20B . . 109.9 ?
    C20 C20 H20B 2_566 . 109.9 ?
    H20A C20 H20B . . 108.3 ?
    O7 C21 C22 . . 109.84(19) ?
    O7 C21 H21A . . 109.7 ?
    C22 C21 H21A . . 109.7 ?
    O7 C21 H21B . . 109.7 ?
    C22 C21 H21B . . 109.7 ?
    H21A C21 H21B . . 108.2 ?
    O6 C22 C21 . . 113.0(2) ?
    O6 C22 H22A . . 109.0 ?
    C21 C22 H22A . . 109.0 ?
    O6 C22 H22B . . 109.0 ?
    C21 C22 H22B . . 109.0 ?
    H22A C22 H22B . . 107.8 ?
loop_
    _geom_torsion_atom_site_label_1
    _geom_torsion_atom_site_label_2
    _geom_torsion_atom_site_label_3
    _geom_torsion_atom_site_label_4
    _geom_torsion_site_symmetry_1
    _geom_torsion_site_symmetry_2
    _geom_torsion_site_symmetry_3
    _geom_torsion_site_symmetry_4
    _geom_torsion
    _geom_torsion_publ_flag
    O2 S1 O1 Ni1 . . . . -139.62(13) ?
    O4 S1 O1 Ni1 . . . . 97.44(15) ?
    O3 S1 O1 Ni1 . . . . -19.90(16) ?
    C6 C1 C2 C3 . . . . -0.9(3) ?
    C7 C1 C2 C3 . . . . -179.63(15) ?
    C1 C2 C3 C4 . . . . 1.4(3) ?
    C1 C2 C3 C8 . . . . 179.31(16) ?
    C2 C3 C4 C5 . . . . -1.2(3) ?
    C8 C3 C4 C5 . . . . -179.09(16) ?
    C3 C4 C5 C6 . . . . 0.5(3) ?
    C3 C4 C5 C9 . . . . -178.73(15) ?
    C4 C5 C6 C1 . . . . 0.1(3) ?
    C9 C5 C6 C1 . . . . 179.27(15) ?
    C2 C1 C6 C5 . . . . 0.2(3) ?
    C7 C1 C6 C5 . . . . 178.86(15) ?
    C12 N2 C7 C1 . . . . -92.6(2) ?
    C10 N2 C7 C1 . . . . 86.1(2) ?
    C2 C1 C7 N2 . . . . -82.8(2) ?
    C6 C1 C7 N2 . . . . 98.5(2) ?
    C15 N4 C8 C3 . . . . -92.2(2) ?
    C13 N4 C8 C3 . . . . 82.8(2) ?
    C4 C3 C8 N4 . . . . -129.77(17) ?
    C2 C3 C8 N4 . . . . 52.4(2) ?
    C18 N6 C9 C5 . . . . 85.2(2) ?
    C16 N6 C9 C5 . . . . -90.5(2) ?
    C6 C5 C9 N6 . . . . -97.28(19) ?
    C4 C5 C9 N6 . . . . 81.9(2) ?
    C12 N2 C10 C11 . . . . 0.09(19) ?
    C7 N2 C10 C11 . . . . -178.79(16) ?
    N2 C10 C11 N1 . . . . -0.3(2) ?
    C12 N1 C11 C10 . . . . 0.3(2) ?
    Ni1 N1 C11 C10 . . . . -179.26(12) ?
    C11 N1 C12 N2 . . . . -0.27(19) ?
    Ni1 N1 C12 N2 . . . . 179.31(11) ?
    C10 N2 C12 N1 . . . . 0.12(19) ?
    C7 N2 C12 N1 . . . . 179.00(15) ?
    C15 N4 C13 C14 . . . . -0.6(2) ?
    C8 N4 C13 C14 . . . . -176.31(17) ?
    N4 C13 C14 N3 . . . . 0.7(2) ?
    C15 N3 C14 C13 . . . . -0.5(2) ?
    Ni1 N3 C14 C13 2_556 . . . 175.22(13) ?
    C14 N3 C15 N4 . . . . 0.1(2) ?
    Ni1 N3 C15 N4 2_556 . . . -175.73(11) ?
    C13 N4 C15 N3 . . . . 0.3(2) ?
    C8 N4 C15 N3 . . . . 176.05(16) ?
    C18 N6 C16 C17 . . . . 0.8(2) ?
    C9 N6 C16 C17 . . . . 177.19(17) ?
    N6 C16 C17 N5 . . . . -0.7(2) ?
    C18 N5 C17 C16 . . . . 0.4(2) ?
    Ni1 N5 C17 C16 2_566 . . . 177.31(13) ?
    C17 N5 C18 N6 . . . . 0.1(2) ?
    Ni1 N5 C18 N6 2_566 . . . -176.68(12) ?
    C16 N6 C18 N5 . . . . -0.6(2) ?
    C9 N6 C18 N5 . . . . -176.97(15) ?
    Ni1 O5 C20 C20 . . . 2_566 99.0(2) ?
    O7 C21 C22 O6 . . . . -64.0(3) ?
loop_
    _geom_hbond_atom_site_label_D
    _geom_hbond_atom_site_label_H
    _geom_hbond_atom_site_label_A
    _geom_hbond_site_symmetry_A
    _geom_hbond_distance_DH
    _geom_hbond_distance_HA
    _geom_hbond_distance_DA
    _geom_hbond_angle_DHA
    O1W H1WA O6 1_455 0.82 1.93 2.743(2) 171.9
    O1W H1WB O2 1_455 0.82 1.88 2.6995(19) 177.8
    O2W H2WA O3 2_666 0.83 2.00 2.827(2) 176.4
    O2W H2WB O3 . 0.83 2.13 2.928(2) 163.2
    O5 H1A O3 . 0.81 1.81 2.6168(18) 169.1
    O7 H7C O4 2_666 0.82 2.07 2.884(3) 173.6
_shelx_hkl_file
;
  -3   0   0   10.63    0.40
  -4   0   0   22.76    0.69
  -5   0   0    1.21    0.22
  -6   0   0   16.07    0.69
  -7   0   0    0.59    0.20
 -10   0   0    9.23    0.33
 -10   0   0    9.37    0.32
 -10   1   0    3.86    0.27
 -10   1   0    3.38    0.24
  -9   1   0    4.24    0.25
  -9   1   0    4.20    0.23
  -8   1   0   37.77    0.70
  -8   1   0   37.39    0.73
  -7   1   0    8.71    0.25
  -7   1   0    8.51    0.27
  -6   1   0  134.54    1.79
  -6   1   0  136.03    1.80
  -4   1   0   81.54    1.08
  -3   1   0  173.00    2.15
  -2   1   0  460.15    6.68
  -2   1   0  475.82    5.93
  -3  -1   0  124.18    1.97
  -4  -1   0   89.50    1.65
  -5  -1   0   50.74    1.21
  -6  -1   0    4.03    0.41
  -7  -1   0    5.30    0.52
  -8  -1   0    0.46    0.22
  -9  -1   0    6.82    0.59
 -10   2   0    3.84    0.28
 -10   2   0    3.61    0.31
  -9   2   0   24.11    0.69
  -9   2   0   22.96    0.64
  -8   2   0    7.92    0.36
  -8   2   0    7.49    0.32
  -7   2   0   21.00    0.52
  -7   2   0   21.72    0.56
  -6   2   0    0.27    0.08
  -6   2   0    0.24    0.09
  -6   2   0   -0.06    0.05
  -5   2   0   38.15    0.73
  -5   2   0   37.80    0.65
  -5   2   0   38.81    0.69
  -4   2   0    2.99    0.17
  -4   2   0    3.19    0.17
  -4   2   0    3.13    0.15
  -3   2   0  184.94    2.38
  -3   2   0  183.94    2.48
  -3   2   0  180.29    2.43
  -2   2   0   48.39    0.77
  -2   2   0   48.67    0.81
  -2   2   0   47.18    0.78
   0   2   0   49.16    0.69
  -1  -2   0  126.00    1.54
   1   2   0  131.35    1.60
  -2  -2   0  501.40    6.46
  -2  -2   0  484.68    6.34
  -3  -2   0   29.55    0.48
  -4  -2   0    3.72    0.28
  -4  -2   0    3.70    0.11
  -5  -2   0   22.87    0.78
  -6  -2   0   17.43    0.73
  -7  -2   0   25.75    0.97
  -8  -2   0   97.48    2.23
  -9  -2   0   14.16    0.83
 -10  -2   0   12.22    0.81
  -9   3   0   10.58    0.47
  -9   3   0    9.41    0.48
  -8   3   0    1.06    0.19
  -8   3   0    0.81    0.16
  -7   3   0   16.71    0.57
  -7   3   0   16.70    0.52
  -6   3   0  114.53    1.89
  -6   3   0  115.83    1.82
  -6   3   0  116.47    1.65
  -5   3   0   59.45    1.12
  -5   3   0   59.32    1.00
  -5   3   0   57.16    1.04
  -4   3   0  175.96    2.59
  -4   3   0  180.00    2.52
  -4   3   0  178.98    2.44
  -3   3   0    0.82    0.13
  -3   3   0    0.98    0.13
  -3   3   0    0.76    0.11
  -2   3   0    0.20    0.07
  -2   3   0    0.49    0.09
  -2   3   0    0.30    0.08
  -1   3   0   26.51    0.57
   0   3   0  359.98    4.48
  -1  -3   0    7.80    0.27
   1   3   0    7.63    0.22
  -2  -3   0  281.43    3.54
  -2  -3   0  278.53    3.76
  -3  -3   0   10.00    0.29
  -3  -3   0   10.56    0.33
  -3  -3   0    9.99    0.28
  -4  -3   0   19.16    0.40
  -4  -3   0   18.38    0.39
  -4  -3   0   19.15    0.45
  -4  -3   0   19.28    0.40
  -5  -3   0  249.81    3.18
  -5  -3   0  246.71    3.23
  -5  -3   0  244.99    3.04
  -6  -3   0    1.13    0.24
  -7  -3   0    0.69    0.24
  -8  -3   0   44.34    1.41
  -9  -3   0    7.33    0.61
 -10  -3   0   -0.06    0.21
 -11  -3   0    6.23    0.73
  -9   4   0    6.73    0.43
  -8   4   0    0.24    0.14
  -7   4   0    3.35    0.27
  -7   4   0    2.88    0.32
  -6   4   0    1.43    0.20
  -6   4   0    1.23    0.20
  -6   4   0    1.35    0.17
  -5   4   0    1.07    0.16
  -5   4   0    1.10    0.16
  -5   4   0    0.86    0.17
  -4   4   0    9.61    0.42
  -4   4   0   10.08    0.39
  -4   4   0   10.30    0.39
  -3   4   0   22.89    0.64
  -3   4   0   22.47    0.60
  -3   4   0   23.88    0.60
  -2   4   0   66.22    1.23
  -2   4   0   66.60    1.17
  -2   4   0   64.49    1.16
  -1   4   0   97.48    1.54
  -1   4   0   96.32    1.55
   0  -4   0   87.83    1.40
   0   4   0   82.26    1.37
  -1  -4   0   69.46    1.20
   1   4   0   72.93    1.07
  -2  -4   0   28.65    0.48
  -2  -4   0   29.65    0.70
  -2  -4   0   28.50    0.64
   2   4   0   28.73    0.53
  -3  -4   0    7.85    0.30
  -3  -4   0    8.29    0.34
  -3  -4   0    8.18    0.29
  -4  -4   0   37.73    0.82
  -4  -4   0   35.29    0.71
  -4  -4   0   37.39    0.72
  -5  -4   0   47.30    0.82
  -5  -4   0   47.06    0.95
  -5  -4   0   45.58    0.83
  -6  -4   0   64.10    1.18
  -6  -4   0   65.51    0.97
  -6  -4   0   65.60    1.07
  -7  -4   0   15.35    0.48
  -7  -4   0   15.37    0.39
  -8  -4   0   20.36    0.57
  -8  -4   0   20.43    0.96
  -8  -4   0   20.86    0.47
  -9  -4   0   24.89    0.66
  -9  -4   0   26.05    1.14
  -9  -4   0   25.57    0.55
 -10  -4   0   25.38    0.68
 -10  -4   0   25.26    1.20
 -10  -4   0   25.30    0.55
 -11  -4   0    5.74    0.25
 -11  -4   0    6.24    0.73
 -11  -4   0    5.47    0.32
  -9   5   0   17.06    0.72
  -8   5   0    0.51    0.18
  -7   5   0    0.24    0.12
  -7   5   0    0.28    0.15
  -6   5   0    1.63    0.21
  -6   5   0    1.47    0.22
  -5   5   0    1.50    0.21
  -5   5   0    1.09    0.18
  -5   5   0    1.36    0.22
  -4   5   0   86.72    1.52
  -4   5   0   87.29    1.58
  -4   5   0   84.30    1.64
  -3   5   0    2.52    0.22
  -3   5   0    2.48    0.27
  -3   5   0    2.55    0.26
   2  -5   0   23.04    0.65
  -2   5   0   23.94    0.65
  -2   5   0   22.19    0.68
  -2   5   0   23.00    0.65
   1  -5   0    2.75    0.26
  -1   5   0    2.22    0.22
  -1   5   0    2.10    0.22
   0  -5   0    0.17    0.08
   0   5   0    0.11    0.07
  -1  -5   0   84.05    1.47
   1   5   0   86.66    1.30
   1   5   0   87.46    1.48
  -2  -5   0   21.65    0.60
   2   5   0   22.39    0.60
   2   5   0   21.76    0.50
  -3  -5   0   97.04    1.58
  -3  -5   0   96.05    1.58
  -3  -5   0   96.61    1.70
   3   5   0   98.15    1.38
  -4  -5   0  168.40    2.47
  -4  -5   0  168.85    2.41
  -4  -5   0  168.00    2.61
  -5  -5   0  210.07    2.87
  -5  -5   0  209.20    2.97
  -5  -5   0  211.10    3.15
  -6  -5   0   34.74    0.87
  -6  -5   0   34.66    0.75
  -6  -5   0   34.70    0.70
  -7  -5   0   16.34    0.38
  -7  -5   0   16.38    0.81
  -7  -5   0   15.86    0.47
  -7  -5   0   15.69    0.56
  -8  -5   0    8.69    0.35
  -8  -5   0    9.12    0.43
  -8  -5   0    8.00    0.63
  -9  -5   0    3.45    0.29
  -9  -5   0    2.44    0.46
  -9  -5   0    3.28    0.23
 -10  -5   0    2.59    0.49
 -10  -5   0    2.68    0.29
 -10  -5   0    2.83    0.22
 -11  -5   0   11.58    0.40
 -11  -5   0   11.69    0.50
 -11  -5   0   11.87    0.88
  -8   6   0    0.37    0.19
  -7   6   0    0.61    0.20
  -7   6   0    0.48    0.17
  -6   6   0    8.10    0.42
  -6   6   0    8.35    0.48
  -5   6   0   27.62    0.84
  -5   6   0   26.76    0.78
  -4   6   0   33.93    0.89
  -4   6   0   35.65    0.94
  -3   6   0   70.74    1.42
  -3   6   0   70.52    1.40
   2  -6   0  133.90    2.19
  -2   6   0  131.30    2.21
  -2   6   0  133.74    2.19
   1  -6   0    0.98    0.18
  -1   6   0    0.41    0.13
  -1   6   0    0.65    0.14
   0  -6   0  161.04    2.49
   0   6   0  160.22    2.49
  -1  -6   0   22.55    0.67
   1   6   0   21.37    0.54
   1   6   0   22.19    0.66
  -2  -6   0  125.38    2.05
  -2  -6   0  123.06    2.16
   2   6   0  129.26    1.84
   2   6   0  125.55    2.03
  -3  -6   0    1.58    0.20
  -3  -6   0    1.33    0.21
  -3  -6   0    1.14    0.11
  -3  -6   0    1.25    0.18
   3   6   0    1.47    0.16
   3   6   0    1.26    0.18
  -4  -6   0   21.83    0.64
  -4  -6   0   21.87    0.63
  -4  -6   0   22.67    0.72
  -5  -6   0  150.25    2.38
  -5  -6   0  154.99    2.56
  -5  -6   0  157.74    2.34
  -6  -6   0   24.62    0.76
  -6  -6   0   21.58    0.63
  -6  -6   0   22.68    0.62
  -7  -6   0   44.03    1.09
  -7  -6   0   41.81    0.84
  -7  -6   0   42.13    0.93
  -8  -6   0   27.80    0.85
  -8  -6   0   30.06    0.75
  -8  -6   0   27.96    1.18
  -9  -6   0    5.38    0.38
  -9  -6   0    5.89    0.67
  -9  -6   0    6.33    0.33
 -10  -6   0   38.67    1.04
 -10  -6   0   39.44    0.89
 -10  -6   0   35.61    1.49
  -7   7   0    6.05    0.41
  -6   7   0   15.78    0.63
  -6   7   0   14.96    0.69
  -5   7   0    9.95    0.52
  -5   7   0    9.36    0.53
  -4   7   0   15.72    0.66
  -4   7   0   15.54    0.63
  -3   7   0    1.94    0.28
  -2   7   0    0.13    0.11
   1  -7   0   59.92    1.31
  -1   7   0   58.20    1.30
   0  -7   0   22.39    0.73
   0   7   0   20.15    0.70
  -1  -7   0  113.77    2.00
   1   7   0  113.93    1.75
   1   7   0  114.19    2.00
  -2  -7   0    5.86    0.37
  -2  -7   0    6.14    0.39
   2   7   0    5.81    0.29
   2   7   0    6.35    0.38
  -3  -7   0    0.09    0.10
  -3  -7   0    0.14    0.10
   3   7   0    0.33    0.10
   3   7   0    0.12    0.10
  -4  -7   0   14.53    0.61
  -4  -7   0   14.60    0.56
  -5  -7   0   41.20    0.98
  -5  -7   0   40.30    1.09
  -6  -7   0    2.93    0.29
  -6  -7   0    2.86    0.33
  -6  -7   0    2.39    0.26
  -7  -7   0   50.38    1.04
  -7  -7   0   50.15    1.27
  -7  -7   0   50.42    1.12
  -8  -7   0    2.90    0.35
  -8  -7   0    2.30    0.27
  -8  -7   0    2.77    0.22
  -9  -7   0    0.08    0.15
  -9  -7   0    0.28    0.24
  -9  -7   0    0.25    0.14
 -10  -7   0    0.23    0.17
 -10  -7   0    0.31    0.27
  -7   8   0    2.58    0.34
  -6   8   0    0.49    0.20
  -5   8   0    0.86    0.23
  -4   8   0   19.70    0.76
  -3   8   0    9.12    0.52
  -2   8   0   37.63    1.07
   1  -8   0  110.64    2.09
  -1   8   0  112.29    2.09
   0  -8   0   87.27    1.76
   0   8   0   86.13    1.74
  -1  -8   0    8.03    0.47
   1   8   0    8.53    0.48
  -2  -8   0    0.03    0.11
   2   8   0   -0.04    0.10
   2   8   0    0.03    0.08
  -3  -8   0   12.50    0.57
   3   8   0   11.07    0.53
  -4  -8   0   17.90    0.67
  -4  -8   0   18.76    0.74
  -5  -8   0   84.06    1.81
  -5  -8   0   80.89    1.62
  -6  -8   0   19.02    0.68
  -6  -8   0   17.24    0.75
  -7  -8   0    0.38    0.15
  -7  -8   0    0.63    0.20
  -8  -8   0   28.77    0.77
  -8  -8   0   28.11    0.98
  -9  -8   0    0.39    0.19
 -10  -8   0   15.64    1.03
 -10  -8   0   15.68    0.75
  -6   9   0    0.29    0.19
  -5   9   0   12.77    0.65
  -4   9   0    6.59    0.49
  -3   9   0    9.72    0.58
  -2   9   0    1.37    0.27
   1  -9   0   19.91    0.80
  -1   9   0   20.36    0.81
   0  -9   0   29.96    0.98
   0   9   0   31.47    1.00
  -1  -9   0    4.63    0.45
   1   9   0    5.33    0.41
  -2  -9   0   46.63    1.24
   2   9   0   48.03    1.24
   2   9   0   47.98    1.06
  -3  -9   0    0.39    0.17
   3   9   0    0.70    0.20
  -4  -9   0   33.97    1.02
  -5  -9   0   15.41    0.66
  -6  -9   0    2.41    0.31
  -7  -9   0    2.57    0.31
  -7  -9   0    2.70    0.38
  -8  -9   0   -0.08    0.12
  -8  -9   0    0.14    0.17
  -9  -9   0   13.67    0.73
 -10  -9   0    6.14    0.52
 -10  -9   0    5.15    0.72
  -6  10   0    1.08    0.28
  -5  10   0    2.26    0.36
  -4  10   0   36.28    1.17
  -3  10   0    3.00    0.40
  -2  10   0    5.64    0.55
  -1  10   0   15.63    0.75
   0 -10   0    2.62    0.37
   0  10   0    2.67    0.39
  -1 -10   0   31.50    1.06
   1  10   0   30.10    1.03
  -2 -10   0   -0.12    0.12
   2  10   0   -0.10    0.13
  -3 -10   0    0.42    0.18
  -4 -10   0    0.01    0.15
  -5 -10   0    6.46    0.46
  -6 -10   0    2.90    0.37
  -7 -10   0   33.56    1.02
  -8 -10   0   15.82    0.66
  -9 -10   0   11.99    0.54
  -5  11   0    0.61    0.26
  -4  11   0    0.02    0.20
  -3  11   0   -0.09    0.17
  -2  11   0   13.21    0.74
  -1  11   0   13.61    0.75
   0 -11   0    0.08    0.17
   0  11   0    0.20    0.20
  -1 -11   0   54.82    1.52
   1  11   0   52.99    1.50
  -2 -11   0   16.51    0.80
   2  11   0   16.16    0.79
  -3 -11   0    1.58    0.31
  -4 -11   0   23.35    0.94
  -5 -11   0    5.50    0.54
  -6 -11   0    0.35    0.20
  -7 -11   0    1.40    0.29
  -8 -11   0    2.97    0.37
  -9 -11   0    0.16    0.18
  -4  12   0    8.35    0.64
  -3  12   0    7.35    0.60
  -2  12   0    7.53    0.61
  -1  12   0    0.25    0.23
   0  12   0    1.85    0.39
  -1 -12   0    5.94    0.63
   1  12   0    6.08    0.63
  -2 -12   0   15.70    0.83
   2  12   0   17.59    0.87
  -3 -12   0    0.86    0.28
  -4 -12   0   25.22    1.04
  -5 -12   0   47.27    1.44
  -6 -12   0   11.92    0.70
  -7 -12   0   14.62    0.76
  -8 -12   0    3.57    0.44
  -3  13   0    0.46    0.28
  -2  13   0    5.18    0.60
  -1  13   0    2.00    0.41
   0  13   0   -0.01    0.22
  -1 -13   0   42.56    1.48
   1  13   0   42.56    1.46
  -2 -13   0    1.61    0.37
   2  13   0    2.35    0.43
  -3 -13   0    6.35    0.65
  -4 -13   0    8.16    0.64
  -5 -13   0    2.82    0.46
  -6 -13   0    0.29    0.24
  -7 -13   0    0.24    0.23
  -1  14   0    0.47    0.29
   0  14   0    6.83    0.73
  -1 -14   0    1.07    0.37
   1  14   0    1.71    0.43
  -2 -14   0   -0.01    0.21
  -3 -14   0    1.68    0.40
  -4 -14   0    5.62    0.64
  -5 -14   0    4.80    0.59
  -6 -14   0   12.97    0.81
  -2 -15   0    2.22    0.46
  -3 -15   0    7.21    0.75
  -4 -15   0    1.81    0.43
  -3 -15   1    5.20    0.68
  -2 -15   1    1.05    0.37
  -6 -14   1    1.64    0.40
  -5 -14   1    0.80    0.30
  -4 -14   1    1.56    0.38
  -3 -14   1    5.14    0.62
  -2 -14   1    0.13    0.26
   1  14  -1   18.00    0.99
  -1 -14   1   18.68    1.03
   0  14  -1    0.03    0.26
  -1  14  -1    2.46    0.48
  -7 -13   1    9.19    0.66
  -6 -13   1   13.03    0.79
  -5 -13   1    3.59    0.50
  -4 -13   1   16.50    0.88
  -3 -13   1    0.84    0.31
  -2 -13   1   18.74    0.95
   1  13  -1    7.19    0.71
  -1 -13   1    7.74    0.64
   0  13  -1   12.19    0.79
  -1  13  -1    2.03    0.41
  -2  13  -1    5.74    0.64
  -8 -12   1    0.17    0.20
  -7 -12   1    8.94    0.63
  -6 -12   1    3.89    0.49
  -5 -12   1    5.27    0.57
  -4 -12   1   12.72    0.75
  -3 -12   1   25.55    1.06
   2  12  -1    6.65    0.64
  -2 -12   1    7.17    0.58
   1  12  -1   73.50    1.89
  -1 -12   1   66.96    1.83
   0  12  -1   11.37    0.73
  -1  12  -1    2.66    0.44
  -2  12  -1    0.83    0.30
  -3  12  -1    0.09    0.22
  -4  12  -1    3.02    0.46
  -9 -11   1    2.32    0.34
  -8 -11   1    1.12    0.26
  -7 -11   1   27.85    1.01
  -6 -11   1    2.36    0.36
  -5 -11   1   22.42    0.92
  -4 -11   1   16.07    0.79
  -3 -11   1    2.30    0.37
   2  11  -1    3.47    0.36
   2  11  -1    3.26    0.44
  -2 -11   1    3.30    0.44
   1  11  -1    9.08    0.62
  -1 -11   1    9.02    0.61
   0  11  -1    0.76    0.26
   0 -11   1    0.96    0.27
  -1  11  -1    0.00    0.17
  -2  11  -1    0.10    0.18
  -3  11  -1    0.13    0.20
  -4  11  -1    7.57    0.58
  -5  11  -1    4.82    0.53
  -9 -10   1    2.11    0.29
  -8 -10   1   15.25    0.66
  -7 -10   1    0.13    0.18
  -6 -10   1    0.68    0.22
  -5 -10   1    1.85    0.30
  -4 -10   1   10.29    0.60
  -3 -10   1    5.10    0.50
   2  10  -1   58.03    1.49
   2  10  -1   57.05    1.25
  -2 -10   1   57.45    1.49
   1  10  -1   47.57    1.34
  -1 -10   1   45.99    1.32
   0  10  -1   13.35    0.69
   0 -10   1   12.25    0.67
  -1  10  -1   23.00    0.92
  -2  10  -1    0.44    0.22
  -3  10  -1    0.79    0.25
  -4  10  -1    0.04    0.19
  -5  10  -1   16.85    0.80
  -6  10  -1    2.84    0.41
 -10  -9   1   15.58    0.82
 -10  -9   1   15.31    1.05
  -9  -9   1    3.20    0.44
  -8  -9   1    7.50    0.44
  -8  -9   1    8.30    0.58
  -7  -9   1   44.00    1.36
  -7  -9   1   45.13    1.16
  -6  -9   1   28.31    0.91
  -5  -9   1   14.44    0.65
  -4  -9   1   12.92    0.62
  -3  -9   1    1.77    0.29
   2   9  -1    7.48    0.48
   2   9  -1    6.65    0.38
  -2  -9   1    6.93    0.47
   1   9  -1    1.83    0.24
   1   9  -1    2.03    0.31
  -1  -9   1    1.44    0.27
   0   9  -1    0.44    0.18
   0  -9   1    0.48    0.19
  -1   9  -1   24.48    0.90
   1  -9   1   24.65    0.90
  -2   9  -1   38.61    1.16
  -3   9  -1   10.90    0.62
  -4   9  -1   23.17    0.89
  -5   9  -1    1.61    0.31
  -6   9  -1    1.24    0.28
 -10  -8   1   15.46    1.03
 -10  -8   1   17.67    0.82
  -9  -8   1    0.19    0.25
  -9  -8   1    0.51    0.21
  -8  -8   1    6.69    0.51
  -8  -8   1    6.97    0.39
  -7  -8   1    8.64    0.55
  -7  -8   1    8.38    0.45
  -6  -8   1    8.76    0.55
  -6  -8   1    9.81    0.49
  -5  -8   1    5.98    0.46
  -5  -8   1    6.60    0.42
  -4  -8   1   16.65    0.66
   3   8  -1    0.59    0.18
  -3  -8   1    0.52    0.16
   2   8  -1   49.42    1.22
   2   8  -1   50.12    1.04
  -2  -8   1   48.90    1.23
   1   8  -1   35.28    0.84
   1   8  -1   36.25    1.03
  -1  -8   1   34.75    1.01
   0   8  -1   27.42    0.89
   0  -8   1   27.88    0.91
  -1   8  -1   39.99    1.12
   1  -8   1   42.57    1.15
  -2   8  -1    0.07    0.13
  -3   8  -1   31.26    0.98
  -4   8  -1    0.85    0.23
  -5   8  -1    1.90    0.30
  -6   8  -1    5.44    0.43
  -7   8  -1   10.78    0.57
 -10  -7   1    0.58    0.34
 -10  -7   1    0.30    0.19
  -9  -7   1    2.81    0.36
  -9  -7   1    2.73    0.50
  -8  -7   1    0.36    0.12
  -8  -7   1    0.41    0.18
  -7  -7   1    2.32    0.32
  -7  -7   1    2.42    0.26
  -6  -7   1   18.54    0.62
  -6  -7   1   19.05    0.75
  -5  -7   1   72.34    1.62
  -5  -7   1   73.97    1.45
  -4  -7   1   33.10    0.90
  -4  -7   1   34.51    1.01
   3   7  -1    1.22    0.21
  -3  -7   1    1.59    0.23
  -3  -7   1    1.51    0.25
   2   7  -1   40.38    0.86
   2   7  -1   39.18    1.01
  -2  -7   1   39.10    1.00
   1   7  -1   25.74    0.80
   1   7  -1   24.48    0.64
  -1  -7   1   24.32    0.77
   0   7  -1    0.60    0.17
   0  -7   1    0.51    0.16
  -1   7  -1   36.16    0.98
   1  -7   1   35.56    0.99
  -2   7  -1   40.44    1.06
  -3   7  -1   67.28    1.45
  -4   7  -1   58.31    1.35
  -4   7  -1   62.06    1.40
  -5   7  -1    0.69    0.20
  -5   7  -1    0.67    0.19
  -6   7  -1    8.62    0.48
  -6   7  -1    8.62    0.52
  -7   7  -1    0.86    0.21
 -10  -6   1    0.79    0.17
 -10  -6   1    0.98    0.36
 -10  -6   1    0.62    0.21
  -9  -6   1    6.43    0.44
  -9  -6   1    6.68    0.35
  -9  -6   1    7.02    0.75
  -8  -6   1   25.11    0.69
  -8  -6   1   25.01    0.85
  -8  -6   1   23.76    1.10
  -7  -6   1    0.15    0.13
  -7  -6   1    0.25    0.11
  -7  -6   1    0.17    0.10
  -6  -6   1    7.17    0.43
  -6  -6   1    6.86    0.35
  -6  -6   1    7.28    0.35
  -5  -6   1   13.11    0.48
  -5  -6   1   14.08    0.51
  -5  -6   1   14.08    0.59
  -4  -6   1  159.56    2.42
  -4  -6   1  157.34    2.64
  -4  -6   1  155.66    2.42
   3   6  -1    0.90    0.17
   3   6  -1    0.67    0.12
  -3  -6   1    0.78    0.16
  -3  -6   1    0.85    0.15
  -3  -6   1    0.93    0.18
  -3  -6   1    1.21    0.11
   2   6  -1  204.86    3.00
   2   6  -1  207.31    2.73
  -2  -6   1  200.11    3.18
  -2  -6   1  202.54    3.01
   1   6  -1   98.22    1.52
   1   6  -1   95.62    1.72
  -1  -6   1   97.99    1.73
   0   6  -1  191.55    2.89
   0   6  -1  189.93    2.58
   0  -6   1  191.15    2.88
  -1   6  -1   58.75    1.24
  -1   6  -1   57.60    1.21
   1  -6   1   59.02    1.24
  -2   6  -1    7.55    0.41
  -2   6  -1    7.31    0.39
   2  -6   1    7.51    0.41
  -3   6  -1    4.16    0.32
  -3   6  -1    4.99    0.33
  -4   6  -1   41.24    1.02
  -4   6  -1   41.91    1.03
  -5   6  -1    0.42    0.15
  -5   6  -1    0.18    0.13
  -6   6  -1    0.67    0.18
  -6   6  -1    0.62    0.18
  -7   6  -1   18.40    0.72
  -7   6  -1   19.00    0.63
  -8   6  -1    0.65    0.21
 -10  -5   1    5.44    0.29
 -10  -5   1    5.11    0.38
 -10  -5   1    6.08    0.71
  -9  -5   1    4.03    0.34
  -9  -5   1    3.82    0.54
  -9  -5   1    4.27    0.26
  -8  -5   1   28.14    0.85
  -8  -5   1   30.10    1.21
  -8  -5   1   28.51    0.68
  -7  -5   1    8.03    0.29
  -7  -5   1    7.74    0.42
  -7  -5   1    6.92    0.31
  -6  -5   1  110.39    1.68
  -6  -5   1  109.94    1.98
  -6  -5   1  110.69    1.75
  -5  -5   1  152.54    2.29
  -5  -5   1  155.51    2.25
  -5  -5   1  152.06    2.51
  -4  -5   1    8.59    0.37
  -4  -5   1    9.20    0.44
  -4  -5   1    9.22    0.35
   3   5  -1  115.63    1.58
  -3  -5   1  113.97    1.96
  -3  -5   1  112.98    1.80
  -3  -5   1  108.51    1.77
   2   5  -1   46.25    0.81
   2   5  -1   45.56    0.96
  -2  -5   1   45.10    1.04
  -2  -5   1   46.74    0.97
   1   5  -1  145.38    2.01
   1   5  -1  147.05    2.23
  -1  -5   1  146.99    2.23
   0   5  -1   22.43    0.52
   0   5  -1   20.96    0.62
   0  -5   1   21.98    0.63
  -1   5  -1    4.08    0.26
  -1   5  -1    4.20    0.27
   1  -5   1    3.67    0.27
  -2   5  -1    1.74    0.22
  -2   5  -1    1.90    0.21
  -2   5  -1    1.83    0.23
   2  -5   1    2.10    0.24
  -3   5  -1   74.12    1.51
  -3   5  -1   75.13    1.39
  -3   5  -1   75.80    1.41
  -4   5  -1  100.88    1.75
  -4   5  -1   99.85    1.87
  -4   5  -1   98.66    1.71
  -5   5  -1   10.50    0.44
  -5   5  -1   10.25    0.45
  -6   5  -1    5.39    0.33
  -6   5  -1    6.29    0.37
  -7   5  -1    0.94    0.17
  -7   5  -1    0.77    0.18
  -8   5  -1    3.11    0.34
  -9   5  -1    0.75    0.22
 -10  -4   1    6.17    0.38
 -10  -4   1    5.38    0.67
 -10  -4   1    5.89    0.27
  -9  -4   1   18.75    0.63
  -9  -4   1   17.74    0.47
  -9  -4   1   18.84    0.97
  -8  -4   1    0.38    0.14
  -8  -4   1    0.63    0.11
  -8  -4   1    0.27    0.21
  -7  -4   1   11.28    0.45
  -7  -4   1   11.55    0.69
  -7  -4   1   11.48    0.35
  -6  -4   1    0.49    0.09
  -6  -4   1    0.46    0.20
  -6  -4   1    0.33    0.12
  -6  -4   1    0.26    0.08
  -5  -4   1   99.41    1.70
  -5  -4   1   97.18    1.48
  -5  -4   1   99.30    1.51
  -4  -4   1  109.00    1.67
  -4  -4   1  114.32    1.68
  -4  -4   1  111.42    1.86
  -3  -4   1   29.25    0.63
  -3  -4   1   30.54    0.67
  -3  -4   1   30.21    0.75
   2   4  -1  571.61    6.98
  -2  -4   1  570.40    6.88
  -2  -4   1  591.83    7.57
   1   4  -1  168.56    2.40
   1   4  -1  174.63    2.22
  -1  -4   1  169.35    2.41
   0   4  -1    0.53    0.08
   0   4  -1    0.25    0.08
   0  -4   1    0.48    0.11
  -1   4  -1   38.33    0.79
  -1   4  -1   39.33    0.83
  -2   4  -1   40.73    0.83
  -2   4  -1   39.88    0.91
  -2   4  -1   39.84    0.86
  -3   4  -1    0.00    0.07
  -3   4  -1    0.01    0.07
  -3   4  -1   -0.02    0.06
  -4   4  -1   79.04    1.38
  -4   4  -1   80.78    1.50
  -4   4  -1   82.20    1.40
  -5   4  -1    7.79    0.34
  -5   4  -1    7.55    0.35
  -5   4  -1    7.77    0.39
  -6   4  -1   15.83    0.48
  -6   4  -1   15.32    0.58
  -6   4  -1   15.51    0.52
  -7   4  -1    3.62    0.32
  -7   4  -1    3.95    0.29
  -8   4  -1   11.59    0.50
  -9   4  -1    1.65    0.25
 -10  -3   1    9.09    0.30
 -10  -3   1    8.80    0.71
 -10  -3   1    8.78    0.39
  -9  -3   1    7.09    0.33
  -9  -3   1    7.99    0.64
  -9  -3   1    7.81    0.26
  -8  -3   1   58.37    1.04
  -8  -3   1   57.81    1.66
  -8  -3   1   58.55    0.93
  -7  -3   1    1.67    0.12
  -7  -3   1    1.63    0.16
  -7  -3   1    1.44    0.30
  -6  -3   1   58.51    0.91
  -6  -3   1   58.36    1.49
  -6  -3   1   58.65    1.00
  -5  -3   1  103.62    1.58
  -5  -3   1  103.32    1.47
  -5  -3   1  104.48    1.44
  -5  -3   1  101.96    2.00
  -4  -3   1   17.63    0.47
  -4  -3   1   17.25    0.39
  -4  -3   1   16.34    0.40
  -3  -3   1   33.93    0.64
  -3  -3   1   36.71    0.67
  -3  -3   1   37.13    0.77
  -2  -3   1  404.30    5.26
  -2  -3   1  407.76    5.61
   1   3  -1    0.35    0.06
  -1  -3   1    0.24    0.07
   0   3  -1   51.96    0.80
  -1   3  -1    0.43    0.09
  -2   3  -1   24.49    0.57
  -2   3  -1   24.52    0.54
  -2   3  -1   24.18    0.59
  -3   3  -1   21.17    0.50
  -3   3  -1   20.77    0.52
  -3   3  -1   22.04    0.55
  -4   3  -1   40.23    0.79
  -4   3  -1   39.84    0.84
  -4   3  -1   39.08    0.76
  -5   3  -1   52.37    1.04
  -5   3  -1   52.35    0.96
  -5   3  -1   51.37    0.92
  -6   3  -1   -0.01    0.09
  -6   3  -1    0.11    0.09
  -6   3  -1    0.46    0.12
  -7   3  -1    0.89    0.15
  -7   3  -1    0.89    0.17
  -8   3  -1    7.70    0.37
  -8   3  -1    8.69    0.43
  -9   3  -1    9.82    0.44
  -9   3  -1    9.11    0.48
 -10  -2   1    1.93    0.41
 -10  -2   1    1.63    0.19
 -10  -2   1    1.55    0.14
  -9  -2   1    8.18    0.66
  -8  -2   1   16.18    0.83
  -7  -2   1    6.88    0.51
  -6  -2   1    8.01    0.51
  -5  -2   1   32.62    0.47
  -4  -2   1    2.72    0.11
  -4  -2   1    2.58    0.09
  -4  -2   1    2.66    0.13
  -4  -2   1    2.89    0.26
  -3  -2   1   39.51    0.65
  -3  -2   1   40.07    0.68
  -3  -2   1   40.83    0.62
  -2  -2   1    8.06    0.21
  -2  -2   1    8.30    0.23
  -2  -2   1    8.26    0.27
   1   2  -1  249.64    3.05
  -1  -2   1  246.94    2.99
  -2   2  -1    0.66    0.10
  -2   2  -1    0.51    0.08
  -2   2  -1    0.36    0.06
  -3   2  -1   26.90    0.55
  -3   2  -1   26.97    0.54
  -3   2  -1   26.97    0.51
  -4   2  -1  156.18    2.11
  -4   2  -1  153.88    2.17
  -4   2  -1  153.82    2.07
  -5   2  -1    7.02    0.24
  -5   2  -1    6.93    0.27
  -5   2  -1    7.39    0.24
  -6   2  -1   51.40    0.94
  -6   2  -1   50.14    0.87
  -6   2  -1   51.19    0.77
  -7   2  -1   14.11    0.40
  -7   2  -1   14.24    0.45
  -8   2  -1   47.77    0.98
  -8   2  -1   46.58    0.90
  -9   2  -1   28.93    0.70
  -9   2  -1   28.20    0.75
 -10   2  -1    0.01    0.10
 -10   2  -1   -0.03    0.12
 -10  -1   1    0.55    0.13
 -10  -1   1    0.37    0.10
  -9  -1   1   35.61    0.62
  -9  -1   1   35.78    0.68
  -9  -1   1   37.87    1.35
  -8  -1   1   14.04    0.77
  -7  -1   1    2.37    0.36
  -6  -1   1   71.40    1.64
  -5  -1   1   21.10    0.74
  -4  -1   1   18.59    0.30
  -4  -1   1   18.27    0.63
  -3  -1   1    2.90    0.11
  -3  -1   1    2.76    0.22
  -2  -1   1    0.89    0.05
  -2  -1   1    1.03    0.06
   0   1  -1  377.39    6.55
  -2   1  -1   44.81    0.67
  -2   1  -1   44.79    0.64
  -3   1  -1  232.53    2.99
  -3   1  -1  235.38    2.90
  -3   1  -1  236.77    2.98
  -4   1  -1   20.01    0.37
  -5   1  -1   23.41    0.37
  -6   1  -1    3.13    0.14
  -6   1  -1    3.22    0.12
  -7   1  -1    0.30    0.07
  -7   1  -1    0.40    0.07
  -8   1  -1    2.95    0.19
  -8   1  -1    2.73    0.16
  -9   1  -1   27.66    0.64
  -9   1  -1   27.89    0.60
 -10   1  -1    5.27    0.26
 -10   1  -1    6.30    0.32
 -10   0   1    0.65    0.15
 -10   0   1    0.77    0.14
  -9   0   1    7.00    0.27
  -9   0   1    6.64    0.28
  -8   0   1   23.44    0.49
  -8   0   1   23.78    0.47
  -7   0   1    4.34    0.47
  -7   0   1    3.86    0.15
  -6   0   1  161.63    2.85
  -4   0   1   94.85    1.74
  -4   0   1   98.57    1.23
  -3   0   1    5.00    0.27
  -3   0   1    3.80    0.12
  -3   0  -1  225.89    3.19
  -4   0  -1  161.58    2.54
  -5   0  -1   54.06    1.24
  -6   0  -1  117.38    2.22
  -7   0  -1    3.74    0.43
 -10   0  -1    0.17    0.07
 -10   0  -1    0.11    0.08
 -10   1   1    0.25    0.12
 -10   1   1    0.37    0.14
  -9   1   1    8.65    0.36
  -9   1   1    9.00    0.37
  -8   1   1    0.97    0.14
  -8   1   1    0.86    0.13
  -7   1   1    5.63    0.23
  -7   1   1    5.55    0.23
  -6   1   1   41.75    0.70
  -6   1   1   40.76    0.69
  -5   1   1    9.58    0.23
  -5   1   1    9.63    0.24
  -5   1   1    9.47    0.24
  -4   1   1  196.63    2.56
  -4   1   1  202.37    2.50
  -4   1   1  200.41    2.57
  -3   1   1  153.78    1.96
  -3   1   1  153.73    1.99
  -3   1   1  152.64    1.99
  -2   1   1   55.28    0.79
  -2   1   1   54.87    0.79
  -2   1   1   55.54    0.79
  -3  -1  -1   15.81    0.49
  -5  -1  -1   43.01    1.08
  -6  -1  -1   21.29    0.79
  -7  -1  -1    1.57    0.29
  -8  -1  -1    2.13    0.36
  -9  -1  -1   35.37    1.29
 -10   2   1    4.49    0.33
 -10   2   1    3.80    0.31
 -10   2   1    4.31    0.33
  -9   2   1    0.05    0.11
  -9   2   1    0.06    0.12
  -8   2   1    1.59    0.20
  -8   2   1    1.64    0.19
  -7   2   1    9.11    0.37
  -7   2   1    9.61    0.36
  -6   2   1  186.89    2.65
  -6   2   1  183.77    2.60
  -6   2   1  186.91    2.38
  -5   2   1   56.29    0.95
  -5   2   1   57.03    0.99
  -5   2   1   55.44    0.89
  -4   2   1  448.13    5.55
  -4   2   1  451.71    5.88
  -4   2   1  455.90    5.96
  -3   2   1   13.89    0.36
  -3   2   1   14.37    0.35
  -3   2   1   13.85    0.34
  -2   2   1    4.41    0.19
  -2   2   1    4.59    0.19
  -2   2   1    4.54    0.18
  -1   2   1  824.54   10.15
   1   2   1  113.70    1.41
  -2  -2  -1  180.58    2.38
  -2  -2  -1  178.81    2.37
  -3  -2  -1  171.81    2.15
  -3  -2  -1  175.29    2.20
  -4  -2  -1   63.83    0.82
  -4  -2  -1   63.52    1.30
  -5  -2  -1  128.24    2.28
  -6  -2  -1   34.09    1.04
  -7  -2  -1   45.80    1.32
  -8  -2  -1   41.35    1.33
  -9  -2  -1   -0.04    0.17
 -10  -2  -1   -0.17    0.20
  -9   3   1   13.66    0.56
  -9   3   1   14.57    0.60
  -8   3   1    1.30    0.21
  -8   3   1    1.45    0.22
  -7   3   1   12.58    0.50
  -7   3   1   12.58    0.47
  -6   3   1    1.47    0.19
  -6   3   1    1.54    0.16
  -6   3   1    1.06    0.18
  -5   3   1    0.28    0.10
  -5   3   1    0.09    0.07
  -4   3   1   16.49    0.45
  -4   3   1   17.44    0.48
  -4   3   1   18.00    0.51
  -3   3   1  136.17    1.93
  -3   3   1  135.43    2.05
  -3   3   1  137.56    2.00
  -2   3   1   34.26    0.69
  -2   3   1   34.05    0.73
  -2   3   1   36.45    0.71
  -1   3   1  173.04    2.35
  -1   3   1  174.07    2.43
   0   3   1  151.85    2.08
  -1  -3  -1  783.05    9.83
   1   3   1  801.81    9.56
  -2  -3  -1    2.14    0.14
  -2  -3  -1    2.04    0.15
  -2  -3  -1    1.97    0.08
  -3  -3  -1  118.47    1.71
  -3  -3  -1  119.61    1.64
  -3  -3  -1  121.75    1.74
  -4  -3  -1  178.49    2.44
  -4  -3  -1  181.38    2.41
  -4  -3  -1  178.92    2.30
  -5  -3  -1    6.18    0.18
  -5  -3  -1    5.92    0.19
  -5  -3  -1    6.20    0.17
  -6  -3  -1    5.90    0.44
  -7  -3  -1    0.24    0.18
  -8  -3  -1   23.09    0.99
  -9  -3  -1   32.97    1.26
 -10  -3  -1   19.17    1.02
 -11  -3  -1   11.68    0.84
  -9   4   1   15.20    0.65
  -8   4   1    0.08    0.13
  -7   4   1    1.55    0.24
  -7   4   1    1.52    0.22
  -6   4   1   17.94    0.63
  -6   4   1   18.07    0.51
  -6   4   1   18.14    0.60
  -5   4   1   26.85    0.66
  -5   4   1   27.27    0.72
  -5   4   1   26.71    0.76
  -4   4   1  200.03    2.90
  -4   4   1  195.57    2.97
  -4   4   1  196.34    2.75
  -3   4   1   52.88    1.09
  -3   4   1   53.81    1.04
  -3   4   1   53.51    1.02
  -2   4   1   39.90    0.84
  -2   4   1   40.08    0.88
  -2   4   1   39.40    0.82
  -1   4   1    0.71    0.12
  -1   4   1    0.53    0.11
   0  -4  -1    4.83    0.25
   0   4   1    5.14    0.26
  -1  -4  -1  253.94    3.39
   1   4   1  258.79    3.17
   1   4   1  258.27    3.39
  -2  -4  -1   17.84    0.50
  -2  -4  -1   17.69    0.35
  -2  -4  -1   18.03    0.47
   2   4   1   17.37    0.39
  -3  -4  -1   32.79    0.67
  -3  -4  -1   31.84    0.67
  -3  -4  -1   32.65    0.72
  -4  -4  -1  111.39    1.73
  -4  -4  -1  110.36    1.68
  -4  -4  -1  109.37    1.67
  -4  -4  -1  111.18    1.60
  -5  -4  -1   48.69    0.88
  -5  -4  -1   47.07    0.81
  -5  -4  -1   49.04    0.93
  -6  -4  -1   12.66    0.40
  -6  -4  -1   13.08    0.37
  -6  -4  -1   12.47    0.30
  -7  -4  -1   56.81    0.95
  -7  -4  -1   54.04    1.52
  -7  -4  -1   55.49    1.01
  -8  -4  -1   13.78    0.42
  -8  -4  -1   13.99    0.37
  -8  -4  -1   13.15    0.78
  -9  -4  -1    0.51    0.12
  -9  -4  -1    0.44    0.24
  -9  -4  -1    0.65    0.11
 -10  -4  -1   18.90    0.45
 -10  -4  -1   19.47    0.53
 -10  -4  -1   20.91    1.08
 -11  -4  -1    1.72    0.42
  -8   5   1    1.09    0.23
  -7   5   1    5.92    0.33
  -7   5   1    5.62    0.39
  -6   5   1    0.22    0.12
  -6   5   1    0.53    0.16
  -5   5   1    1.70    0.22
  -5   5   1    1.69    0.23
  -4   5   1    1.19    0.19
  -4   5   1    1.06    0.18
  -4   5   1    1.02    0.19
  -3   5   1    1.64    0.21
  -3   5   1    1.83    0.22
  -3   5   1    1.52    0.22
   2  -5  -1    0.23    0.11
  -2   5   1    0.08    0.08
  -2   5   1    0.16    0.09
  -2   5   1    0.12    0.09
   1  -5  -1   97.84    1.64
  -1   5   1   96.53    1.66
  -1   5   1   97.72    1.63
   0  -5  -1   39.40    0.86
   0   5   1   37.88    0.85
  -1  -5  -1  131.84    2.03
   1   5   1  133.34    2.03
  -2  -5  -1    8.97    0.36
   2   5   1    8.90    0.36
   2   5   1    8.49    0.29
  -3  -5  -1    2.35    0.19
  -3  -5  -1    2.33    0.19
  -3  -5  -1    2.30    0.24
  -3  -5  -1    2.08    0.10
   3   5   1    2.69    0.16
  -4  -5  -1   16.09    0.49
  -4  -5  -1   17.17    0.55
  -4  -5  -1   15.85    0.48
  -5  -5  -1   37.46    0.87
  -5  -5  -1   34.79    0.78
  -5  -5  -1   37.05    0.76
  -6  -5  -1   18.93    0.52
  -6  -5  -1   18.32    0.57
  -6  -5  -1   18.85    0.47
  -7  -5  -1    3.91    0.18
  -7  -5  -1    3.78    0.24
  -7  -5  -1    4.02    0.27
  -8  -5  -1   67.38    1.30
  -8  -5  -1   67.54    1.20
  -8  -5  -1   70.05    1.89
  -9  -5  -1   -0.09    0.18
  -9  -5  -1    0.18    0.09
  -9  -5  -1    0.10    0.10
 -10  -5  -1   30.99    1.33
 -10  -5  -1   33.96    0.83
 -10  -5  -1   33.12    0.73
 -11  -5  -1    4.63    0.26
 -11  -5  -1    4.52    0.65
 -11  -5  -1    4.34    0.30
  -8   6   1    0.13    0.18
  -7   6   1    8.64    0.42
  -7   6   1    7.94    0.50
  -6   6   1    2.54    0.28
  -6   6   1    2.28    0.31
  -5   6   1    0.32    0.15
  -5   6   1    0.18    0.13
  -4   6   1   14.04    0.57
  -4   6   1   13.21    0.54
  -3   6   1    6.71    0.38
  -3   6   1    6.54    0.38
   2  -6  -1   24.34    0.73
  -2   6   1   25.09    0.74
  -2   6   1   24.70    0.73
   1  -6  -1    4.46    0.31
  -1   6   1    3.91    0.29
  -1   6   1    4.22    0.30
   0  -6  -1   13.77    0.52
   0   6   1   14.35    0.53
  -1  -6  -1    0.11    0.09
   1   6   1    0.14    0.09
  -2  -6  -1   33.14    0.83
   2   6   1   32.85    0.70
   2   6   1   32.62    0.81
  -3  -6  -1    0.31    0.07
  -3  -6  -1    0.58    0.15
  -3  -6  -1    0.17    0.08
  -3  -6  -1    0.22    0.09
   3   6   1    0.35    0.11
   3   6   1    0.19    0.08
  -4  -6  -1  349.06    4.81
  -4  -6  -1  347.43    4.94
  -4  -6  -1  353.09    4.65
  -5  -6  -1  203.65    3.13
  -5  -6  -1  204.74    2.99
  -5  -6  -1  196.90    2.85
  -6  -6  -1   37.54    0.81
  -6  -6  -1   35.42    0.84
  -6  -6  -1   37.42    0.95
  -7  -6  -1    7.88    0.42
  -7  -6  -1    8.06    0.32
  -7  -6  -1    7.78    0.37
  -8  -6  -1    1.22    0.22
  -8  -6  -1    1.01    0.31
  -8  -6  -1    1.09    0.18
  -9  -6  -1   -0.07    0.09
  -9  -6  -1   -0.15    0.10
  -9  -6  -1    0.05    0.21
 -10  -6  -1    2.98    0.32
 -10  -6  -1    3.34    0.26
 -10  -6  -1    2.79    0.50
 -11  -6  -1    6.32    0.76
 -11  -6  -1    6.44    0.40
 -11  -6  -1    6.45    0.34
  -7   7   1   -0.19    0.12
  -6   7   1    0.06    0.14
  -5   7   1    3.23    0.34
  -5   7   1    2.65    0.35
  -4   7   1   11.39    0.54
  -4   7   1   12.48    0.59
  -3   7   1   83.83    1.65
  -2   7   1    0.21    0.13
   1  -7  -1  252.19    3.69
  -1   7   1  247.92    3.67
   0  -7  -1  126.02    2.15
   0   7   1  122.67    2.13
  -1  -7  -1   94.47    1.74
   1   7   1   92.44    1.72
  -2  -7  -1   16.25    0.61
   2   7   1   16.84    0.61
   2   7   1   17.27    0.51
  -3  -7  -1    6.38    0.37
  -3  -7  -1    6.45    0.40
   3   7   1    6.66    0.31
   3   7   1    6.57    0.38
  -4  -7  -1   12.56    0.56
  -4  -7  -1   12.39    0.51
  -5  -7  -1   12.96    0.52
  -5  -7  -1   13.57    0.59
  -6  -7  -1    0.19    0.14
  -6  -7  -1    0.43    0.14
  -6  -7  -1    0.15    0.12
  -7  -7  -1   55.33    1.10
  -7  -7  -1   56.19    1.20
  -7  -7  -1   55.55    1.33
  -8  -7  -1   13.02    0.53
  -8  -7  -1   13.47    0.43
  -8  -7  -1   13.71    0.61
  -9  -7  -1   19.77    0.75
  -9  -7  -1   20.02    0.66
  -9  -7  -1   20.46    1.08
 -10  -7  -1   11.79    0.51
 -10  -7  -1   11.79    0.87
 -10  -7  -1   12.26    0.59
  -7   8   1   15.78    0.66
  -6   8   1    5.76    0.44
  -5   8   1   23.69    0.83
  -4   8   1   87.54    1.80
  -3   8   1    2.26    0.31
  -2   8   1    4.90    0.39
   1  -8  -1    9.30    0.51
  -1   8   1    8.37    0.50
   0  -8  -1   94.61    1.87
   0   8   1   97.91    1.88
  -1  -8  -1   63.78    1.42
   1   8   1   63.11    1.41
  -2  -8  -1   29.49    0.89
   2   8   1   29.59    0.88
   2   8   1   27.99    0.72
  -3  -8  -1    0.97    0.21
   3   8   1    1.25    0.22
  -4  -8  -1   30.30    0.96
  -4  -8  -1   28.85    0.87
  -5  -8  -1    0.21    0.15
  -5  -8  -1    0.19    0.13
  -6  -8  -1   38.96    1.13
  -6  -8  -1   38.52    0.98
  -7  -8  -1   18.30    0.75
  -7  -8  -1   18.37    0.62
  -8  -8  -1    5.17    0.42
  -8  -8  -1    4.93    0.31
  -9  -8  -1    2.59    0.35
 -10  -8  -1    3.07    0.57
 -10  -8  -1    2.26    0.34
  -6   9   1    6.54    0.50
  -5   9   1    0.04    0.17
  -4   9   1    4.04    0.44
  -3   9   1    0.47    0.20
  -2   9   1    3.89    0.42
   1  -9  -1   39.12    1.15
  -1   9   1   39.08    1.15
   0  -9  -1   35.88    1.09
   0   9   1   37.50    1.10
  -1  -9  -1   36.03    1.08
   1   9   1   37.78    1.09
  -2  -9  -1    3.74    0.40
   2   9   1    4.11    0.42
  -3  -9  -1    2.99    0.36
   3   9   1    2.28    0.31
  -4  -9  -1    2.08    0.30
  -5  -9  -1   54.99    1.33
  -6  -9  -1   30.80    1.05
  -6  -9  -1   30.12    0.91
  -7  -9  -1    6.76    0.42
  -7  -9  -1    7.02    0.51
  -8  -9  -1    0.10    0.13
  -8  -9  -1    0.11    0.16
  -9  -9  -1   10.05    0.62
 -10  -9  -1   22.46    0.93
 -10  -9  -1   21.52    1.23
  -6  10   1    6.84    0.52
  -5  10   1    6.91    0.52
  -4  10   1    2.69    0.40
  -3  10   1    0.20    0.18
  -2  10   1    9.64    0.60
  -1  10   1    2.02    0.34
   0 -10  -1    8.16    0.55
   0  10   1    8.41    0.55
  -1 -10  -1   41.20    1.24
   1  10   1   45.34    1.28
  -2 -10  -1   40.05    1.20
   2  10   1   38.71    1.17
  -3 -10  -1    3.20    0.40
   3  10   1    3.72    0.42
  -4 -10  -1  121.16    2.34
  -5 -10  -1   21.43    0.84
  -6 -10  -1    1.11    0.25
  -7 -10  -1    5.63    0.42
  -8 -10  -1    0.17    0.15
  -9 -10  -1    0.17    0.16
  -9 -10  -1    0.11    0.18
 -10 -10  -1    8.58    0.63
  -5  11   1    3.41    0.45
  -4  11   1   15.02    0.78
  -3  11   1    5.56    0.56
  -2  11   1   14.15    0.75
  -1  11   1    7.28    0.55
   0 -11  -1    1.57    0.33
   0  11   1    1.79    0.34
  -1 -11  -1    8.61    0.59
   1  11   1    9.70    0.62
  -2 -11  -1   11.67    0.67
   2  11   1   11.15    0.65
  -3 -11  -1    6.33    0.50
  -4 -11  -1   13.43    0.72
  -5 -11  -1   22.16    0.89
  -6 -11  -1    4.79    0.48
  -7 -11  -1   13.84    0.68
  -8 -11  -1    8.39    0.53
  -9 -11  -1   14.25    0.63
  -4  12   1    0.01    0.20
  -3  12   1    7.54    0.60
  -2  12   1    0.72    0.27
  -1  12   1    4.52    0.53
   0  12   1    2.36    0.40
  -1 -12  -1   31.13    1.17
   1  12   1   31.08    1.16
  -2 -12  -1   19.76    0.92
   2  12   1   18.63    0.90
  -3 -12  -1    5.94    0.59
  -4 -12  -1   26.39    1.05
  -5 -12  -1    0.15    0.18
  -6 -12  -1   12.10    0.70
  -7 -12  -1    0.09    0.19
  -8 -12  -1    0.05    0.18
  -2  13   1   25.99    1.12
  -1  13   1    1.29    0.34
   0  13   1    5.55    0.61
  -1 -13  -1    0.70    0.29
   1  13   1    1.08    0.35
  -2 -13  -1    0.49    0.25
   2  13   1    0.61    0.28
  -3 -13  -1    0.25    0.21
  -4 -13  -1   30.00    1.17
  -5 -13  -1   15.85    0.85
  -6 -13  -1    8.19    0.62
  -7 -13  -1   23.45    1.00
  -8 -13  -1    1.01    0.29
  -1  14   1    5.62    0.66
   0  14   1    1.54    0.40
  -1 -14  -1   13.15    0.85
   1  14   1   12.19    0.80
  -2 -14  -1    0.51    0.28
  -3 -14  -1   12.65    0.81
  -4 -14  -1   10.88    0.75
  -5 -14  -1    0.33    0.25
  -6 -14  -1    7.89    0.65
  -2 -15  -1    0.92    0.34
  -3 -15  -1    0.01    0.26
  -4 -15  -1    1.60    0.40
  -5 -14   2    1.25    0.36
  -4 -14   2   10.02    0.76
  -3 -14   2    3.54    0.55
  -2 -14   2    6.52    0.71
   1  14  -2   21.80    1.10
  -1 -14   2   20.16    1.06
   0  14  -2    0.07    0.23
  -1  14  -2    0.36    0.29
  -7 -13   2    9.59    0.68
  -6 -13   2    0.65    0.28
  -5 -13   2    3.70    0.51
  -4 -13   2    0.14    0.22
  -3 -13   2    6.14    0.65
  -2 -13   2    4.76    0.59
   1  13  -2   10.01    0.73
  -1 -13   2   10.22    0.73
   0  13  -2    7.14    0.72
  -1  13  -2    2.80    0.48
  -2  13  -2    1.71    0.40
  -8 -12   2    0.17    0.20
  -7 -12   2    5.80    0.58
  -6 -12   2    1.62    0.35
  -5 -12   2    7.89    0.60
  -4 -12   2   32.25    1.20
  -3 -12   2   12.53    0.75
   2  12  -2   20.69    0.77
   2  12  -2   20.16    0.96
  -2 -12   2   20.78    0.97
   1  12  -2   -0.09    0.21
  -1 -12   2    0.48    0.26
   0  12  -2   -0.02    0.19
   0 -12   2    0.15    0.20
  -1  12  -2   -0.06    0.20
  -2  12  -2    9.59    0.69
  -3  12  -2    0.41    0.24
  -4  12  -2    1.18    0.33
  -8 -11   2    3.52    0.43
  -7 -11   2   22.33    0.92
  -6 -11   2    0.31    0.20
  -5 -11   2    7.94    0.57
  -4 -11   2    5.58    0.55
  -3 -11   2    7.02    0.55
   2  11  -2    1.07    0.29
   2  11  -2    0.96    0.22
  -2 -11   2    1.17    0.30
   1  11  -2   88.60    2.06
  -1 -11   2   88.39    2.07
   0  11  -2    2.87    0.43
   0 -11   2    3.09    0.44
  -1  11  -2   62.77    1.70
  -2  11  -2    4.33    0.52
  -3  11  -2    0.70    0.25
  -4  11  -2    1.12    0.31
  -5  11  -2    0.03    0.19
  -9 -10   2    2.22    0.31
  -8 -10   2    1.18    0.26
  -7 -10   2   57.56    1.45
  -6 -10   2   21.84    0.86
  -5 -10   2   26.07    0.96
  -4 -10   2    0.62    0.21
  -3 -10   2    1.05    0.25
   2  10  -2   39.52    1.22
   2  10  -2   38.39    1.00
  -2 -10   2   40.43    1.24
   1  10  -2    0.37    0.20
   1  10  -2    0.55    0.17
  -1 -10   2    0.32    0.20
   0  10  -2    0.27    0.19
   0 -10   2    0.29    0.19
  -1  10  -2    7.28    0.54
  -2  10  -2   20.85    0.89
  -3  10  -2    0.20    0.19
  -4  10  -2   14.39    0.75
  -5  10  -2    1.95    0.37
  -6  10  -2    5.98    0.57
  -9  -9   2    0.29    0.23
  -8  -9   2   22.05    0.99
  -8  -9   2   23.11    0.79
  -7  -9   2    6.89    0.45
  -6  -9   2    4.62    0.44
  -5  -9   2   20.62    0.80
  -4  -9   2   35.44    1.08
  -3  -9   2    8.07    0.51
   2   9  -2    7.74    0.41
   2   9  -2    7.78    0.51
  -2  -9   2    8.89    0.53
   1   9  -2   11.16    0.60
   1   9  -2   11.52    0.48
  -1  -9   2   10.10    0.57
   0   9  -2    4.26    0.45
   0  -9   2    4.18    0.45
  -1   9  -2   38.51    1.17
   1  -9   2   40.11    1.20
  -2   9  -2    0.16    0.16
  -3   9  -2   30.40    1.03
  -4   9  -2    0.10    0.18
  -5   9  -2    1.48    0.31
  -6   9  -2    0.05    0.18
 -10  -8   2    5.21    0.72
 -10  -8   2    6.01    0.52
  -9  -8   2    0.96    0.34
  -9  -8   2    1.14    0.29
  -8  -8   2    6.98    0.40
  -8  -8   2    8.34    0.58
  -7  -8   2   29.62    0.87
  -7  -8   2   29.04    1.06
  -6  -8   2    8.57    0.47
  -6  -8   2    8.91    0.57
  -5  -8   2  106.82    2.24
  -5  -8   2  107.57    2.02
  -4  -8   2   23.80    0.81
   3   8  -2   24.57    0.83
  -3  -8   2   24.14    0.83
   2   8  -2   20.35    0.62
   2   8  -2   20.20    0.76
  -2  -8   2   19.91    0.76
   1   8  -2    0.54    0.18
   1   8  -2    0.45    0.13
  -1  -8   2    0.41    0.17
   0   8  -2    0.22    0.15
   0   8  -2    0.15    0.10
   0  -8   2    0.28    0.15
  -1   8  -2   37.68    1.09
   1  -8   2   37.48    1.08
  -2   8  -2   24.24    0.86
  -3   8  -2   58.19    1.43
  -4   8  -2   70.32    1.60
  -5   8  -2    0.23    0.17
  -6   8  -2   22.59    0.83
  -7   8  -2    5.05    0.47
 -10  -7   2   15.12    1.01
 -10  -7   2   14.00    0.74
  -9  -7   2    1.89    0.33
  -9  -7   2    1.86    0.43
  -8  -7   2    5.30    0.32
  -8  -7   2    5.09    0.44
  -7  -7   2    1.90    0.32
  -7  -7   2    2.14    0.26
  -6  -7   2    8.60    0.44
  -6  -7   2    8.87    0.54
  -5  -7   2   21.98    0.83
  -5  -7   2   20.46    0.70
  -4  -7   2   32.15    0.90
  -4  -7   2   29.78    0.98
   3   7  -2    5.54    0.37
  -3  -7   2    5.16    0.39
  -3  -7   2    5.31    0.37
   2   7  -2   39.74    1.04
   2   7  -2   42.96    0.90
  -2  -7   2   41.04    1.05
   1   7  -2    7.63    0.35
   1   7  -2    7.75    0.44
  -1  -7   2    8.00    0.45
   0   7  -2   11.63    0.55
   0   7  -2   12.42    0.44
   0  -7   2   10.88    0.52
  -1   7  -2    3.40    0.36
   1  -7   2    2.39    0.31
  -2   7  -2    5.38    0.39
  -3   7  -2   72.66    1.54
  -4   7  -2   19.99    0.74
  -5   7  -2    2.91    0.34
  -6   7  -2    0.07    0.14
  -7   7  -2   13.96    0.61
 -10  -6   2   20.89    1.15
 -10  -6   2   19.81    0.64
 -10  -6   2   20.85    0.85
  -9  -6   2    0.03    0.16
  -9  -6   2    0.25    0.13
  -9  -6   2    0.26    0.26
  -8  -6   2   12.36    0.63
  -8  -6   2   12.71    0.49
  -8  -6   2   12.02    0.78
  -7  -6   2    0.65    0.15
  -7  -6   2    0.53    0.18
  -7  -6   2    0.63    0.15
  -6  -6   2   30.41    0.97
  -6  -6   2   32.23    0.80
  -6  -6   2   31.51    0.80
  -5  -6   2   57.74    1.20
  -5  -6   2   59.30    1.41
  -5  -6   2   60.33    1.19
  -4  -6   2    6.88    0.34
  -4  -6   2    7.01    0.43
  -4  -6   2    6.06    0.35
   3   6  -2  108.11    1.59
   3   6  -2  106.93    1.83
  -3  -6   2  104.72    1.80
  -3  -6   2  104.24    2.01
  -3  -6   2  105.41    1.83
   2   6  -2   46.35    0.89
   2   6  -2   47.83    1.06
  -2  -6   2   46.51    1.15
  -2  -6   2   45.05    1.05
   1   6  -2   12.08    0.50
   1   6  -2   11.38    0.40
  -1  -6   2   11.06    0.48
   0   6  -2   12.15    0.51
   0   6  -2   12.84    0.42
   0  -6   2   13.17    0.53
  -1   6  -2   62.08    1.27
  -1   6  -2   61.01    1.30
   1  -6   2   63.30    1.31
  -2   6  -2    4.55    0.33
  -2   6  -2    5.53    0.33
   2  -6   2    4.94    0.34
  -3   6  -2  100.47    1.84
  -3   6  -2  102.37    1.84
  -4   6  -2   69.83    1.45
  -4   6  -2   71.05    1.45
  -5   6  -2   28.17    0.84
  -5   6  -2   27.92    0.85
  -6   6  -2   17.15    0.63
  -6   6  -2   16.80    0.66
  -7   6  -2    8.13    0.48
  -7   6  -2    7.76    0.43
  -8   6  -2    1.11    0.24
 -10  -5   2   15.76    0.53
 -10  -5   2   14.90    0.68
 -10  -5   2   15.90    0.99
  -9  -5   2   10.12    0.55
  -9  -5   2    9.60    0.40
  -9  -5   2    8.80    0.71
  -8  -5   2    2.28    0.23
  -8  -5   2    2.13    0.30
  -8  -5   2    2.89    0.47
  -7  -5   2   14.34    0.62
  -7  -5   2   14.93    0.44
  -7  -5   2   15.13    0.49
  -7  -5   2   15.90    0.83
  -6  -5   2    9.69    0.50
  -6  -5   2    9.90    0.39
  -6  -5   2   10.37    0.39
  -5  -5   2   14.76    0.49
  -5  -5   2   15.72    0.62
  -5  -5   2   14.68    0.47
  -4  -5   2   53.25    1.04
  -4  -5   2   53.55    1.07
  -4  -5   2   54.43    1.25
   3   5  -2  166.80    2.17
  -3  -5   2  158.78    2.42
  -3  -5   2  168.18    2.71
  -3  -5   2  161.79    2.44
   2   5  -2  526.02    6.79
   2   5  -2  546.13    6.71
  -2  -5   2  538.07    6.82
   1   5  -2   57.03    1.13
   1   5  -2   57.40    0.99
  -1  -5   2   57.60    1.14
   0   5  -2  228.78    3.24
   0   5  -2  227.99    2.97
   0  -5   2  229.32    3.23
  -1   5  -2    1.65    0.16
  -1   5  -2    1.31    0.19
  -1   5  -2    1.38    0.18
   1  -5   2    2.27    0.25
  -2   5  -2    4.23    0.26
  -2   5  -2    5.10    0.32
   2  -5   2    4.41    0.29
  -3   5  -2   21.84    0.67
  -3   5  -2   22.48    0.74
  -3   5  -2   23.42    0.66
  -4   5  -2    2.51    0.31
  -4   5  -2    2.30    0.26
  -4   5  -2    2.44    0.25
  -5   5  -2    0.18    0.11
  -5   5  -2    0.06    0.11
  -6   5  -2   28.31    0.82
  -6   5  -2   29.91    0.78
  -7   5  -2    6.54    0.35
  -7   5  -2    6.11    0.39
  -8   5  -2    2.17    0.29
  -9   5  -2   10.16    0.54
 -10  -4   2    1.35    0.18
 -10  -4   2    1.21    0.24
 -10  -4   2    1.15    0.36
  -9  -4   2   -0.04    0.21
  -9  -4   2    0.13    0.09
  -9  -4   2    0.14    0.14
  -8  -4   2   48.16    1.13
  -8  -4   2   46.49    0.90
  -8  -4   2   44.88    1.49
  -7  -4   2    5.69    0.50
  -7  -4   2    5.08    0.34
  -6  -4   2   52.29    0.93
  -6  -4   2   51.16    1.14
  -6  -4   2   51.80    0.95
  -6  -4   2   50.69    1.40
  -5  -4   2  173.34    2.44
  -5  -4   2  173.56    2.50
  -5  -4   2  178.72    2.78
  -4  -4   2   12.64    0.42
  -4  -4   2   13.01    0.40
  -4  -4   2   12.59    0.50
  -3  -4   2   75.14    1.46
  -3  -4   2   75.94    1.26
  -3  -4   2   76.14    1.29
   2   4  -2  118.79    1.62
  -2  -4   2  121.38    1.84
  -2  -4   2  121.99    2.04
   1   4  -2  180.88    2.37
   1   4  -2  183.76    2.58
  -1  -4   2  185.76    2.60
   0   4  -2    3.09    0.17
   0   4  -2    2.82    0.20
   0  -4   2    3.10    0.21
  -1   4  -2    1.67    0.13
  -1   4  -2    1.87    0.20
   1  -4   2    2.22    0.22
  -2   4  -2   12.51    0.44
  -2   4  -2   12.59    0.42
  -3   4  -2   28.98    0.79
  -3   4  -2   30.04    0.70
  -3   4  -2   29.81    0.74
  -4   4  -2   46.35    0.94
  -4   4  -2   45.13    1.05
  -4   4  -2   45.49    0.96
  -5   4  -2    0.56    0.13
  -5   4  -2    0.38    0.12
  -5   4  -2    0.36    0.13
  -6   4  -2   29.82    0.87
  -6   4  -2   31.12    0.74
  -6   4  -2   31.48    0.78
  -7   4  -2    0.84    0.20
  -7   4  -2    0.95    0.15
  -7   4  -2    0.84    0.17
  -8   4  -2    3.61    0.30
  -9   4  -2    0.91    0.20
 -10  -3   2    1.45    0.24
 -10  -3   2    1.77    0.43
 -10  -3   2    1.60    0.17
  -9  -3   2   23.50    0.56
  -9  -3   2   24.66    0.72
  -9  -3   2   25.72    1.14
  -8  -3   2    2.21    0.40
  -8  -3   2    1.64    0.22
  -8  -3   2    1.78    0.17
  -7  -3   2    7.45    0.35
  -7  -3   2    7.35    0.55
  -7  -3   2    7.79    0.27
  -6  -3   2    2.07    0.15
  -6  -3   2    1.35    0.29
  -6  -3   2    1.58    0.13
  -6  -3   2    1.45    0.18
  -5  -3   2   31.44    0.63
  -5  -3   2   31.91    0.62
  -5  -3   2   33.33    0.76
  -5  -3   2   31.90    0.98
  -4  -3   2    6.29    0.26
  -4  -3   2    6.47    0.24
  -4  -3   2    7.12    0.32
  -3  -3   2    5.08    0.28
  -3  -3   2    4.31    0.20
  -3  -3   2    4.23    0.21
  -2  -3   2  392.13    5.26
  -2  -3   2  384.98    4.87
   1   3  -2  356.09    4.31
  -1  -3   2  351.74    4.47
   0   3  -2  406.72    4.85
   0   3  -2  400.72    5.26
  -1   3  -2  142.32    2.03
  -1   3  -2  141.97    1.84
  -2   3  -2   10.71    0.40
  -2   3  -2   11.44    0.38
  -2   3  -2   11.98    0.36
  -3   3  -2   80.28    1.40
  -3   3  -2   80.36    1.30
  -3   3  -2   79.32    1.31
  -4   3  -2   95.94    1.53
  -4   3  -2   97.07    1.64
  -4   3  -2   98.49    1.54
  -5   3  -2    0.35    0.09
  -5   3  -2    0.56    0.12
  -5   3  -2    0.53    0.13
  -6   3  -2    8.95    0.41
  -6   3  -2    9.81    0.34
  -6   3  -2    8.93    0.35
  -7   3  -2   35.10    0.90
  -7   3  -2   35.11    0.79
  -8   3  -2   13.87    0.49
  -8   3  -2   13.85    0.56
  -9   3  -2   33.17    0.96
  -9   3  -2   32.10    0.83
 -10   3  -2    1.14    0.21
 -10   3  -2    0.94    0.23
 -10  -2   2    9.88    0.34
 -10  -2   2    9.10    0.43
 -10  -2   2    8.99    0.72
  -9  -2   2   26.65    0.70
  -9  -2   2   28.61    1.18
  -9  -2   2   27.62    0.59
  -8  -2   2   60.23    1.11
  -8  -2   2   60.82    0.99
  -8  -2   2   60.68    1.71
  -7  -2   2   23.76    0.97
  -7  -2   2   25.41    0.59
  -7  -2   2   24.91    0.50
  -6  -2   2  131.93    1.84
  -6  -2   2  137.95    1.96
  -6  -2   2  134.09    2.55
  -5  -2   2    4.46    0.21
  -5  -2   2    4.28    0.17
  -5  -2   2    4.66    0.36
  -5  -2   2    4.46    0.18
  -4  -2   2    3.05    0.18
  -4  -2   2    2.27    0.27
  -4  -2   2    2.85    0.14
  -4  -2   2    2.82    0.15
  -3  -2   2    7.55    0.23
  -3  -2   2    8.39    0.30
  -3  -2   2    8.35    0.26
  -2  -2   2  193.34    2.70
  -2  -2   2  190.21    2.47
  -2  -2   2  185.53    2.53
   1   2  -2   17.88    0.34
  -1  -2   2   18.14    0.41
   0   2  -2  581.64    7.09
  -1   2  -2   79.19    1.20
  -1   2  -2   82.61    1.09
  -2   2  -2    2.07    0.13
  -2   2  -2    2.01    0.15
  -2   2  -2    2.19    0.14
  -3   2  -2  151.04    2.07
  -3   2  -2  149.46    2.15
  -3   2  -2  145.19    2.03
  -4   2  -2  133.21    1.86
  -4   2  -2  130.73    1.87
  -4   2  -2  131.81    1.95
  -5   2  -2    0.12    0.06
  -5   2  -2    0.17    0.07
  -5   2  -2    0.26    0.08
  -6   2  -2   23.38    0.53
  -6   2  -2   23.71    0.48
  -6   2  -2   24.24    0.59
  -7   2  -2    1.48    0.16
  -7   2  -2    1.49    0.18
  -8   2  -2    0.06    0.08
  -8   2  -2   -0.05    0.09
  -9   2  -2    7.29    0.39
  -9   2  -2    6.51    0.32
 -10   2  -2    8.75    0.46
 -10   2  -2    9.03    0.39
 -10  -1   2    7.62    0.32
 -10  -1   2    7.77    0.39
  -9  -1   2    1.71    0.21
  -9  -1   2    1.93    0.17
  -8  -1   2    5.92    0.28
  -8  -1   2    5.53    0.58
  -8  -1   2    5.82    0.23
  -7  -1   2    1.05    0.13
  -7  -1   2    1.01    0.11
  -7  -1   2    0.82    0.25
  -6  -1   2    0.09    0.05
  -6  -1   2   -0.06    0.12
  -6  -1   2    0.10    0.06
  -5  -1   2   14.28    0.61
  -5  -1   2   14.33    0.31
  -5  -1   2   15.58    0.35
  -5  -1   2   14.99    0.31
  -4  -1   2   14.69    0.32
  -4  -1   2   14.41    0.33
  -4  -1   2   14.54    0.56
  -4  -1   2   14.10    0.29
  -3  -1   2  115.46    1.63
  -3  -1   2  114.61    1.56
  -3  -1   2  117.59    1.55
  -3  -1   2  114.20    1.89
  -2  -1   2  138.37    1.90
  -2  -1   2  145.77    1.86
  -2  -1   2  141.37    1.98
   0   1  -2  378.84    4.65
  -1   1  -2    3.25    0.11
  -2   1  -2   65.11    0.95
  -2   1  -2   65.98    0.96
  -2   1  -2   65.15    1.03
  -3   1  -2   19.55    0.40
  -3   1  -2   19.53    0.41
  -3   1  -2   19.76    0.37
  -4   1  -2    5.65    0.19
  -4   1  -2    6.28    0.21
  -4   1  -2    5.54    0.17
  -5   1  -2   28.56    0.49
  -5   1  -2   28.46    0.50
  -5   1  -2   29.44    0.53
  -6   1  -2   59.80    0.90
  -6   1  -2   60.91    0.95
  -7   1  -2    5.13    0.19
  -7   1  -2    4.96    0.22
  -8   1  -2   51.01    0.92
  -8   1  -2   49.47    0.85
  -9   1  -2   23.19    0.53
  -9   1  -2   23.15    0.61
 -10   1  -2    2.16    0.23
 -10   1  -2    2.03    0.19
 -10   0   2    0.13    0.11
 -10   0   2    0.45    0.15
  -9   0   2    7.05    0.35
  -9   0   2    6.93    0.31
  -8   0   2   12.20    0.42
  -8   0   2   13.23    0.38
  -7   0   2    6.48    0.27
  -7   0   2    6.98    0.52
  -7   0   2    6.36    0.24
  -6   0   2   73.69    1.68
  -6   0   2   72.51    1.09
  -6   0   2   73.25    1.14
  -5   0   2    2.73    0.13
  -5   0   2    2.56    0.13
  -5   0   2    2.46    0.14
  -5   0   2    2.71    0.32
  -4   0   2    0.79    0.16
  -4   0   2    0.75    0.07
  -4   0   2    0.79    0.09
  -4   0   2    0.78    0.09
  -3   0   2   34.80    0.60
  -3   0   2   35.36    0.56
  -3   0   2   35.17    0.59
  -2   0   2  162.08    2.13
  -2   0   2  163.57    2.08
  -2   0   2  160.15    2.18
  -1   0  -2  475.26    7.06
  -2   0  -2  579.03    9.26
  -2   0  -2  597.30    7.61
  -3   0  -2  551.26    6.84
  -3   0  -2  542.64    6.67
  -4   0  -2   76.32    1.01
  -4   0  -2   75.27    1.41
  -5   0  -2  122.66    2.15
  -6   0  -2   36.07    1.04
  -7   0  -2    0.24    0.16
 -10   0  -2    0.08    0.09
 -10   0  -2    0.10    0.07
 -10   1   2    6.14    0.38
 -10   1   2    6.23    0.37
  -9   1   2    0.23    0.13
  -9   1   2    0.08    0.11
  -8   1   2    0.03    0.09
  -8   1   2    0.05    0.09
  -7   1   2    0.49    0.12
  -7   1   2    0.42    0.10
  -6   1   2   24.92    0.55
  -6   1   2   27.02    0.59
  -6   1   2   25.41    0.46
  -5   1   2  153.96    2.10
  -5   1   2  151.96    2.13
  -5   1   2  149.46    2.00
  -4   1   2   23.00    0.46
  -4   1   2   24.13    0.48
  -4   1   2   23.48    0.49
  -3   1   2   48.21    0.78
  -3   1   2   49.17    0.81
  -3   1   2   50.58    0.80
  -2   1   2  126.91    1.68
  -2   1   2  123.82    1.72
  -2   1   2  123.55    1.75
  -2   1   2  125.26    1.75
  -2  -1  -2  360.99    4.77
  -2  -1  -2  364.68    4.75
  -3  -1  -2  218.91    3.11
  -3  -1  -2  221.00    2.73
  -4  -1  -2   52.28    0.70
  -4  -1  -2   54.21    1.13
  -5  -1  -2  109.88    1.99
  -6  -1  -2   46.48    1.22
  -7  -1  -2    2.31    0.35
  -8  -1  -2  100.01    2.21
  -9  -1  -2    4.35    0.54
  -9   2   2   13.70    0.55
  -9   2   2   13.18    0.55
  -8   2   2    0.38    0.14
  -8   2   2    0.32    0.13
  -7   2   2    2.46    0.24
  -7   2   2    2.59    0.23
  -6   2   2   83.83    1.24
  -6   2   2   82.38    1.41
  -6   2   2   83.96    1.43
  -5   2   2   63.62    1.11
  -5   2   2   63.38    1.11
  -5   2   2   62.05    1.01
  -4   2   2    8.10    0.30
  -4   2   2    8.04    0.30
  -4   2   2    8.16    0.29
  -3   2   2   12.63    0.36
  -3   2   2   12.46    0.34
  -3   2   2   12.60    0.36
  -2   2   2    1.66    0.13
  -2   2   2    1.64    0.13
  -2   2   2    1.82    0.13
  -1   2   2  158.38    2.10
  -2  -2  -2  391.25    5.09
  -2  -2  -2  379.74    4.78
  -3  -2  -2   70.92    1.05
  -3  -2  -2   71.99    1.01
  -3  -2  -2   73.25    1.08
  -4  -2  -2   83.37    1.10
  -4  -2  -2   81.84    1.53
  -5  -2  -2  224.29    3.47
  -6  -2  -2   10.80    0.56
  -7  -2  -2   29.75    1.02
  -8  -2  -2   12.30    0.71
  -9  -2  -2   16.32    0.86
 -10  -2  -2    0.88    0.32
  -9   3   2    1.35    0.25
  -8   3   2    3.95    0.32
  -8   3   2    3.33    0.32
  -7   3   2    0.07    0.10
  -7   3   2    0.02    0.10
  -6   3   2   23.85    0.57
  -6   3   2   23.27    0.68
  -6   3   2   25.44    0.68
  -5   3   2   19.95    0.58
  -5   3   2   20.36    0.60
  -5   3   2   21.17    0.53
  -4   3   2  232.93    3.25
  -4   3   2  227.54    3.28
  -4   3   2  230.05    3.06
  -3   3   2   27.52    0.67
  -3   3   2   28.85    0.63
  -3   3   2   28.17    0.65
  -2   3   2  257.65    3.34
  -2   3   2  260.54    3.51
  -2   3   2  247.99    3.52
  -1   3   2   26.96    0.58
  -1   3   2   27.02    0.61
   0   3   2    0.15    0.06
  -1  -3  -2   43.12    0.77
  -2  -3  -2    1.87    0.14
  -2  -3  -2    1.86    0.14
  -2  -3  -2    2.06    0.09
  -3  -3  -2  231.89    2.95
  -3  -3  -2  228.04    3.13
  -3  -3  -2  232.87    3.12
  -4  -3  -2    2.29    0.13
  -4  -3  -2    2.22    0.14
  -4  -3  -2    2.21    0.14
  -5  -3  -2  168.01    2.29
  -5  -3  -2  169.98    2.28
  -5  -3  -2  169.60    2.14
  -6  -3  -2    3.07    0.37
  -7  -3  -2    1.74    0.32
  -8  -3  -2   10.79    0.66
  -9  -3  -2    1.10    0.31
 -10  -3  -2   22.86    1.09
 -11  -3  -2   -0.02    0.23
  -9   4   2   21.30    0.81
  -9   4   2   19.70    0.78
  -8   4   2   14.28    0.62
  -7   4   2   15.94    0.62
  -6   4   2    6.12    0.36
  -6   4   2    6.58    0.32
  -6   4   2    5.84    0.38
  -5   4   2    0.81    0.17
  -5   4   2    0.79    0.16
  -5   4   2    0.72    0.15
  -4   4   2    0.62    0.14
  -4   4   2    0.37    0.12
  -4   4   2    0.48    0.12
  -3   4   2  107.37    1.70
  -3   4   2  110.71    1.81
  -3   4   2  107.69    1.84
  -2   4   2   23.83    0.62
  -2   4   2   23.09    0.59
  -2   4   2   22.39    0.64
  -1   4   2   81.02    1.35
   0  -4  -2   46.18    0.89
   0   4   2   44.21    0.87
  -1  -4  -2    1.20    0.15
   1   4   2    1.59    0.17
  -2  -4  -2  163.00    2.29
  -2  -4  -2  164.15    2.07
  -2  -4  -2  165.03    2.43
   2   4   2  163.66    2.12
  -3  -4  -2    4.98    0.23
  -3  -4  -2    4.81    0.25
  -3  -4  -2    4.41    0.24
  -4  -4  -2  168.41    2.45
  -4  -4  -2  167.18    2.27
  -4  -4  -2  167.23    2.43
  -5  -4  -2    1.64    0.17
  -5  -4  -2    1.26    0.15
  -5  -4  -2    1.45    0.14
  -6  -4  -2    0.61    0.11
  -6  -4  -2    0.62    0.11
  -6  -4  -2    0.82    0.10
  -7  -4  -2    6.95    0.28
  -7  -4  -2    7.00    0.52
  -7  -4  -2    7.35    0.29
  -8  -4  -2   27.76    1.09
  -8  -4  -2   27.32    0.60
  -8  -4  -2   27.13    0.61
  -9  -4  -2    2.34    0.18
  -9  -4  -2    3.05    0.46
  -9  -4  -2    2.30    0.17
 -10  -4  -2   10.57    0.36
 -10  -4  -2   11.05    0.35
 -10  -4  -2   10.36    0.76
 -11  -4  -2   19.86    1.09
 -11  -4  -2   18.59    0.48
  -8   5   2    0.63    0.21
  -7   5   2   11.00    0.56
  -7   5   2    9.72    0.42
  -6   5   2    7.64    0.45
  -6   5   2    7.10    0.37
  -5   5   2    1.21    0.21
  -5   5   2    1.48    0.21
  -4   5   2   37.42    0.88
  -4   5   2   36.89    0.94
  -3   5   2    0.31    0.12
  -3   5   2    0.45    0.13
  -3   5   2    0.21    0.11
   2  -5  -2   48.67    1.02
  -2   5   2   47.26    1.09
  -2   5   2   48.97    1.06
  -2   5   2   50.10    1.03
   1  -5  -2   63.24    1.20
  -1   5   2   62.49    1.25
  -1   5   2   63.42    1.20
   0  -5  -2    0.11    0.09
   0   5   2    0.03    0.08
  -1  -5  -2    1.44    0.18
   1   5   2    1.34    0.17
  -2  -5  -2   15.10    0.48
  -2  -5  -2   14.36    0.50
   2   5   2   15.54    0.48
   2   5   2   15.94    0.41
  -3  -5  -2   48.54    0.70
  -3  -5  -2   47.64    0.98
  -3  -5  -2   48.67    0.95
  -3  -5  -2   46.45    1.00
   3   5   2   50.14    0.84
  -4  -5  -2   80.08    1.42
  -4  -5  -2   81.65    1.34
  -4  -5  -2   80.80    1.42
  -4  -5  -2   81.04    1.46
  -5  -5  -2   69.33    1.29
  -5  -5  -2   67.11    1.25
  -5  -5  -2   67.91    1.15
  -6  -5  -2    8.70    0.38
  -6  -5  -2    8.89    0.37
  -6  -5  -2    8.70    0.30
  -7  -5  -2   42.67    0.72
  -7  -5  -2   40.74    0.88
  -7  -5  -2   42.67    0.93
  -8  -5  -2   37.03    0.81
  -8  -5  -2   34.68    1.27
  -8  -5  -2   37.33    0.85
  -9  -5  -2    0.59    0.14
  -9  -5  -2    0.59    0.13
  -9  -5  -2    0.69    0.29
 -10  -5  -2    5.13    0.28
 -10  -5  -2    4.02    0.58
 -10  -5  -2    5.13    0.30
 -11  -5  -2    1.25    0.17
 -11  -5  -2    1.33    0.19
 -11  -5  -2    1.55    0.41
  -8   6   2    5.67    0.48
  -7   6   2    1.70    0.24
  -7   6   2    1.93    0.32
  -6   6   2    0.02    0.13
  -6   6   2    0.02    0.12
  -5   6   2   22.86    0.72
  -5   6   2   23.80    0.81
  -4   6   2    5.00    0.37
  -4   6   2    5.25    0.35
  -3   6   2    0.65    0.16
  -3   6   2    0.54    0.16
   2  -6  -2    0.74    0.16
  -2   6   2    1.17    0.19
  -2   6   2    0.74    0.17
   1  -6  -2   59.78    1.23
  -1   6   2   60.93    1.29
  -1   6   2   60.34    1.24
   0  -6  -2   88.78    1.60
   0   6   2   89.33    1.59
  -1  -6  -2    8.87    0.40
   1   6   2    8.86    0.40
  -2  -6  -2   42.60    0.95
   2   6   2   41.74    0.94
  -3  -6  -2   36.50    0.91
  -3  -6  -2   36.02    0.63
  -3  -6  -2   35.41    0.85
   3   6   2   35.37    0.83
   3   6   2   35.99    0.73
  -4  -6  -2  140.17    2.33
  -4  -6  -2  142.14    2.17
  -4  -6  -2  139.50    2.25
  -5  -6  -2   18.51    0.63
  -5  -6  -2   17.92    0.54
  -5  -6  -2   17.90    0.58
  -6  -6  -2    0.13    0.10
  -6  -6  -2    0.23    0.12
  -6  -6  -2    0.16    0.09
  -7  -6  -2    1.67    0.23
  -7  -6  -2    1.71    0.18
  -7  -6  -2    1.63    0.21
  -8  -6  -2   65.45    1.36
  -8  -6  -2   68.87    1.31
  -8  -6  -2   65.61    1.84
  -9  -6  -2   15.62    0.58
  -9  -6  -2   14.38    0.52
  -9  -6  -2   14.02    0.87
 -10  -6  -2   10.55    0.48
 -10  -6  -2   10.18    0.43
 -10  -6  -2    9.84    0.79
 -11  -6  -2    1.22    0.39
 -11  -6  -2    1.05    0.18
 -11  -6  -2    1.27    0.22
  -7   7   2   10.84    0.53
  -6   7   2    0.25    0.16
  -5   7   2   18.54    0.69
  -4   7   2   38.02    1.01
  -3   7   2    3.80    0.37
  -2   7   2   29.35    0.86
   1  -7  -2    1.32    0.22
  -1   7   2    1.53    0.23
   0  -7  -2    0.64    0.16
   0   7   2    0.60    0.17
  -1  -7  -2   43.52    1.06
   1   7   2   43.90    1.05
  -2  -7  -2   82.06    1.56
   2   7   2   79.17    1.53
  -3  -7  -2   45.95    1.14
  -3  -7  -2   46.67    1.07
   3   7   2   48.03    0.94
   3   7   2   45.06    1.05
  -4  -7  -2   54.35    1.16
  -4  -7  -2   55.27    1.26
  -4  -7  -2   52.27    0.77
  -5  -7  -2  103.91    1.79
  -5  -7  -2  104.53    1.97
  -6  -7  -2   59.77    1.19
  -6  -7  -2   60.22    1.37
  -6  -7  -2   60.59    1.27
  -7  -7  -2   36.51    0.92
  -7  -7  -2   36.57    0.84
  -7  -7  -2   35.94    1.01
  -8  -7  -2   21.40    0.68
  -8  -7  -2   19.79    0.73
  -8  -7  -2   20.60    0.54
  -9  -7  -2    0.44    0.28
  -9  -7  -2    0.47    0.16
  -9  -7  -2    0.44    0.17
 -10  -7  -2    0.27    0.17
 -10  -7  -2    0.30    0.15
 -10  -7  -2    0.54    0.29
 -11  -7  -2    3.26    0.35
 -11  -7  -2    3.52    0.29
 -11  -7  -2    2.92    0.55
  -7   8   2    4.39    0.42
  -6   8   2    2.02    0.31
  -5   8   2    0.92    0.23
  -4   8   2    3.99    0.40
  -3   8   2    0.72    0.21
  -2   8   2   12.21    0.58
   1  -8  -2   71.59    1.54
  -1   8   2   70.65    1.53
   0  -8  -2   98.87    1.89
   0   8   2   96.66    1.86
  -1  -8  -2  140.33    2.42
   1   8   2  142.53    2.42
  -2  -8  -2   52.10    1.24
   2   8   2   50.68    1.22
  -3  -8  -2   10.48    0.50
   3   8   2    9.48    0.49
   3   8   2    8.75    0.39
  -4  -8  -2    0.92    0.21
  -4  -8  -2    0.86    0.22
  -5  -8  -2    2.27    0.31
  -5  -8  -2    2.04    0.27
  -6  -8  -2   34.58    1.04
  -6  -8  -2   32.67    0.89
  -7  -8  -2    3.47    0.32
  -7  -8  -2    3.78    0.40
  -8  -8  -2    4.53    0.30
  -8  -8  -2    4.81    0.40
  -9  -8  -2    4.81    0.41
 -10  -8  -2   25.67    1.29
 -10  -8  -2   25.05    0.91
  -6   9   2    1.36    0.29
  -5   9   2   20.45    0.82
  -4   9   2   23.17    0.87
  -3   9   2    6.01    0.46
  -2   9   2   11.07    0.60
  -1   9   2    8.42    0.51
   0  -9  -2    2.92    0.36
   0   9   2    2.74    0.35
  -1  -9  -2   22.59    0.82
   1   9   2   21.79    0.81
  -2  -9  -2   18.32    0.73
   2   9   2   19.43    0.76
  -3  -9  -2   32.96    0.99
   3   9   2   33.96    1.00
  -4  -9  -2    9.08    0.52
  -5  -9  -2   15.34    0.65
  -6  -9  -2    2.36    0.34
  -6  -9  -2    3.10    0.35
  -7  -9  -2   -0.01    0.11
  -7  -9  -2    0.29    0.18
  -8  -9  -2   11.02    0.62
  -8  -9  -2   10.47    0.49
  -9  -9  -2    0.59    0.23
 -10  -9  -2    1.51    0.45
 -10  -9  -2    0.82    0.25
  -5  10   2    1.25    0.31
  -4  10   2   22.45    0.90
  -3  10   2    7.34    0.53
  -2  10   2   10.71    0.62
  -1  10   2   18.87    0.82
   0 -10  -2   19.11    0.82
   0  10   2   19.43    0.81
  -1 -10  -2   39.17    1.18
   1  10   2   40.42    1.19
  -2 -10  -2    0.13    0.17
   2  10   2    0.13    0.15
  -3 -10  -2    2.91    0.37
   3  10   2    2.90    0.37
  -4 -10  -2    1.02    0.25
  -5 -10  -2    2.81    0.36
  -6 -10  -2    0.80    0.22
  -7 -10  -2    6.01    0.43
  -8 -10  -2    3.16    0.35
  -9 -10  -2    6.65    0.41
  -9 -10  -2    7.75    0.57
 -10 -10  -2   16.79    0.84
  -5  11   2   13.97    0.77
  -4  11   2    1.35    0.32
  -3  11   2   -0.15    0.15
  -2  11   2    7.71    0.58
  -1  11   2    1.56    0.33
   0 -11  -2    5.37    0.55
   0  11   2    4.91    0.52
  -1 -11  -2    0.04    0.17
   1  11   2   -0.16    0.15
  -2 -11  -2    0.17    0.16
   2  11   2    0.06    0.16
  -3 -11  -2    3.09    0.42
  -4 -11  -2   50.53    1.41
  -5 -11  -2    9.14    0.58
  -6 -11  -2    9.20    0.57
  -7 -11  -2    0.74    0.23
  -8 -11  -2    0.87    0.24
  -9 -11  -2    2.17    0.31
  -4  12   2    1.50    0.34
  -3  12   2    6.02    0.60
  -2  12   2   14.40    0.81
  -1  12   2    4.19    0.53
   0  12   2    1.84    0.38
  -1 -12  -2    7.33    0.59
   1  12   2    7.17    0.57
  -2 -12  -2    3.15    0.45
   2  12   2    3.45    0.45
  -3 -12  -2    5.74    0.59
  -4 -12  -2    0.20    0.19
  -5 -12  -2    2.36    0.38
  -6 -12  -2   -0.02    0.17
  -7 -12  -2   28.89    1.05
  -8 -12  -2    2.99    0.40
  -9 -12  -2   26.88    0.95
  -2  13   2    0.30    0.24
  -1  13   2    1.13    0.32
   0  13   2    1.81    0.39
  -1 -13  -2   37.87    1.35
   1  13   2   39.22    1.37
  -2 -13  -2    3.02    0.46
   2  13   2    3.58    0.50
  -3 -13  -2    8.76    0.64
  -4 -13  -2    9.84    0.67
  -5 -13  -2    0.99    0.31
  -6 -13  -2   19.20    0.91
  -8 -13  -2    0.79    0.26
  -1  14   2    1.36    0.37
   0  14   2   25.17    1.15
   1  14   2    2.33    0.45
  -2 -14  -2    1.24    0.35
  -3 -14  -2    9.35    0.72
  -4 -14  -2   13.14    0.83
  -5 -14  -2    0.23    0.25
  -6 -14  -2   20.91    0.99
  -7 -14  -2    8.81    0.66
  -2 -15  -2    0.39    0.28
  -3 -15  -2   17.51    1.00
  -4 -15  -2    1.84    0.42
  -5 -14   3    0.07    0.22
  -4 -14   3    0.34    0.28
  -3 -14   3    0.01    0.23
  -2 -14   3    0.80    0.32
   1  14  -3    1.27    0.39
  -1 -14   3    0.96    0.35
   0  14  -3    2.34    0.48
  -6 -13   3    1.77    0.39
  -5 -13   3    0.12    0.22
  -4 -13   3    9.39    0.71
  -3 -13   3    3.65    0.52
  -2 -13   3   13.85    0.84
   1  13  -3   15.98    0.94
  -1 -13   3   15.83    0.92
   0  13  -3    1.54    0.38
  -1  13  -3   10.28    0.74
  -2  13  -3    0.06    0.23
  -7 -12   3   25.01    1.04
  -6 -12   3    1.59    0.35
  -5 -12   3    0.60    0.26
  -4 -12   3    0.02    0.20
  -3 -12   3    1.30    0.34
  -2 -12   3    0.47    0.25
   1  12  -3   37.09    1.32
  -1 -12   3   33.31    1.27
   0  12  -3    5.20    0.61
   0 -12   3    4.83    0.57
  -1  12  -3   28.59    1.17
  -2  12  -3   17.27    0.91
  -3  12  -3    0.68    0.29
  -4  12  -3    1.38    0.35
  -8 -11   3    2.39    0.37
  -7 -11   3    9.86    0.64
  -6 -11   3   12.16    0.70
  -5 -11   3    7.00    0.55
  -4 -11   3   12.12    0.72
  -3 -11   3   11.76    0.70
   2  11  -3   45.46    1.41
  -2 -11   3   45.77    1.43
   1  11  -3   11.05    0.55
   1  11  -3    9.40    0.67
  -1 -11   3   11.25    0.70
   0  11  -3    0.00    0.18
   0 -11   3    0.09    0.19
  -1  11  -3    2.60    0.44
  -2  11  -3    6.59    0.64
  -3  11  -3    0.03    0.17
  -4  11  -3    1.20    0.32
  -5  11  -3    2.39    0.41
  -9 -10   3    1.56    0.27
  -8 -10   3    7.85    0.51
  -7 -10   3   16.83    0.76
  -6 -10   3    4.64    0.49
  -5 -10   3   47.95    1.38
  -4 -10   3    7.72    0.54
  -3 -10   3    6.80    0.51
   2  10  -3    7.67    0.56
   2  10  -3    8.08    0.45
  -2 -10   3    9.29    0.60
   1  10  -3    9.82    0.49
   1  10  -3    9.80    0.62
  -1 -10   3   10.08    0.63
   0  10  -3    7.21    0.54
   0 -10   3    8.04    0.56
  -1  10  -3   28.83    1.07
  -2  10  -3   22.19    0.93
  -3  10  -3    9.28    0.62
  -4  10  -3    9.67    0.63
  -5  10  -3    2.66    0.41
  -6  10  -3    1.99    0.37
  -9  -9   3   -0.04    0.22
  -8  -9   3    0.29    0.18
  -7  -9   3    9.13    0.53
  -6  -9   3    5.23    0.42
  -5  -9   3  114.41    2.23
  -4  -9   3    2.77    0.37
  -3  -9   3    3.64    0.41
   2   9  -3    8.32    0.53
   2   9  -3    8.12    0.43
  -2  -9   3    8.92    0.55
   1   9  -3    0.08    0.11
   1   9  -3    0.35    0.18
  -1  -9   3    0.24    0.16
   0   9  -3    6.36    0.49
   0   9  -3    6.44    0.37
   0  -9   3    7.42    0.51
  -1   9  -3    1.78    0.32
   1  -9   3    2.14    0.33
  -2   9  -3    0.42    0.20
  -3   9  -3    2.19    0.35
  -4   9  -3    9.63    0.59
  -5   9  -3   13.90    0.71
  -6   9  -3    0.49    0.24
  -9  -8   3    3.07    0.54
  -9  -8   3    2.48    0.41
  -8  -8   3   19.90    0.93
  -8  -8   3   21.21    0.71
  -7  -8   3    6.47    0.53
  -7  -8   3    6.58    0.43
  -6  -8   3   32.27    1.14
  -6  -8   3   29.40    0.92
  -5  -8   3    2.45    0.33
  -4  -8   3   41.82    1.14
  -3  -8   3   15.76    0.67
   2   8  -3  112.58    1.86
   2   8  -3  112.07    2.13
  -2  -8   3  111.62    2.14
   1   8  -3   44.96    1.01
   1   8  -3   45.50    1.21
  -1  -8   3   45.77    1.22
   0   8  -3    0.60    0.14
   0   8  -3    0.70    0.20
   0  -8   3    0.91    0.22
  -1   8  -3    6.91    0.47
   1  -8   3    7.83    0.49
  -2   8  -3    4.39    0.44
  -3   8  -3   58.83    1.46
  -4   8  -3    5.93    0.47
  -5   8  -3    3.91    0.43
  -6   8  -3   -0.07    0.16
  -7   8  -3    0.74    0.24
 -10  -7   3    1.82    0.36
 -10  -7   3    1.47    0.42
  -9  -7   3    3.48    0.45
  -9  -7   3    3.74    0.58
  -8  -7   3   14.84    0.77
  -8  -7   3   16.28    0.94
  -8  -7   3   15.41    0.56
  -7  -7   3    0.55    0.16
  -7  -7   3    0.28    0.19
  -6  -7   3    3.92    0.45
  -6  -7   3    3.73    0.36
  -5  -7   3   63.35    1.62
  -5  -7   3   65.69    1.40
  -4  -7   3    1.09    0.25
  -4  -7   3    1.08    0.21
   3   7  -3  150.78    2.48
  -3  -7   3  143.43    2.46
   2   7  -3   66.08    1.21
   2   7  -3   62.38    1.39
  -2  -7   3   65.83    1.42
   1   7  -3    1.69    0.26
   1   7  -3    0.73    0.14
  -1  -7   3    0.41    0.15
   0   7  -3    0.20    0.13
   0   7  -3    0.06    0.08
   0  -7   3    0.12    0.11
  -1   7  -3    3.55    0.37
  -1   7  -3    4.01    0.25
   1  -7   3    4.34    0.35
  -2   7  -3   26.08    0.86
  -3   7  -3   26.43    0.88
  -4   7  -3   32.27    0.98
  -5   7  -3    2.19    0.31
  -6   7  -3   10.33    0.55
  -7   7  -3    5.86    0.43
 -10  -6   3    2.30    0.47
 -10  -6   3    2.24    0.37
  -9  -6   3   16.93    0.80
  -9  -6   3   15.89    0.95
  -8  -6   3    6.76    0.51
  -8  -6   3    6.06    0.68
  -7  -6   3    7.61    0.38
  -7  -6   3    6.95    0.50
  -6  -6   3    9.55    0.44
  -6  -6   3   10.26    0.58
  -5  -6   3    0.67    0.20
  -5  -6   3    1.44    0.22
  -4  -6   3   32.67    0.86
  -4  -6   3   31.75    1.01
   3   6  -3    0.93    0.18
   2   6  -3   19.29    0.65
   2   6  -3   17.64    0.51
  -2  -6   3   18.23    0.64
   1   6  -3   68.44    1.20
  -1  -6   3   67.76    1.40
   0   6  -3  142.55    2.35
   0   6  -3  143.32    2.09
   0  -6   3  143.51    2.35
  -1   6  -3  122.13    1.83
  -1   6  -3  124.32    2.12
   1  -6   3  123.33    2.11
  -2   6  -3    6.93    0.38
  -2   6  -3    7.16    0.41
   2  -6   3    6.46    0.39
  -3   6  -3   90.54    1.70
  -3   6  -3   89.07    1.73
  -4   6  -3    0.34    0.16
  -4   6  -3    0.60    0.16
  -5   6  -3    0.11    0.13
  -5   6  -3    0.18    0.13
  -6   6  -3   11.38    0.54
  -6   6  -3   11.45    0.55
  -7   6  -3   19.89    0.75
  -7   6  -3   19.57    0.68
  -8   6  -3    0.12    0.16
 -10  -5   3    1.87    0.24
 -10  -5   3    2.14    0.35
 -10  -5   3    1.49    0.41
  -9  -5   3    0.60    0.15
  -9  -5   3    0.71    0.23
  -9  -5   3    0.43    0.28
  -8  -5   3   29.51    0.76
  -8  -5   3   29.42    1.21
  -8  -5   3   28.66    0.98
  -7  -5   3    5.55    0.29
  -7  -5   3    5.20    0.30
  -7  -5   3    4.23    0.43
  -7  -5   3    5.46    0.58
  -6  -5   3   36.14    1.07
  -6  -5   3   36.96    0.85
  -6  -5   3   36.96    0.85
  -5  -5   3   24.04    0.65
  -5  -5   3   24.14    0.67
  -5  -5   3   24.71    0.84
  -4  -5   3   17.02    0.56
  -4  -5   3   17.45    0.69
  -4  -5   3   16.90    0.52
   3   5  -3    0.20    0.07
  -3  -5   3    0.20    0.10
  -3  -5   3    0.12    0.11
  -3  -5   3    0.18    0.08
   2   5  -3    0.73    0.15
   2   5  -3    1.08    0.14
  -2  -5   3    0.76    0.18
  -2  -5   3    1.21    0.19
   1   5  -3   13.02    0.40
   1   5  -3   12.56    0.49
  -1  -5   3   12.67    0.49
   0   5  -3   27.73    0.74
   0   5  -3   26.84    0.62
   0  -5   3   27.35    0.75
  -1   5  -3   10.08    0.35
  -1   5  -3    9.66    0.43
   1  -5   3   10.71    0.45
  -2   5  -3   10.27    0.45
  -2   5  -3   11.42    0.45
   2  -5   3   10.94    0.46
  -3   5  -3   51.29    1.10
  -3   5  -3   50.91    1.12
  -4   5  -3  101.33    1.78
  -4   5  -3   99.74    1.79
  -5   5  -3   21.34    0.68
  -5   5  -3   20.83    0.67
  -6   5  -3   20.43    0.68
  -6   5  -3   20.32    0.66
  -7   5  -3    8.57    0.41
  -7   5  -3    7.94    0.43
  -8   5  -3    2.31    0.30
  -9   5  -3    0.18    0.17
 -10  -4   3    3.93    0.42
 -10  -4   3    4.45    0.62
 -10  -4   3    4.02    0.28
  -9  -4   3   16.28    0.94
  -9  -4   3   18.81    0.75
  -9  -4   3   18.32    0.56
  -8  -4   3    5.91    0.42
  -8  -4   3    5.40    0.61
  -8  -4   3    6.11    0.32
  -7  -4   3   34.94    0.78
  -7  -4   3   34.92    0.71
  -7  -4   3   33.87    0.98
  -7  -4   3   35.52    1.23
  -6  -4   3    2.37    0.22
  -6  -4   3    1.95    0.34
  -6  -4   3    1.86    0.27
  -6  -4   3    2.12    0.21
  -5  -4   3    1.01    0.14
  -5  -4   3    0.60    0.17
  -5  -4   3    0.71    0.14
  -4  -4   3    0.10    0.07
  -4  -4   3    0.21    0.09
  -4  -4   3    0.27    0.13
  -3  -4   3   66.77    1.22
  -3  -4   3   70.20    1.44
  -3  -4   3   67.71    1.20
   2   4  -3  142.13    1.91
  -2  -4   3  141.95    2.13
   1   4  -3  312.22    3.86
   1   4  -3  312.34    4.14
  -1  -4   3  315.60    4.16
   0   4  -3  457.25    5.49
   0   4  -3  449.82    5.81
   0  -4   3  460.87    5.83
  -1   4  -3   16.58    0.42
  -1   4  -3   16.25    0.52
   1  -4   3   16.90    0.53
  -2   4  -3   32.43    0.78
  -2   4  -3   33.78    0.76
   2  -4   3   32.71    0.78
  -3   4  -3   66.59    1.22
  -3   4  -3   64.09    1.36
  -3   4  -3   64.17    1.23
  -4   4  -3    1.49    0.23
  -4   4  -3    1.17    0.17
  -4   4  -3    1.56    0.21
  -5   4  -3   19.34    0.69
  -5   4  -3   19.47    0.59
  -5   4  -3   18.70    0.59
  -6   4  -3    1.05    0.17
  -6   4  -3    0.93    0.17
  -7   4  -3    0.10    0.13
  -7   4  -3    0.08    0.10
  -7   4  -3    0.12    0.10
  -8   4  -3   10.76    0.48
  -9   4  -3   20.26    0.70
 -10  -3   3    1.17    0.37
 -10  -3   3    1.29    0.18
 -10  -3   3    1.36    0.26
  -9  -3   3    1.16    0.34
  -9  -3   3    0.54    0.18
  -9  -3   3    0.60    0.14
  -8  -3   3   16.37    0.87
  -8  -3   3   15.36    0.60
  -8  -3   3   15.48    0.47
  -7  -3   3    1.17    0.20
  -7  -3   3    1.08    0.29
  -7  -3   3    1.26    0.16
  -6  -3   3  189.17    2.55
  -6  -3   3  188.23    2.68
  -6  -3   3  189.68    3.32
  -6  -3   3  191.66    2.94
  -5  -3   3    5.26    0.32
  -5  -3   3    5.00    0.39
  -5  -3   3    5.68    0.25
  -5  -3   3    5.57    0.26
  -4  -3   3  132.48    1.94
  -4  -3   3  131.43    1.91
  -4  -3   3  128.57    2.16
  -3  -3   3  140.02    2.03
  -3  -3   3  141.46    2.30
  -3  -3   3  142.73    2.07
   2   3  -3    2.15    0.13
  -2  -3   3    2.59    0.27
  -2  -3   3    1.93    0.16
   1   3  -3    1.88    0.13
  -1  -3   3    2.10    0.17
   0   3  -3   83.85    1.20
   0  -3   3   82.66    1.34
  -1   3  -3  196.85    2.50
  -1   3  -3  195.94    2.70
   1  -3   3  197.27    2.71
  -2   3  -3    0.37    0.09
  -2   3  -3    0.25    0.09
  -3   3  -3   33.61    0.84
  -3   3  -3   33.81    0.73
  -3   3  -3   33.53    0.74
  -4   3  -3    2.79    0.24
  -4   3  -3    3.03    0.20
  -4   3  -3    3.25    0.23
  -5   3  -3   34.92    0.88
  -5   3  -3   35.13    0.78
  -5   3  -3   34.81    0.77
  -6   3  -3    7.62    0.33
  -6   3  -3    6.89    0.32
  -6   3  -3    7.52    0.40
  -7   3  -3    2.01    0.21
  -7   3  -3    2.34    0.19
  -7   3  -3    2.63    0.30
  -8   3  -3    5.71    0.32
  -8   3  -3    4.58    0.36
  -9   3  -3    0.73    0.17
  -9   3  -3    0.81    0.21
 -10   3  -3    1.83    0.24
 -10  -2   3    7.33    0.34
 -10  -2   3    7.02    0.44
 -10  -2   3    6.96    0.73
  -9  -2   3   10.70    0.50
  -9  -2   3   10.55    0.73
  -9  -2   3   11.75    0.40
  -8  -2   3    0.97    0.14
  -8  -2   3    1.04    0.19
  -8  -2   3    1.02    0.31
  -7  -2   3    0.35    0.09
  -7  -2   3    0.32    0.12
  -7  -2   3    0.21    0.18
  -6  -2   3    0.28    0.08
  -6  -2   3   -0.10    0.14
  -6  -2   3   -0.01    0.08
  -6  -2   3   -0.04    0.06
  -5  -2   3   14.39    0.38
  -5  -2   3   13.79    0.38
  -5  -2   3   14.79    0.48
  -5  -2   3   14.18    0.63
  -4  -2   3    0.76    0.11
  -4  -2   3    0.71    0.13
  -4  -2   3    0.78    0.17
  -4  -2   3    0.89    0.11
  -3  -2   3    3.20    0.22
  -3  -2   3    3.30    0.18
  -3  -2   3    3.09    0.17
  -2  -2   3   81.32    1.25
  -2  -2   3   82.96    1.44
  -2  -2   3   77.61    1.25
   1   2  -3    1.59    0.10
   0   2  -3  409.89    5.43
   0   2  -3  424.70    5.05
   0  -2   3  429.99    5.43
  -1   2  -3   76.45    1.08
  -1   2  -3   77.02    1.20
  -2   2  -3   71.35    1.14
  -2   2  -3   66.84    1.26
  -2   2  -3   70.41    1.12
  -3   2  -3   11.84    0.37
  -3   2  -3   11.34    0.34
  -3   2  -3   10.70    0.40
  -4   2  -3   28.15    0.59
  -4   2  -3   27.31    0.68
  -4   2  -3   27.68    0.61
  -5   2  -3    0.41    0.09
  -5   2  -3    0.47    0.10
  -5   2  -3    0.45    0.11
  -6   2  -3   89.26    1.44
  -6   2  -3   93.02    1.37
  -6   2  -3   89.54    1.57
  -7   2  -3    0.43    0.10
  -7   2  -3    0.15    0.10
  -8   2  -3   26.11    0.64
  -8   2  -3   26.15    0.75
  -9   2  -3   19.38    0.56
  -9   2  -3   19.10    0.67
 -10   2  -3    5.50    0.40
 -10   2  -3    4.92    0.31
 -10  -1   3    0.49    0.18
 -10  -1   3    0.68    0.15
  -9  -1   3    2.62    0.21
  -9  -1   3    2.40    0.28
  -8  -1   3   38.11    0.77
  -8  -1   3   37.05    1.29
  -8  -1   3   37.37    0.90
  -7  -1   3   27.40    1.03
  -7  -1   3   28.04    0.61
  -7  -1   3   28.14    0.71
  -6  -1   3  155.91    2.33
  -6  -1   3  153.88    2.02
  -6  -1   3  153.96    2.81
  -6  -1   3  155.35    2.19
  -5  -1   3   89.35    1.83
  -5  -1   3   88.04    1.31
  -5  -1   3   93.48    1.49
  -5  -1   3   89.42    1.36
  -4  -1   3    4.86    0.33
  -4  -1   3    4.46    0.19
  -4  -1   3    4.48    0.20
  -4  -1   3    4.97    0.25
  -3  -1   3    0.80    0.15
  -3  -1   3    0.38    0.07
  -3  -1   3    0.51    0.10
  -3  -1   3    0.57    0.09
  -2  -1   3    0.41    0.08
  -2  -1   3    0.31    0.08
  -2  -1   3    0.05    0.07
  -1  -1   3  207.46    2.69
  -1   1  -3  126.65    1.61
  -1   1  -3  128.59    1.74
  -2   1  -3  141.95    1.92
  -2   1  -3  140.83    2.14
  -2   1  -3  146.41    1.99
  -2   1  -3  144.39    1.71
  -3   1  -3  243.35    3.38
  -3   1  -3  247.83    3.30
  -3   1  -3  249.21    3.14
  -4   1  -3   83.99    1.34
  -4   1  -3   82.32    1.23
  -4   1  -3   83.39    1.23
  -5   1  -3   76.36    1.15
  -5   1  -3   76.73    1.15
  -5   1  -3   76.74    1.25
  -6   1  -3   13.95    0.41
  -6   1  -3   13.85    0.32
  -6   1  -3   14.40    0.36
  -7   1  -3    0.84    0.14
  -7   1  -3    0.85    0.11
  -8   1  -3   18.08    0.46
  -8   1  -3   17.49    0.53
  -9   1  -3    4.71    0.30
  -9   1  -3    4.74    0.25
 -10   1  -3    0.53    0.12
 -10   1  -3    0.61    0.17
 -10   0   3    3.64    0.29
 -10   0   3    4.42    0.36
  -9   0   3   16.65    0.61
  -9   0   3   17.30    0.54
  -8   0   3    0.94    0.15
  -8   0   3    0.61    0.16
  -7   0   3    8.68    0.38
  -7   0   3    9.37    0.34
  -6   0   3   22.14    0.46
  -6   0   3   21.52    0.84
  -6   0   3   23.15    0.53
  -6   0   3   24.42    0.61
  -5   0   3   20.12    0.74
  -5   0   3   20.59    0.45
  -5   0   3   20.04    0.53
  -5   0   3   19.58    0.46
  -4   0   3  128.25    1.90
  -4   0   3  126.24    1.76
  -4   0   3  126.46    2.17
  -4   0   3  125.40    1.80
  -3   0   3    2.84    0.15
  -3   0   3    3.40    0.25
  -3   0   3    2.92    0.19
  -3   0   3    2.97    0.16
  -2   0   3   16.57    0.45
  -2   0   3   16.23    0.46
  -2   0   3   16.35    0.39
  -2   0   3   16.13    0.38
  -1   0   3  269.01    3.39
  -1   0  -3  233.02    2.88
  -2   0  -3  277.39    3.80
  -2   0  -3  277.54    3.45
  -3   0  -3    1.46    0.13
  -3   0  -3    1.74    0.18
  -3   0  -3    2.00    0.12
  -3   0  -3    1.69    0.10
  -4   0  -3   48.78    0.82
  -4   0  -3   48.73    0.75
  -4   0  -3   47.71    0.76
  -4   0  -3   48.11    1.02
  -5   0  -3    0.06    0.10
  -5   0  -3    0.07    0.05
  -5   0  -3    0.23    0.05
  -5   0  -3    0.12    0.05
  -6   0  -3   54.75    1.31
  -6   0  -3   54.66    0.87
  -6   0  -3   54.00    0.82
  -7   0  -3    1.28    0.12
  -7   0  -3    1.53    0.11
  -7   0  -3    1.53    0.27
  -8   0  -3   69.82    1.13
  -8   0  -3   68.73    1.04
  -9   0  -3   32.23    0.71
  -9   0  -3   32.30    0.61
 -10   0  -3    4.83    0.29
 -10   0  -3    4.29    0.21
  -9   1   3   12.57    0.51
  -9   1   3   12.41    0.55
  -8   1   3    6.20    0.37
  -8   1   3    6.21    0.34
  -7   1   3   12.33    0.42
  -7   1   3   11.15    0.45
  -6   1   3   27.90    0.65
  -6   1   3   28.50    0.56
  -6   1   3   28.56    0.71
  -5   1   3    1.28    0.15
  -5   1   3    1.14    0.16
  -5   1   3    1.27    0.14
  -4   1   3  216.72    2.98
  -4   1   3  219.99    3.07
  -4   1   3  221.68    2.87
  -3   1   3   41.91    0.82
  -3   1   3   40.87    0.75
  -3   1   3   39.82    0.74
  -2   1   3    6.13    0.23
  -2   1   3    6.56    0.27
  -2   1   3    6.23    0.23
  -1   1   3   30.16    0.58
  -2  -1  -3  243.87    3.08
  -2  -1  -3  243.53    2.89
  -2  -1  -3  247.92    3.24
  -2  -1  -3  245.87    2.88
  -3  -1  -3  197.14    2.62
  -3  -1  -3  196.90    2.71
  -3  -1  -3  197.82    2.80
  -3  -1  -3  195.91    2.50
  -4  -1  -3   36.83    0.66
  -4  -1  -3   37.21    0.88
  -4  -1  -3   37.65    0.61
  -4  -1  -3   37.50    0.60
  -5  -1  -3   67.73    0.93
  -5  -1  -3   68.74    0.99
  -5  -1  -3   67.63    1.41
  -5  -1  -3   68.38    0.96
  -6  -1  -3    9.56    0.51
  -7  -1  -3    0.68    0.22
  -8  -1  -3    0.60    0.23
  -9  -1  -3    0.18    0.19
  -9   2   3    2.77    0.32
  -9   2   3    2.44    0.31
  -8   2   3    1.99    0.27
  -8   2   3    2.03    0.25
  -7   2   3   26.43    0.76
  -7   2   3   26.15    0.73
  -6   2   3   44.02    0.82
  -6   2   3   42.93    0.94
  -6   2   3   44.06    0.98
  -5   2   3   16.05    0.51
  -5   2   3   15.63    0.51
  -5   2   3   15.95    0.44
  -5   2   3   15.42    0.48
  -4   2   3   33.64    0.70
  -4   2   3   35.81    0.79
  -4   2   3   32.95    0.73
  -4   2   3   34.48    0.78
  -3   2   3  487.62    6.23
  -3   2   3  480.33    6.60
  -3   2   3  498.38    6.41
  -2   2   3    0.28    0.09
  -2   2   3    0.27    0.08
  -2   2   3    0.35    0.09
  -1   2   3 1000.00   12.81
  -1   2   3  950.79   12.18
   0   2   3  371.02    4.68
  -1  -2  -3  532.10    6.71
  -2  -2  -3   55.00    0.93
  -2  -2  -3   53.31    0.87
  -2  -2  -3   54.42    0.73
  -3  -2  -3   41.81    0.71
  -3  -2  -3   42.61    0.75
  -3  -2  -3   41.97    0.80
  -4  -2  -3   53.35    0.82
  -4  -2  -3   52.76    1.11
  -4  -2  -3   52.25    0.91
  -4  -2  -3   52.85    0.86
  -5  -2  -3   60.77    1.33
  -5  -2  -3   63.04    0.98
  -5  -2  -3   61.35    0.88
  -5  -2  -3   61.20    0.92
  -6  -2  -3  117.64    2.23
  -7  -2  -3   14.53    0.69
  -8  -2  -3   23.71    0.96
  -9  -2  -3   -0.03    0.17
 -10  -2  -3   17.20    0.92
  -9   3   3   16.80    0.72
  -8   3   3    3.94    0.34
  -7   3   3    5.55    0.36
  -7   3   3    6.37    0.39
  -6   3   3   38.70    0.80
  -6   3   3   39.37    0.97
  -6   3   3   37.90    0.95
  -6   3   3   37.00    0.95
  -5   3   3    6.33    0.30
  -5   3   3    6.12    0.34
  -5   3   3    6.24    0.35
  -4   3   3  130.14    2.11
  -4   3   3  134.47    2.13
  -4   3   3  133.48    1.97
  -3   3   3    8.84    0.34
  -3   3   3    9.80    0.39
  -3   3   3    9.24    0.38
  -2   3   3    0.79    0.14
  -2   3   3    1.34    0.16
  -2   3   3    0.73    0.14
  -2   3   3    0.50    0.12
  -1   3   3  165.64    2.32
  -1   3   3  169.17    2.50
   0  -3  -3  194.56    2.61
   0   3   3  193.88    2.62
  -1  -3  -3    0.27    0.09
  -2  -3  -3    1.31    0.09
  -2  -3  -3    0.54    0.11
  -2  -3  -3    0.97    0.12
  -3  -3  -3    3.62    0.21
  -3  -3  -3    3.21    0.19
  -3  -3  -3    3.62    0.18
  -4  -3  -3  240.35    3.08
  -4  -3  -3  240.76    3.32
  -4  -3  -3  242.43    3.27
  -5  -3  -3    0.66    0.10
  -5  -3  -3    0.64    0.11
  -5  -3  -3    0.62    0.09
  -6  -3  -3    2.53    0.33
  -7  -3  -3   59.67    1.54
  -7  -3  -3   61.54    0.97
  -7  -3  -3   60.80    1.02
  -8  -3  -3    9.47    0.31
  -8  -3  -3    9.53    0.28
  -8  -3  -3    8.74    0.62
  -9  -3  -3   13.00    0.78
 -10  -3  -3    2.47    0.46
 -11  -3  -3   10.27    0.79
  -9   4   3    0.64    0.22
  -8   4   3    0.05    0.14
  -7   4   3    1.08    0.23
  -7   4   3    0.78    0.21
  -6   4   3    8.01    0.45
  -6   4   3    8.13    0.37
  -5   4   3   10.55    0.42
  -5   4   3    9.89    0.48
  -5   4   3   10.71    0.49
  -4   4   3   98.33    1.79
  -4   4   3   98.09    1.61
  -4   4   3   99.67    1.78
  -3   4   3   18.66    0.54
  -3   4   3   17.80    0.58
  -3   4   3   17.13    0.58
  -2   4   3   91.35    1.50
  -2   4   3   92.54    1.62
  -2   4   3   88.92    1.61
   1  -4  -3  312.17    4.05
  -1   4   3  304.82    4.05
  -1   4   3  304.37    4.28
   0  -4  -3   41.14    0.85
   0   4   3   43.77    0.86
  -1  -4  -3   25.19    0.61
   1   4   3   25.87    0.61
  -2  -4  -3    6.35    0.29
  -2  -4  -3    6.83    0.32
  -3  -4  -3    0.85    0.14
  -3  -4  -3    0.72    0.13
  -3  -4  -3    0.98    0.06
  -3  -4  -3    1.17    0.14
  -4  -4  -3    4.11    0.24
  -4  -4  -3    3.97    0.21
  -4  -4  -3    3.53    0.23
  -5  -4  -3  143.01    1.95
  -5  -4  -3  139.15    2.10
  -5  -4  -3  138.07    2.13
  -6  -4  -3   15.51    0.38
  -6  -4  -3   15.34    0.47
  -6  -4  -3   14.62    0.44
  -7  -4  -3   15.72    0.47
  -7  -4  -3   14.95    0.44
  -7  -4  -3   15.22    0.74
  -8  -4  -3   72.27    1.23
  -8  -4  -3   72.88    1.86
  -8  -4  -3   71.66    1.25
  -9  -4  -3    0.08    0.09
  -9  -4  -3    0.20    0.21
  -9  -4  -3    0.06    0.08
 -10  -4  -3    8.67    0.33
 -10  -4  -3    8.58    0.71
 -10  -4  -3    8.70    0.35
 -11  -4  -3    0.72    0.14
 -11  -4  -3    1.07    0.36
 -11  -4  -3    0.65    0.13
  -8   5   3    8.76    0.56
  -7   5   3   31.17    0.79
  -7   5   3   29.43    0.99
  -7   5   3   32.08    1.03
  -6   5   3    7.69    0.39
  -6   5   3    7.26    0.46
  -5   5   3   32.07    0.94
  -5   5   3   31.81    0.81
  -4   5   3    0.80    0.18
  -4   5   3    0.95    0.17
  -3   5   3   39.03    0.91
  -3   5   3   39.29    0.99
   2  -5  -3   19.82    0.60
  -2   5   3   19.32    0.64
  -2   5   3   19.03    0.65
  -2   5   3   18.42    0.59
   1  -5  -3  134.93    2.08
  -1   5   3  134.35    2.22
  -1   5   3  131.43    2.22
  -1   5   3  130.98    2.07
   0  -5  -3  240.02    3.29
   0   5   3  231.02    3.26
  -1  -5  -3    9.49    0.39
   1   5   3    9.74    0.39
  -2  -5  -3   15.22    0.49
   2   5   3   15.17    0.48
  -3  -5  -3   39.58    0.91
  -3  -5  -3   39.29    0.63
  -3  -5  -3   38.35    0.89
  -3  -5  -3   39.18    0.84
  -4  -5  -3  154.07    2.39
  -4  -5  -3  148.60    2.21
  -4  -5  -3  153.44    2.38
  -5  -5  -3   32.55    0.71
  -5  -5  -3   33.62    0.80
  -5  -5  -3   33.09    0.81
  -6  -5  -3    0.22    0.09
  -6  -5  -3    0.38    0.10
  -6  -5  -3    0.51    0.12
  -7  -5  -3    0.81    0.11
  -7  -5  -3    0.71    0.15
  -7  -5  -3    0.72    0.15
  -8  -5  -3   29.32    1.15
  -8  -5  -3   27.82    0.72
  -8  -5  -3   28.07    0.73
  -9  -5  -3    0.50    0.13
  -9  -5  -3    0.55    0.26
  -9  -5  -3    0.60    0.14
 -10  -5  -3    5.05    0.30
 -10  -5  -3    5.20    0.30
 -10  -5  -3    5.31    0.66
 -11  -5  -3    7.04    0.78
 -11  -5  -3    7.67    0.37
 -11  -5  -3    7.85    0.35
  -8   6   3    1.97    0.35
  -7   6   3    6.10    0.38
  -7   6   3    5.66    0.48
  -7   6   3    6.99    0.53
  -6   6   3   13.69    0.56
  -6   6   3   15.14    0.70
  -5   6   3    0.99    0.23
  -5   6   3    1.00    0.20
  -4   6   3   57.25    1.36
  -4   6   3   56.62    1.23
  -3   6   3    2.18    0.26
  -2   6   3    5.86    0.38
  -2   6   3    5.98    0.36
   1  -6  -3    0.70    0.16
  -1   6   3    0.50    0.14
  -1   6   3    0.69    0.17
   0  -6  -3   23.64    0.70
   0   6   3   23.70    0.70
  -1  -6  -3   26.32    0.74
   1   6   3   27.27    0.74
  -2  -6  -3   21.24    0.65
   2   6   3   22.27    0.65
  -3  -6  -3    4.26    0.30
  -3  -6  -3    4.52    0.29
  -3  -6  -3    4.24    0.19
   3   6   3    4.10    0.28
  -4  -6  -3    4.14    0.29
  -4  -6  -3    4.34    0.28
  -4  -6  -3    5.00    0.33
  -5  -6  -3   49.02    1.10
  -5  -6  -3   51.35    1.03
  -5  -6  -3   50.31    1.11
  -5  -6  -3   51.28    1.14
  -6  -6  -3   21.12    0.66
  -6  -6  -3   19.86    0.65
  -6  -6  -3   20.96    0.57
  -7  -6  -3   52.70    0.97
  -7  -6  -3   54.46    1.17
  -7  -6  -3   52.61    1.17
  -8  -6  -3   17.65    0.90
  -8  -6  -3   18.18    0.62
  -8  -6  -3   17.99    0.61
  -9  -6  -3   12.64    0.51
  -9  -6  -3   11.98    0.49
  -9  -6  -3   11.97    0.80
  -9  -6  -3   12.89    0.51
 -10  -6  -3   12.95    0.51
 -10  -6  -3   12.91    0.88
 -10  -6  -3   12.48    0.52
 -11  -6  -3    7.09    0.78
 -11  -6  -3    6.59    0.35
 -11  -6  -3    7.28    0.40
  -7   7   3    6.08    0.41
  -6   7   3    0.00    0.14
  -5   7   3    0.14    0.15
  -4   7   3    8.41    0.47
  -3   7   3    0.75    0.18
  -2   7   3    0.48    0.17
   1  -7  -3    6.87    0.41
  -1   7   3    6.02    0.39
   0  -7  -3   37.14    0.97
   0   7   3   37.06    0.97
  -1  -7  -3  135.45    2.25
   1   7   3  133.88    2.24
  -2  -7  -3   98.63    1.79
   2   7   3  101.04    1.79
  -3  -7  -3    5.44    0.37
  -3  -7  -3    5.74    0.35
   3   7   3    5.91    0.35
  -4  -7  -3   69.75    1.38
  -4  -7  -3   70.33    1.50
  -5  -7  -3   18.64    0.69
  -5  -7  -3   18.68    0.61
  -6  -7  -3   27.18    0.74
  -6  -7  -3   27.78    0.85
  -7  -7  -3   -0.06    0.09
  -7  -7  -3    0.01    0.12
  -7  -7  -3   -0.07    0.10
  -8  -7  -3   28.71    0.84
  -8  -7  -3   28.24    0.67
  -8  -7  -3   28.35    0.87
  -9  -7  -3   14.40    0.58
  -9  -7  -3   14.53    0.61
  -9  -7  -3   14.89    0.91
 -10  -7  -3   44.60    1.68
 -10  -7  -3   48.69    1.20
 -10  -7  -3   45.36    1.09
 -11  -7  -3    0.69    0.17
 -11  -7  -3    0.38    0.17
 -11  -7  -3    0.44    0.28
  -7   8   3    2.21    0.31
  -6   8   3    3.68    0.39
  -5   8   3   32.10    0.99
  -4   8   3   17.90    0.73
  -3   8   3   20.19    0.76
  -2   8   3   32.67    0.97
   1  -8  -3   14.94    0.65
  -1   8   3   15.12    0.64
   0  -8  -3    1.93    0.27
   0   8   3    2.12    0.29
  -1  -8  -3    0.23    0.14
   1   8   3    0.27    0.14
  -2  -8  -3   84.11    1.67
   2   8   3   80.86    1.63
  -3  -8  -3   11.34    0.53
   3   8   3   10.70    0.51
  -4  -8  -3  148.39    2.46
  -5  -8  -3   72.28    1.64
  -5  -8  -3   76.73    1.51
  -6  -8  -3    1.34    0.22
  -6  -8  -3    1.27    0.25
  -7  -8  -3   43.10    1.00
  -7  -8  -3   42.04    1.17
  -8  -8  -3   15.79    0.54
  -8  -8  -3   14.77    0.67
  -9  -8  -3   17.63    0.74
 -10  -8  -3    2.66    0.35
 -10  -8  -3    2.75    0.53
  -6   9   3    8.31    0.53
  -5   9   3    0.78    0.25
  -4   9   3    7.00    0.50
  -3   9   3    0.24    0.18
  -2   9   3    0.56    0.20
  -1   9   3   32.89    1.04
   0  -9  -3   16.07    0.71
   0   9   3   16.07    0.70
  -1  -9  -3  116.82    2.20
   1   9   3  113.71    2.17
  -2  -9  -3   60.51    1.44
   2   9   3   62.27    1.44
  -4  -9  -3  101.46    1.96
  -5  -9  -3   46.83    1.19
  -6  -9  -3    0.07    0.14
  -7  -9  -3    4.42    0.46
  -7  -9  -3    4.04    0.33
  -8  -9  -3    0.48    0.20
  -8  -9  -3    0.67    0.17
  -9  -9  -3    0.04    0.13
  -9  -9  -3    0.16    0.19
 -10  -9  -3   12.16    0.67
 -10  -9  -3   13.22    0.94
  -5  10   3   29.06    1.04
  -4  10   3   16.12    0.77
  -3  10   3    7.03    0.52
  -2  10   3   16.08    0.75
  -1  10   3    3.76    0.44
   0 -10  -3   -0.03    0.14
   0  10   3   -0.15    0.13
  -1 -10  -3   11.38    0.63
   1  10   3   13.30    0.67
  -2 -10  -3   23.48    0.89
   2  10   3   24.60    0.90
  -3 -10  -3    0.69    0.23
   3  10   3    1.11    0.27
  -4 -10  -3   21.18    0.82
  -5 -10  -3   46.00    1.24
  -6 -10  -3   13.85    0.64
  -7 -10  -3    5.39    0.41
  -8 -10  -3    4.50    0.37
  -9 -10  -3    2.08    0.27
 -10 -10  -3    0.82    0.28
  -4  11   3    1.36    0.32
  -3  11   3    3.31    0.44
  -2  11   3   21.32    0.91
  -1  11   3   26.12    1.01
   0 -11  -3    0.93    0.27
   0  11   3    0.95    0.26
  -1 -11  -3    8.99    0.59
   1  11   3    9.60    0.61
  -2 -11  -3    3.31    0.43
   2  11   3    3.73    0.46
  -3 -11  -3    1.56    0.31
  -4 -11  -3    0.01    0.17
  -5 -11  -3    1.22    0.28
  -6 -11  -3    9.11    0.57
  -7 -11  -3    0.70    0.23
  -8 -11  -3    0.46    0.20
  -9 -11  -3   13.82    0.62
  -3  12   3    2.55    0.42
  -2  12   3    8.48    0.63
  -1  12   3    2.56    0.42
   0  12   3    6.16    0.62
  -1 -12  -3   13.58    0.77
   1  12   3   11.67    0.73
  -2 -12  -3    2.72    0.42
   2  12   3    2.69    0.41
  -3 -12  -3    1.94    0.37
  -4 -12  -3   24.87    1.00
  -5 -12  -3    4.04    0.48
  -6 -12  -3   17.16    0.82
  -7 -12  -3    5.85    0.55
  -8 -12  -3    0.91    0.26
  -9 -12  -3    6.14    0.47
  -2  13   3    2.18    0.40
  -1  13   3    1.30    0.33
   0  13   3   15.24    0.87
  -1 -13  -3    1.33    0.36
   1  13   3    1.66    0.39
  -2 -13  -3    1.21    0.33
   2  13   3    1.65    0.37
  -3 -13  -3   16.99    0.88
  -4 -13  -3    0.20    0.21
  -5 -13  -3    8.25    0.62
  -6 -13  -3    3.58    0.48
  -7 -13  -3   19.42    0.89
  -8 -13  -3    0.69    0.26
  -1  14   3    0.00    0.24
   0  14   3    0.28    0.28
   1  14   3    6.75    0.70
  -2 -14  -3    2.48    0.46
   2  14   3    2.16    0.42
  -3 -14  -3   14.55    0.86
  -4 -14  -3   14.38    0.85
  -5 -14  -3    8.45    0.65
  -6 -14  -3   14.82    0.84
  -7 -14  -3    6.71    0.65
  -2 -15  -3    5.60    0.66
  -3 -15  -3    1.53    0.41
  -4 -15  -3    0.00    0.23
  -4 -14   4    1.36    0.37
  -3 -14   4    4.29    0.60
  -2 -14   4    5.13    0.65
   1  14  -4    6.88    0.77
  -1 -14   4    8.04    0.81
   0  14  -4   -0.28    0.21
  -6 -13   4    0.36    0.25
  -5 -13   4    0.16    0.22
  -4 -13   4    1.37    0.38
  -3 -13   4    5.99    0.67
  -2 -13   4    1.96    0.42
   1  13  -4   10.17    0.77
  -1 -13   4    8.66    0.72
   0  13  -4    0.07    0.23
  -1  13  -4    6.55    0.72
  -2  13  -4   14.77    0.90
  -7 -12   4    0.09    0.22
  -6 -12   4    0.11    0.21
  -5 -12   4    0.03    0.19
  -4 -12   4    8.14    0.65
  -3 -12   4    0.03    0.19
  -2 -12   4   10.71    0.73
   1  12  -4   22.46    0.82
   1  12  -4   23.79    1.07
  -1 -12   4   22.60    1.06
   0  12  -4    1.86    0.39
  -1  12  -4   14.45    0.86
  -2  12  -4    0.20    0.25
  -3  12  -4    0.13    0.22
  -8 -11   4    1.70    0.33
  -7 -11   4   20.41    0.90
  -6 -11   4    3.68    0.47
  -5 -11   4   34.49    1.22
  -4 -11   4    0.25    0.22
  -3 -11   4    1.20    0.31
   2  11  -4   11.48    0.73
  -2 -11   4   10.68    0.70
   1  11  -4   12.45    0.77
   1  11  -4   13.69    0.61
  -1 -11   4   12.87    0.75
   0  11  -4    9.66    0.67
   0 -11   4   10.51    0.69
  -1  11  -4   19.82    0.94
  -2  11  -4   16.33    0.86
  -3  11  -4   18.53    0.92
  -4  11  -4    3.81    0.50
  -8 -10   4    3.30    0.41
  -7 -10   4    3.05    0.41
  -6 -10   4   12.04    0.67
  -5 -10   4   25.28    0.99
  -4 -10   4   71.40    1.78
  -3 -10   4   13.69    0.73
   2  10  -4   45.06    1.36
  -2 -10   4   43.69    1.34
   1  10  -4    9.21    0.63
   1  10  -4    8.51    0.47
  -1 -10   4    8.67    0.59
   0  10  -4    0.37    0.21
   0  10  -4    0.80    0.20
   0 -10   4    0.38    0.20
  -1  10  -4   11.60    0.71
  -2  10  -4    0.06    0.19
  -3  10  -4   -0.14    0.15
  -4  10  -4   16.31    0.83
  -5  10  -4   -0.23    0.15
  -9  -9   4    1.72    0.45
  -8  -9   4   10.39    0.57
  -7  -9   4   11.53    0.62
  -6  -9   4    8.97    0.57
  -5  -9   4   20.64    0.84
  -4  -9   4    1.36    0.28
  -3  -9   4   16.01    0.74
   2   9  -4    0.80    0.24
   2   9  -4    0.83    0.19
  -2  -9   4    0.90    0.25
   1   9  -4   26.94    0.80
   1   9  -4   28.87    1.00
  -1  -9   4   28.44    1.01
   0   9  -4   12.11    0.66
   0   9  -4   11.83    0.51
   0  -9   4   11.26    0.63
  -1   9  -4   19.49    0.84
   1  -9   4   17.92    0.81
  -2   9  -4    1.87    0.33
  -3   9  -4   16.58    0.79
  -4   9  -4    4.58    0.49
  -5   9  -4    3.15    0.42
  -6   9  -4   20.59    0.88
  -9  -8   4    3.39    0.49
  -9  -8   4    3.04    0.55
  -8  -8   4    3.81    0.51
  -8  -8   4    3.03    0.35
  -7  -8   4    7.91    0.48
  -6  -8   4    0.59    0.19
  -5  -8   4   29.31    0.96
  -4  -8   4   10.98    0.58
  -3  -8   4   19.75    0.78
   2   8  -4  102.64    1.78
   2   8  -4  103.07    2.06
  -2  -8   4  106.80    2.08
   1   8  -4    4.53    0.45
   1   8  -4    6.02    0.35
  -1  -8   4    5.84    0.43
   0   8  -4    5.09    0.41
   0   8  -4    5.72    0.34
   0  -8   4    5.93    0.45
  -1   8  -4    3.12    0.39
  -1   8  -4    2.60    0.26
   1  -8   4    3.00    0.38
  -2   8  -4   21.13    0.84
  -3   8  -4   31.48    1.05
  -4   8  -4   72.79    1.69
  -5   8  -4    3.22    0.40
  -6   8  -4    7.50    0.53
  -7   8  -4   22.51    0.87
  -9  -7   4    5.04    0.66
  -9  -7   4    5.85    0.61
  -8  -7   4   14.14    0.89
  -8  -7   4   15.62    0.83
  -8  -7   4   15.27    0.59
  -7  -7   4    1.44    0.24
  -7  -7   4    1.35    0.32
  -6  -7   4   27.97    1.08
  -6  -7   4   28.59    0.88
  -5  -7   4   25.07    0.99
  -5  -7   4   23.44    0.80
  -4  -7   4   57.50    1.34
  -3  -7   4    0.00    0.11
   2   7  -4   52.98    1.27
   2   7  -4   53.14    1.07
  -2  -7   4   51.63    1.27
   1   7  -4    0.06    0.08
   1   7  -4    0.13    0.12
  -1  -7   4    0.13    0.12
   0   7  -4    5.21    0.31
   0  -7   4    6.37    0.43
  -1   7  -4   32.95    0.98
  -1   7  -4   31.79    0.77
   1  -7   4   32.80    0.97
  -2   7  -4    2.19    0.30
  -3   7  -4   54.85    1.35
  -4   7  -4   52.49    1.34
  -5   7  -4    0.09    0.15
  -6   7  -4    5.86    0.44
  -7   7  -4    9.96    0.55
  -9  -6   4    5.52    0.67
  -9  -6   4    5.74    0.58
  -8  -6   4    2.98    0.42
  -8  -6   4    2.93    0.49
  -7  -6   4    0.15    0.20
  -7  -6   4    0.31    0.14
  -7  -6   4    0.12    0.16
  -6  -6   4    6.17    0.49
  -6  -6   4    5.73    0.37
  -5  -6   4   21.98    0.72
  -5  -6   4   20.19    0.86
  -4  -6   4   10.31    0.49
  -4  -6   4   10.42    0.60
   3   6  -4  121.14    2.08
  -3  -6   4  119.05    2.09
   2   6  -4   72.91    1.49
   2   6  -4   74.68    1.29
  -2  -6   4   75.54    1.51
   1   6  -4   90.37    1.70
   1   6  -4   89.31    1.48
  -1  -6   4   89.67    1.71
   0   6  -4   71.83    1.46
   0   6  -4   69.86    1.26
   0  -6   4   72.67    1.48
  -1   6  -4    6.88    0.41
  -1   6  -4    7.34    0.33
   1  -6   4    7.73    0.43
  -2   6  -4    1.87    0.26
   2  -6   4    2.11    0.28
  -3   6  -4   14.44    0.61
  -4   6  -4   64.48    1.41
  -4   6  -4   65.24    1.44
  -5   6  -4    2.14    0.29
  -5   6  -4    2.20    0.29
  -6   6  -4   27.10    0.86
  -6   6  -4   26.54    0.87
  -7   6  -4   12.49    0.57
  -7   6  -4   12.75    0.61
  -8   6  -4    3.16    0.38
 -10  -5   4    7.39    0.79
 -10  -5   4    7.45    0.58
  -9  -5   4   10.13    0.75
  -9  -5   4    8.88    0.60
  -8  -5   4    8.36    0.68
  -8  -5   4    8.21    0.57
  -7  -5   4    3.09    0.45
  -7  -5   4    3.28    0.26
  -7  -5   4    2.70    0.37
  -6  -5   4   11.41    0.47
  -6  -5   4   10.78    0.61
  -6  -5   4   11.22    0.46
  -5  -5   4   27.09    0.95
  -5  -5   4   27.82    0.74
  -5  -5   4   27.08    0.76
  -4  -5   4   12.20    0.47
  -4  -5   4   12.67    0.50
  -4  -5   4   12.21    0.61
   3   5  -4    9.37    0.42
  -3  -5   4    8.58    0.41
  -3  -5   4    8.90    0.52
   2   5  -4  372.30    4.61
   2   5  -4  370.80    4.97
  -2  -5   4  373.70    5.45
  -2  -5   4  367.24    4.97
   1   5  -4   15.24    0.45
   1   5  -4   15.04    0.55
  -1  -5   4   16.56    0.58
   0   5  -4  135.02    2.19
   0   5  -4  137.32    1.97
   0  -5   4  133.88    2.19
  -1   5  -4   58.47    1.05
  -1   5  -4   59.26    1.24
   1  -5   4   59.35    1.24
  -2   5  -4   31.55    0.81
  -2   5  -4   31.42    0.64
  -2   5  -4   30.18    0.83
   2  -5   4   30.15    0.83
  -3   5  -4  143.07    2.35
  -3   5  -4  145.66    2.35
  -4   5  -4   25.74    0.78
  -4   5  -4   27.58    0.77
  -5   5  -4   12.45    0.52
  -5   5  -4   12.39    0.55
  -6   5  -4    1.26    0.22
  -6   5  -4    1.12    0.20
  -7   5  -4    7.63    0.44
  -7   5  -4    8.84    0.45
  -8   5  -4    3.66    0.37
  -9   5  -4    9.11    0.53
 -10  -4   4    0.24    0.28
 -10  -4   4    0.16    0.20
  -9  -4   4    1.30    0.37
  -9  -4   4    0.92    0.18
  -9  -4   4    0.94    0.25
  -8  -4   4   11.85    0.47
  -8  -4   4   11.90    0.63
  -8  -4   4   11.66    0.76
  -7  -4   4    2.76    0.42
  -7  -4   4    3.43    0.24
  -7  -4   4    2.75    0.35
  -7  -4   4    2.88    0.24
  -6  -4   4   65.46    1.54
  -6  -4   4   69.23    1.29
  -6  -4   4   67.62    1.25
  -6  -4   4   69.53    1.72
  -5  -4   4  129.42    2.06
  -5  -4   4  130.43    2.03
  -5  -4   4  128.13    2.37
  -4  -4   4    5.87    0.30
  -4  -4   4    6.02    0.32
  -4  -4   4    5.24    0.39
   3   4  -4  128.86    1.77
  -3  -4   4  124.81    2.01
  -3  -4   4  126.26    2.00
  -3  -4   4  127.65    2.32
   2   4  -4    0.83    0.15
   2   4  -4    0.73    0.11
  -2  -4   4    0.34    0.14
  -2  -4   4    0.58    0.13
   1   4  -4  129.27    1.81
  -1  -4   4  129.09    2.03
   0   4  -4   25.79    0.58
   0  -4   4   25.75    0.69
  -1   4  -4   10.24    0.34
  -1   4  -4   10.35    0.42
   1  -4   4   10.02    0.42
  -2   4  -4    0.41    0.12
  -2   4  -4    0.34    0.08
  -2   4  -4    0.46    0.11
   2  -4   4    0.52    0.13
  -3   4  -4   12.26    0.47
  -3   4  -4   11.53    0.55
  -3   4  -4   12.36    0.46
  -4   4  -4   19.12    0.62
  -4   4  -4   18.81    0.59
  -4   4  -4   19.83    0.73
  -5   4  -4    7.68    0.47
  -5   4  -4    7.19    0.36
  -5   4  -4    6.86    0.38
  -6   4  -4   58.29    1.23
  -6   4  -4   60.34    1.21
  -7   4  -4   10.38    0.44
  -7   4  -4   10.55    0.47
  -8   4  -4   19.86    0.68
  -9   4  -4    4.24    0.35
 -10  -3   4    2.61    0.27
 -10  -3   4    2.69    0.37
 -10  -3   4    2.52    0.48
  -9  -3   4    5.53    0.63
  -9  -3   4    6.24    0.34
  -9  -3   4    4.90    0.42
  -8  -3   4   10.06    0.41
  -8  -3   4    8.47    0.50
  -8  -3   4    8.62    0.64
  -7  -3   4    5.64    0.57
  -7  -3   4    5.27    0.29
  -7  -3   4    5.75    0.27
  -7  -3   4    4.87    0.38
  -6  -3   4   71.71    1.52
  -6  -3   4   68.97    1.27
  -6  -3   4   70.07    1.71
  -6  -3   4   71.12    1.22
  -5  -3   4    3.99    0.25
  -5  -3   4    4.53    0.39
  -5  -3   4    3.69    0.31
  -5  -3   4    4.47    0.25
  -4  -3   4    1.79    0.19
  -4  -3   4    1.27    0.17
  -4  -3   4    1.82    0.25
  -3  -3   4    0.13    0.10
  -3  -3   4    0.31    0.09
  -3  -3   4    0.12    0.08
   2   3  -4   41.81    0.74
  -2  -3   4   42.85    1.07
  -2  -3   4   42.29    0.88
   1   3  -4  292.03    3.56
   1   3  -4  284.38    3.79
  -1  -3   4  285.43    3.82
   0   3  -4  284.60    3.81
   0   3  -4  290.57    3.57
   0  -3   4  288.46    3.83
  -1   3  -4    6.06    0.29
  -1   3  -4    4.85    0.22
   1  -3   4    5.74    0.29
  -2   3  -4    0.27    0.08
  -2   3  -4    0.18    0.08
  -3   3  -4   41.39    0.87
  -3   3  -4   42.10    1.04
  -3   3  -4   41.54    0.88
  -4   3  -4    7.64    0.34
  -4   3  -4    7.17    0.41
  -4   3  -4    7.21    0.33
  -5   3  -4    8.78    0.45
  -5   3  -4    9.24    0.39
  -5   3  -4    9.75    0.38
  -6   3  -4    6.45    0.33
  -6   3  -4    6.20    0.32
  -6   3  -4    6.09    0.40
  -7   3  -4    2.54    0.25
  -7   3  -4    2.06    0.28
  -7   3  -4    2.08    0.21
  -8   3  -4    0.07    0.14
  -8   3  -4    0.02    0.09
  -9   3  -4   16.01    0.57
 -10   3  -4    0.79    0.19
 -10  -2   4    2.26    0.33
 -10  -2   4    2.66    0.27
  -9  -2   4    0.74    0.21
  -9  -2   4    0.43    0.26
  -9  -2   4    0.62    0.15
  -8  -2   4   15.27    0.64
  -8  -2   4   15.35    0.83
  -8  -2   4   15.54    0.50
  -7  -2   4   13.52    0.45
  -7  -2   4   13.82    0.58
  -7  -2   4   13.74    0.74
  -6  -2   4   80.65    1.28
  -6  -2   4   78.33    1.35
  -6  -2   4   79.35    1.56
  -6  -2   4   78.65    1.82
  -5  -2   4   93.88    1.92
  -5  -2   4   90.44    1.46
  -5  -2   4   96.81    1.73
  -5  -2   4   90.89    1.50
  -4  -2   4  118.08    2.10
  -4  -2   4  114.45    1.99
  -4  -2   4  113.96    1.77
  -4  -2   4  115.91    1.74
  -3  -2   4    1.96    0.16
  -3  -2   4    1.96    0.23
  -3  -2   4    2.25    0.18
  -3  -2   4    2.38    0.25
  -2  -2   4   22.97    0.56
  -2  -2   4   23.54    0.57
  -2  -2   4   24.14    0.71
   1   2  -4   67.55    1.02
  -1  -2   4   69.12    1.16
   0   2  -4    0.03    0.04
   0   2  -4    0.09    0.06
   0  -2   4    0.05    0.06
  -1   2  -4  221.72    2.75
  -1   2  -4  218.80    2.94
   1  -2   4  219.21    2.96
  -2   2  -4  140.66    1.79
  -2   2  -4  136.61    2.06
  -2   2  -4  140.44    2.01
  -3   2  -4  230.37    3.13
  -3   2  -4  238.24    3.49
  -3   2  -4  235.98    3.25
  -4   2  -4   38.59    0.80
  -4   2  -4   38.38    0.94
  -4   2  -4   39.46    0.79
  -5   2  -4    2.94    0.25
  -5   2  -4    3.42    0.22
  -5   2  -4    3.15    0.20
  -6   2  -4    0.14    0.08
  -6   2  -4    0.14    0.10
  -6   2  -4    0.16    0.09
  -7   2  -4    7.28    0.41
  -7   2  -4    8.06    0.30
  -7   2  -4    7.52    0.33
  -8   2  -4   22.06    0.60
  -8   2  -4   19.70    0.71
  -9   2  -4    1.54    0.26
  -9   2  -4    1.42    0.19
 -10   2  -4    0.01    0.10
 -10   2  -4    0.07    0.16
 -10  -1   4   13.70    0.53
 -10  -1   4   12.79    0.64
  -9  -1   4   12.61    0.48
  -9  -1   4   12.18    0.58
  -8  -1   4    0.15    0.13
  -8  -1   4   -0.10    0.16
  -8  -1   4    0.06    0.09
  -7  -1   4   10.15    0.48
  -7  -1   4   10.19    0.38
  -7  -1   4    9.58    0.61
  -6  -1   4    0.05    0.17
  -6  -1   4    0.17    0.09
  -6  -1   4    0.11    0.11
  -6  -1   4    0.18    0.09
  -5  -1   4    2.90    0.25
  -5  -1   4    3.14    0.20
  -5  -1   4    3.22    0.21
  -5  -1   4    2.59    0.33
  -4  -1   4    1.28    0.15
  -4  -1   4    1.22    0.18
  -4  -1   4    1.15    0.14
  -4  -1   4    1.68    0.24
  -3  -1   4    1.17    0.14
  -3  -1   4    1.58    0.20
  -3  -1   4    1.39    0.14
  -3  -1   4    1.32    0.18
  -2  -1   4   22.05    0.63
  -2  -1   4   21.41    0.56
  -2  -1   4   21.54    0.52
  -2  -1   4   22.50    0.53
  -1  -1   4  243.55    3.20
   0   1  -4   71.10    1.15
   0   1  -4   72.38    1.04
   0  -1   4   72.98    1.17
  -1   1  -4    0.38    0.09
  -1   1  -4    0.35    0.07
  -2   1  -4  310.55    4.21
  -2   1  -4  311.24    3.97
  -2   1  -4  314.94    3.78
  -3   1  -4    1.93    0.15
  -3   1  -4    2.34    0.21
  -3   1  -4    1.70    0.14
  -4   1  -4    2.97    0.17
  -4   1  -4    2.69    0.18
  -4   1  -4    2.72    0.22
  -5   1  -4    5.80    0.31
  -5   1  -4    5.69    0.25
  -5   1  -4    5.76    0.24
  -6   1  -4    6.04    0.25
  -6   1  -4    6.50    0.33
  -6   1  -4    6.18    0.26
  -7   1  -4   23.15    0.67
  -7   1  -4   24.73    0.57
  -8   1  -4   40.65    0.98
  -8   1  -4   40.62    0.82
  -9   1  -4   39.60    1.01
  -9   1  -4   38.80    0.83
 -10   1  -4    0.33    0.16
 -10   1  -4    0.22    0.11
  -9   0   4    2.86    0.34
  -9   0   4    2.92    0.29
  -8   0   4    6.87    0.42
  -8   0   4    8.01    0.38
  -7   0   4    0.80    0.18
  -7   0   4    1.30    0.17
  -6   0   4  175.25    3.12
  -6   0   4  180.45    2.60
  -6   0   4  179.23    2.78
  -6   0   4  180.18    2.43
  -5   0   4   35.45    0.86
  -5   0   4   35.93    1.03
  -5   0   4   35.26    0.72
  -5   0   4   37.18    0.76
  -4   0   4   30.94    0.86
  -4   0   4   30.49    0.76
  -4   0   4   30.04    0.65
  -4   0   4   29.71    0.65
  -3   0   4    2.24    0.16
  -3   0   4    2.10    0.23
  -3   0   4    2.05    0.16
  -3   0   4    2.46    0.20
  -2   0   4    2.03    0.21
  -2   0   4    2.14    0.18
  -2   0   4    2.09    0.16
  -2   0   4    1.97    0.14
  -1   0   4    1.08    0.13
   0   0   4    5.34    0.23
  -1   0  -4  149.29    2.03
  -1   0  -4  145.53    1.87
  -2   0  -4   17.58    0.33
  -2   0  -4   17.32    0.43
  -2   0  -4   18.21    0.43
  -3   0  -4  162.10    2.18
  -3   0  -4  160.80    2.45
  -3   0  -4  164.00    2.27
  -4   0  -4  327.74    4.40
  -4   0  -4  316.92    4.36
  -4   0  -4  316.91    4.18
  -4   0  -4  315.39    3.99
  -5   0  -4  178.43    2.60
  -5   0  -4  178.25    2.79
  -5   0  -4  173.63    2.32
  -5   0  -4  178.06    2.44
  -6   0  -4   23.87    0.51
  -6   0  -4   22.49    0.78
  -6   0  -4   24.01    0.47
  -6   0  -4   22.40    0.60
  -7   0  -4    0.35    0.11
  -7   0  -4    0.55    0.10
  -8   0  -4    1.66    0.15
  -8   0  -4    1.61    0.21
  -9   0  -4    0.09    0.12
  -9   0  -4    0.10    0.08
 -10   0  -4    0.01    0.12
 -10   0  -4    0.04    0.08
  -9   1   4    6.29    0.39
  -9   1   4    4.83    0.40
  -8   1   4    0.09    0.11
  -8   1   4    0.00    0.13
  -7   1   4    2.69    0.30
  -7   1   4    2.42    0.25
  -6   1   4   10.41    0.47
  -6   1   4   11.44    0.43
  -6   1   4   10.50    0.36
  -5   1   4    1.47    0.17
  -5   1   4    1.57    0.21
  -5   1   4    1.12    0.15
  -4   1   4   45.48    0.88
  -4   1   4   47.71    1.02
  -4   1   4   46.64    0.91
  -3   1   4   24.34    0.58
  -3   1   4   24.48    0.58
  -3   1   4   24.04    0.66
  -2   1   4  162.53    2.27
  -2   1   4  165.31    2.48
  -2   1   4  161.15    2.34
  -1   1   4    8.75    0.36
  -1   1   4    8.42    0.30
   0   1   4   97.32    1.46
  -1  -1  -4   90.00    1.36
  -2  -1  -4   19.04    0.46
  -2  -1  -4   20.20    0.36
  -2  -1  -4   19.94    0.47
  -3  -1  -4    6.36    0.24
  -3  -1  -4    5.94    0.29
  -3  -1  -4    6.36    0.24
  -4  -1  -4    7.50    0.26
  -4  -1  -4    7.04    0.26
  -4  -1  -4    6.77    0.34
  -4  -1  -4    7.07    0.32
  -5  -1  -4    0.38    0.08
  -5  -1  -4    0.01    0.06
  -5  -1  -4   -0.02    0.08
  -5  -1  -4    0.18    0.07
  -6  -1  -4   12.70    0.30
  -6  -1  -4   13.16    0.42
  -6  -1  -4   12.68    0.35
  -6  -1  -4   13.61    0.59
  -7  -1  -4    0.11    0.15
  -7  -1  -4    0.08    0.08
  -7  -1  -4    0.19    0.07
  -8  -1  -4   71.10    1.25
  -8  -1  -4   69.65    1.11
  -8  -1  -4   68.29    1.71
  -9  -1  -4   20.87    0.47
  -9  -1  -4   20.58    0.60
 -10  -1  -4   10.21    0.44
 -10  -1  -4    9.69    0.31
 -11  -1  -4    6.39    0.27
 -11  -1  -4    6.54    0.37
  -9   2   4   12.93    0.65
  -8   2   4    2.81    0.34
  -7   2   4    6.88    0.39
  -7   2   4    6.91    0.42
  -6   2   4    1.30    0.17
  -6   2   4    1.74    0.22
  -6   2   4    1.61    0.23
  -5   2   4   54.33    1.03
  -5   2   4   56.60    1.13
  -5   2   4   55.92    1.20
  -4   2   4   21.51    0.57
  -4   2   4   22.20    0.61
  -4   2   4   21.83    0.66
  -3   2   4   32.58    0.71
  -3   2   4   32.20    0.74
  -3   2   4   32.31    0.80
  -2   2   4   19.82    0.59
  -2   2   4   19.50    0.54
  -2   2   4   20.31    0.53
  -1   2   4   34.79    0.81
  -1   2   4   33.91    0.72
   0  -2  -4  356.94    4.49
   0   2   4  349.86    4.49
  -1  -2  -4   74.92    1.21
   1   2   4   77.02    1.22
  -2  -2  -4  425.14    5.74
  -2  -2  -4  422.13    5.52
  -3  -2  -4  206.01    2.73
  -3  -2  -4  206.57    3.00
  -3  -2  -4  211.48    2.90
  -4  -2  -4  300.69    3.80
  -4  -2  -4  298.31    4.01
  -4  -2  -4  302.94    4.22
  -4  -2  -4  301.20    4.12
  -5  -2  -4  111.08    1.65
  -5  -2  -4  106.11    1.95
  -5  -2  -4  111.42    1.76
  -5  -2  -4  110.63    1.54
  -6  -2  -4    4.90    0.39
  -6  -2  -4    4.86    0.25
  -6  -2  -4    4.83    0.18
  -6  -2  -4    4.72    0.22
  -7  -2  -4   27.59    0.57
  -7  -2  -4   26.64    0.64
  -7  -2  -4   28.52    0.97
  -8  -2  -4    9.78    0.63
  -8  -2  -4    9.35    0.31
  -8  -2  -4    9.27    0.36
  -9  -2  -4    6.63    0.32
  -9  -2  -4    6.19    0.53
  -9  -2  -4    6.78    0.26
 -10  -2  -4    6.29    0.25
 -10  -2  -4    5.93    0.32
 -10  -2  -4    7.05    0.60
 -11  -2  -4    2.04    0.16
 -11  -2  -4    2.19    0.24
  -9   3   4    0.22    0.18
  -8   3   4    2.45    0.34
  -7   3   4    0.49    0.19
  -6   3   4   21.65    0.61
  -6   3   4   21.75    0.72
  -6   3   4   22.02    0.75
  -5   3   4   22.99    0.71
  -5   3   4   21.87    0.72
  -5   3   4   22.45    0.62
  -4   3   4   37.98    0.93
  -4   3   4   39.04    0.85
  -4   3   4   37.88    0.95
  -3   3   4    6.07    0.34
  -3   3   4    4.30    0.26
  -3   3   4    3.93    0.27
  -2   3   4   45.93    1.00
  -2   3   4   49.78    1.07
  -2   3   4   47.49    0.94
  -2   3   4   46.60    0.93
   1  -3  -4  399.21    5.08
  -1   3   4  400.70    5.09
  -1   3   4  395.73    5.44
   0  -3  -4  334.62    4.32
  -1  -3  -4   25.42    0.61
   1   3   4   31.19    0.65
  -2  -3  -4  335.80    4.57
  -2  -3  -4  341.48    4.33
  -3  -3  -4   12.91    0.39
  -3  -3  -4   12.71    0.22
  -3  -3  -4   12.36    0.44
  -3  -3  -4   12.63    0.22
  -3  -3  -4   12.81    0.42
  -4  -3  -4   15.60    0.42
  -4  -3  -4   16.44    0.47
  -4  -3  -4   15.61    0.50
  -5  -3  -4    3.77    0.20
  -5  -3  -4    3.55    0.24
  -5  -3  -4    3.83    0.22
  -6  -3  -4   28.01    0.63
  -6  -3  -4   28.75    0.93
  -6  -3  -4   29.33    0.71
  -6  -3  -4   27.86    0.54
  -7  -3  -4    2.14    0.33
  -7  -3  -4    1.84    0.20
  -7  -3  -4    2.02    0.17
  -8  -3  -4   64.39    1.11
  -8  -3  -4   63.09    1.66
  -8  -3  -4   64.88    1.19
  -9  -3  -4    1.96    0.21
  -9  -3  -4    1.90    0.18
  -9  -3  -4    2.25    0.40
 -10  -3  -4    0.29    0.10
 -10  -3  -4    0.43    0.26
 -10  -3  -4    0.39    0.13
 -11  -3  -4    3.72    0.26
 -11  -3  -4    3.76    0.56
 -11  -3  -4    3.25    0.20
  -8   4   4    0.49    0.21
  -7   4   4   80.17    1.78
  -7   4   4   82.70    1.44
  -6   4   4   33.82    0.83
  -6   4   4   32.88    1.00
  -5   4   4   39.63    0.91
  -5   4   4   38.43    1.05
  -4   4   4   79.87    1.44
  -4   4   4   79.72    1.61
  -3   4   4   22.29    0.63
  -3   4   4   21.57    0.69
  -3   4   4   24.19    0.74
   2  -4  -4    2.04    0.22
  -2   4   4    1.88    0.21
  -2   4   4    1.79    0.23
  -2   4   4    2.10    0.25
   1  -4  -4   10.55    0.41
  -1   4   4   10.84    0.47
  -1   4   4   10.82    0.41
   0  -4  -4  176.21    2.50
   0   4   4  171.69    2.49
  -1  -4  -4   19.75    0.54
   1   4   4   19.60    0.54
  -2  -4  -4    1.21    0.17
  -2  -4  -4    1.61    0.18
   2   4   4    1.11    0.15
  -3  -4  -4   57.94    1.12
  -3  -4  -4   55.72    1.15
  -3  -4  -4   57.38    1.03
  -3  -4  -4   56.59    0.82
  -4  -4  -4   54.31    0.98
  -4  -4  -4   54.02    1.07
  -4  -4  -4   55.19    1.12
  -5  -4  -4  223.53    3.16
  -5  -4  -4  222.37    2.94
  -5  -4  -4  214.63    3.21
  -6  -4  -4   15.42    0.41
  -6  -4  -4   15.24    0.48
  -6  -4  -4   15.40    0.52
  -7  -4  -4   21.97    0.45
  -7  -4  -4   21.14    0.87
  -7  -4  -4   21.85    0.59
  -7  -4  -4   21.40    0.62
  -8  -4  -4    5.99    0.30
  -8  -4  -4    6.00    0.33
  -8  -4  -4    5.04    0.54
  -9  -4  -4    1.61    0.21
  -9  -4  -4    1.70    0.20
  -9  -4  -4    1.46    0.35
 -10  -4  -4    4.16    0.28
 -10  -4  -4    3.65    0.24
 -10  -4  -4    3.81    0.54
 -11  -4  -4    2.18    0.23
 -11  -4  -4    2.68    0.50
 -11  -4  -4    2.20    0.22
  -8   5   4    7.97    0.57
  -7   5   4    0.10    0.13
  -7   5   4    0.31    0.20
  -6   5   4   28.32    0.79
  -6   5   4   28.07    0.97
  -5   5   4    0.69    0.17
  -5   5   4    0.72    0.20
  -4   5   4   39.50    1.09
  -4   5   4   40.91    0.96
  -3   5   4   41.23    1.08
  -3   5   4   42.09    0.97
   2  -5  -4   31.79    0.80
  -2   5   4   30.10    0.89
  -2   5   4   31.46    0.80
   1  -5  -4  136.34    2.14
  -1   5   4  137.23    2.15
   0  -5  -4   33.22    0.82
   0   5   4   34.44    0.83
  -1  -5  -4    0.07    0.08
   1   5   4    0.26    0.10
  -2  -5  -4   61.78    1.18
   2   5   4   62.81    1.18
  -3  -5  -4   10.44    0.44
  -3  -5  -4   11.29    0.41
  -3  -5  -4   11.05    0.30
   3   5   4   10.94    0.41
  -4  -5  -4   16.21    0.55
  -4  -5  -4   15.70    0.56
  -4  -5  -4   16.12    0.50
  -5  -5  -4   28.47    0.67
  -5  -5  -4   28.46    0.76
  -5  -5  -4   28.19    0.78
  -6  -5  -4    0.44    0.13
  -6  -5  -4    0.20    0.10
  -6  -5  -4    0.42    0.11
  -7  -5  -4    2.72    0.28
  -7  -5  -4    2.44    0.25
  -7  -5  -4    2.78    0.19
  -8  -5  -4   42.53    0.97
  -8  -5  -4   43.57    1.01
  -8  -5  -4   42.47    1.38
  -9  -5  -4   26.54    1.13
  -9  -5  -4   25.89    0.72
  -9  -5  -4   27.27    0.76
 -10  -5  -4   23.60    0.71
 -10  -5  -4   25.56    1.16
 -10  -5  -4   23.88    0.69
 -11  -5  -4    2.16    0.24
 -11  -5  -4    1.77    0.23
 -11  -5  -4    2.46    0.49
  -7   6   4   12.77    0.54
  -7   6   4   13.58    0.73
  -6   6   4   11.47    0.53
  -6   6   4   11.86    0.66
  -5   6   4   32.69    0.91
  -5   6   4   30.89    1.04
  -5   6   4   32.20    1.05
  -4   6   4   31.00    1.00
  -4   6   4   28.47    0.84
  -4   6   4   30.92    0.99
  -3   6   4    0.09    0.13
  -3   6   4    0.18    0.14
  -3   6   4    0.34    0.14
  -2   6   4   12.23    0.51
  -2   6   4   12.91    0.59
   1  -6  -4   25.84    0.76
  -1   6   4   26.37    0.77
   0  -6  -4    2.06    0.25
   0   6   4    2.10    0.26
  -1  -6  -4   60.78    1.23
   1   6   4   57.95    1.21
  -2  -6  -4   49.09    1.07
   2   6   4   48.57    1.05
  -3  -6  -4    0.95    0.19
  -3  -6  -4    2.22    0.25
   3   6   4    1.16    0.18
  -4  -6  -4   96.96    1.66
  -4  -6  -4   95.67    1.24
  -4  -6  -4   96.63    1.80
  -4  -6  -4  100.43    1.82
  -5  -6  -4    0.22    0.11
  -5  -6  -4    0.19    0.11
  -5  -6  -4    0.44    0.12
  -6  -6  -4    6.24    0.37
  -6  -6  -4    6.26    0.32
  -6  -6  -4    5.88    0.37
  -7  -6  -4   36.59    0.96
  -7  -6  -4   36.73    0.79
  -7  -6  -4   35.84    0.94
  -8  -6  -4    3.41    0.29
  -8  -6  -4    3.01    0.31
  -8  -6  -4    3.75    0.23
  -8  -6  -4    4.27    0.52
  -9  -6  -4    0.39    0.15
  -9  -6  -4    0.50    0.16
  -9  -6  -4    0.51    0.26
 -10  -6  -4   17.04    0.99
 -10  -6  -4   15.47    0.60
 -10  -6  -4   16.15    0.61
 -11  -6  -4    0.28    0.15
 -11  -6  -4    0.36    0.29
 -11  -6  -4    0.23    0.14
  -7   7   4    5.69    0.41
  -6   7   4    0.53    0.19
  -5   7   4   13.73    0.61
  -4   7   4   17.16    0.67
  -3   7   4   29.24    0.89
  -2   7   4   30.29    0.90
   1  -7  -4   11.79    0.54
  -1   7   4   10.57    0.51
   0  -7  -4   21.33    0.72
   0   7   4   22.76    0.73
  -1  -7  -4   45.83    1.09
   1   7   4   45.43    1.08
  -2  -7  -4   11.51    0.51
   2   7   4   11.81    0.51
  -3  -7  -4    4.91    0.33
  -3  -7  -4    5.36    0.37
   3   7   4    4.84    0.32
  -4  -7  -4   13.37    0.58
  -4  -7  -4   12.92    0.52
  -5  -7  -4   78.38    1.63
  -5  -7  -4   75.61    1.45
  -6  -7  -4    4.15    0.34
  -6  -7  -4    4.05    0.28
  -7  -7  -4   59.05    1.16
  -7  -7  -4   58.97    1.37
  -8  -7  -4   13.97    0.47
  -8  -7  -4   13.38    0.60
  -9  -7  -4   22.88    0.79
  -9  -7  -4   23.66    1.13
 -10  -7  -4   17.51    0.71
 -10  -7  -4   18.83    1.06
 -11  -7  -4    0.26    0.27
 -11  -7  -4    0.34    0.17
  -6   8   4    0.19    0.18
  -6   8   4    0.49    0.20
  -5   8   4   10.97    0.59
  -4   8   4   10.46    0.56
  -3   8   4    0.80    0.22
  -2   8   4    0.35    0.17
   1  -8  -4   55.62    1.32
  -1   8   4   53.51    1.30
   0  -8  -4    0.42    0.17
   0   8   4    0.26    0.14
  -1  -8  -4    4.81    0.37
   1   8   4    5.05    0.37
  -2  -8  -4   39.56    1.05
   2   8   4   38.45    1.02
  -3  -8  -4  102.30    1.91
   3   8   4  103.58    1.90
  -4  -8  -4  125.30    2.18
  -5  -8  -4    8.64    0.51
  -5  -8  -4    9.83    0.49
  -6  -8  -4   10.80    0.49
  -6  -8  -4   11.21    0.58
  -7  -8  -4    9.11    0.53
  -7  -8  -4    8.29    0.43
  -8  -8  -4    3.11    0.37
  -8  -8  -4    2.51    0.27
  -9  -8  -4    0.97    0.24
 -10  -8  -4   20.99    0.84
 -10  -8  -4   22.84    1.20
  -6   9   4   -0.23    0.16
  -5   9   4    5.30    0.50
  -4   9   4   47.31    1.30
  -3   9   4    6.50    0.49
  -2   9   4   54.28    1.39
  -1   9   4    0.85    0.23
   0  -9  -4   56.01    1.40
   0   9   4   57.34    1.40
  -1  -9  -4    0.28    0.16
   1   9   4    0.41    0.17
  -2  -9  -4    4.80    0.46
   2   9   4    3.88    0.40
  -3  -9  -4   10.99    0.57
   3   9   4   10.53    0.55
  -4  -9  -4   78.81    1.67
  -5  -9  -4    0.67    0.20
  -6  -9  -4   27.55    0.87
  -7  -9  -4   14.78    0.72
  -7  -9  -4   16.05    0.63
  -8  -9  -4    4.57    0.34
  -8  -9  -4    5.24    0.44
  -9  -9  -4   16.98    0.60
  -9  -9  -4   17.85    0.80
 -10  -9  -4    3.59    0.60
 -10  -9  -4    3.74    0.45
  -5  10   4    6.95    0.53
  -4  10   4    0.88    0.27
  -3  10   4    0.45    0.21
  -2  10   4    8.54    0.58
  -1  10   4    9.93    0.60
   0 -10  -4   55.36    1.46
   0  10   4   55.53    1.44
  -1 -10  -4  111.58    2.25
   1  10   4  114.11    2.24
  -2 -10  -4    5.22    0.51
   2  10   4    4.85    0.47
  -3 -10  -4   58.68    1.48
   3  10   4   60.15    1.47
  -4 -10  -4    6.60    0.48
  -5 -10  -4    0.32    0.18
  -6 -10  -4   15.51    0.69
  -7 -10  -4    6.29    0.44
  -8 -10  -4    0.11    0.15
  -9 -10  -4    1.54    0.26
 -10 -10  -4    6.93    0.57
  -4  11   4    2.86    0.43
  -3  11   4    5.28    0.55
  -2  11   4    8.35    0.60
  -1  11   4    0.32    0.22
   0  11   4   15.11    0.78
  -1 -11  -4   14.76    0.76
   1  11   4   14.99    0.75
  -2 -11  -4   -0.03    0.15
   2  11   4   -0.03    0.14
  -3 -11  -4   12.45    0.68
  -4 -11  -4   91.55    2.00
  -5 -11  -4    7.44    0.51
  -6 -11  -4   17.30    0.77
  -7 -11  -4    2.27    0.34
  -8 -11  -4    1.21    0.27
  -9 -11  -4    0.24    0.18
  -3  12   4   -0.13    0.19
  -2  12   4   12.95    0.76
  -1  12   4    6.19    0.61
   0  12   4    8.27    0.61
  -1 -12  -4   15.52    0.82
   1  12   4   16.48    0.85
  -2 -12  -4    0.50    0.23
   2  12   4    0.23    0.20
  -3 -12  -4   10.00    0.66
  -4 -12  -4    6.76    0.53
  -5 -12  -4    1.43    0.31
  -6 -12  -4   12.19    0.69
  -7 -12  -4    0.08    0.18
  -8 -12  -4    1.13    0.27
  -9 -12  -4    6.53    0.49
  -2  13   4    0.97    0.33
  -1  13   4    0.06    0.22
   0  13   4    3.58    0.51
  -1 -13  -4    0.02    0.21
   1  13   4    0.12    0.23
  -2 -13  -4    0.48    0.26
   2  13   4    0.71    0.28
  -3 -13  -4    4.30    0.54
  -4 -13  -4    4.58    0.55
  -5 -13  -4    1.09    0.30
  -6 -13  -4   10.01    0.66
  -7 -13  -4    1.22    0.32
  -8 -13  -4    5.87    0.56
   0  14   4    8.89    0.72
   1  14   4   13.25    0.84
  -2 -14  -4    1.02    0.33
   2  14   4    1.13    0.34
  -3 -14  -4    9.50    0.71
  -4 -14  -4    0.01    0.22
  -5 -14  -4    0.83    0.31
  -6 -14  -4    3.41    0.49
  -7 -14  -4    8.63    0.66
  -3 -15  -4    2.89    0.50
  -4 -15  -4   10.71    0.78
  -2 -14   5    2.81    0.52
  -5 -13   5    0.81    0.31
  -4 -13   5    7.93    0.77
  -3 -13   5    0.20    0.26
  -2 -13   5    1.25    0.37
   1  13  -5    9.57    0.76
  -1 -13   5    8.34    0.80
   0  13  -5    1.42    0.38
  -1  13  -5    3.22    0.53
  -6 -12   5    6.20    0.64
  -5 -12   5    6.64    0.67
  -4 -12   5    0.47    0.26
  -3 -12   5    1.05    0.34
  -2 -12   5    8.90    0.68
   1  12  -5    1.53    0.28
   1  12  -5    1.04    0.34
  -1 -12   5    1.02    0.32
   0  12  -5    0.05    0.23
  -1  12  -5    0.91    0.33
  -2  12  -5    2.82    0.47
  -3  12  -5   14.92    0.88
  -7 -11   5    1.46    0.34
  -6 -11   5    0.13    0.20
  -5 -11   5    2.39    0.41
  -4 -11   5    4.55    0.54
  -3 -11   5    9.25    0.66
  -2 -11   5   22.80    1.03
   1  11  -5   12.00    0.76
   1  11  -5   13.11    0.61
  -1 -11   5   13.26    0.78
   0  11  -5    0.39    0.17
   0  11  -5    0.29    0.23
   0 -11   5    0.19    0.22
  -1  11  -5   25.42    1.11
  -2  11  -5    0.87    0.31
  -3  11  -5    6.10    0.64
  -4  11  -5    2.94    0.47
  -8 -10   5    9.32    0.60
  -7 -10   5    8.17    0.58
  -6 -10   5    0.26    0.21
  -5 -10   5   52.36    1.50
  -4 -10   5    1.56    0.33
  -3 -10   5   15.40    0.80
   2  10  -5    2.84    0.43
  -2 -10   5    1.92    0.36
   1  10  -5   12.68    0.72
   1  10  -5   12.02    0.56
  -1 -10   5   11.67    0.70
   0  10  -5    0.15    0.19
   0  10  -5    0.22    0.14
   0 -10   5   -0.12    0.14
  -1  10  -5   29.93    1.14
  -2  10  -5   40.59    1.36
  -3  10  -5    7.88    0.61
  -4  10  -5   13.53    0.77
  -5  10  -5    0.56    0.25
  -8  -9   5   12.56    0.64
  -7  -9   5    8.68    0.56
  -6  -9   5   11.65    0.64
  -5  -9   5   13.26    0.70
  -4  -9   5   50.38    1.41
  -3  -9   5    5.80    0.48
   2   9  -5   79.40    1.84
  -2  -9   5   78.24    1.84
   1   9  -5   25.88    0.80
   1   9  -5   24.88    0.96
  -1  -9   5   25.52    0.97
   0   9  -5    2.81    0.31
   0   9  -5    2.35    0.37
   0  -9   5    2.48    0.37
  -1   9  -5    3.21    0.43
  -1   9  -5    3.26    0.32
   1  -9   5    2.88    0.40
  -2   9  -5    0.57    0.23
  -3   9  -5    6.76    0.54
  -4   9  -5    4.12    0.48
  -5   9  -5    2.70    0.40
  -6   9  -5    1.31    0.32
  -9  -8   5    0.10    0.26
  -8  -8   5   28.20    0.91
  -8  -8   5   28.59    1.29
  -7  -8   5   14.99    0.68
  -6  -8   5    5.99    0.45
  -5  -8   5   46.64    1.27
  -4  -8   5    6.37    0.46
  -3  -8   5   25.47    0.92
   2   8  -5    7.55    0.51
  -2  -8   5    7.49    0.51
   1   8  -5   12.26    0.51
   1   8  -5   12.26    0.63
  -1  -8   5   11.19    0.61
   0   8  -5    3.30    0.31
   0   8  -5    3.32    0.39
   0  -8   5    3.23    0.40
  -1   8  -5    3.55    0.32
  -1   8  -5    3.52    0.41
   1  -8   5    3.37    0.41
  -2   8  -5    1.38    0.28
  -3   8  -5   46.29    1.32
  -4   8  -5    0.50    0.22
  -5   8  -5    8.80    0.57
  -6   8  -5    2.24    0.36
  -7   8  -5    0.41    0.23
  -9  -7   5    2.75    0.51
  -9  -7   5    2.46    0.45
  -8  -7   5   -0.02    0.20
  -8  -7   5   -0.21    0.19
  -8  -7   5    0.09    0.15
  -7  -7   5    2.14    0.40
  -7  -7   5    1.45    0.26
  -6  -7   5    0.45    0.22
  -6  -7   5    0.29    0.16
  -5  -7   5    7.55    0.48
  -4  -7   5    7.50    0.46
  -3  -7   5   21.25    0.78
   2   7  -5   82.87    1.72
   2   7  -5   81.91    1.47
  -2  -7   5   81.93    1.73
   1   7  -5    0.31    0.15
   1   7  -5    0.27    0.12
  -1  -7   5    0.27    0.15
   0   7  -5   95.72    1.89
   0   7  -5   92.63    1.62
   0  -7   5   93.34    1.89
  -1   7  -5   10.29    0.55
  -1   7  -5    9.54    0.42
   1  -7   5   10.24    0.55
  -2   7  -5   12.79    0.62
  -3   7  -5    5.70    0.44
  -4   7  -5   20.41    0.81
  -5   7  -5    6.61    0.48
  -6   7  -5   11.47    0.61
  -7   7  -5   19.60    0.78
  -8   7  -5    2.93    0.36
  -9  -6   5    3.65    0.57
  -9  -6   5    3.70    0.50
  -8  -6   5   41.22    1.49
  -8  -6   5   36.89    0.94
  -8  -6   5   37.60    1.34
  -7  -6   5   25.55    1.10
  -7  -6   5   23.91    1.03
  -7  -6   5   24.86    0.78
  -6  -6   5   77.04    1.93
  -6  -6   5   74.90    1.54
  -5  -6   5    0.54    0.21
  -5  -6   5    0.71    0.19
  -4  -6   5    0.10    0.11
  -4  -6   5    0.03    0.14
  -3  -6   5   42.99    1.10
   2   6  -5   76.75    1.35
  -2  -6   5   78.30    1.59
   1   6  -5   31.87    0.76
   1   6  -5   31.73    0.92
  -1  -6   5   31.70    0.92
   0   6  -5   25.49    0.81
   0   6  -5   24.69    0.67
   0  -6   5   25.47    0.81
  -1   6  -5   79.48    1.39
  -1   6  -5   78.88    1.62
   1  -6   5   81.21    1.64
  -2   6  -5    1.19    0.17
  -2   6  -5    1.16    0.22
   2  -6   5    1.31    0.24
  -3   6  -5  213.66    3.33
  -4   6  -5   13.55    0.61
  -5   6  -5   41.28    1.13
  -6   6  -5   13.25    0.61
  -7   6  -5    1.46    0.26
  -8   6  -5    0.84    0.22
  -9  -5   5    2.77    0.43
  -9  -5   5    2.68    0.49
  -8  -5   5   13.90    0.84
  -8  -5   5   12.42    0.74
  -7  -5   5    9.76    0.68
  -7  -5   5    8.90    0.44
  -7  -5   5    9.27    0.62
  -6  -5   5    7.29    0.41
  -6  -5   5    7.83    0.55
  -6  -5   5    7.63    0.57
  -5  -5   5    6.79    0.39
  -5  -5   5    6.95    0.51
  -4  -5   5    2.66    0.29
  -3  -5   5  118.69    2.03
  -3  -5   5  117.79    2.36
   2   5  -5    9.81    0.46
   2   5  -5   10.49    0.38
  -2  -5   5    9.16    0.45
   1   5  -5   44.13    1.05
   1   5  -5   44.78    0.89
  -1  -5   5   44.79    1.06
   0   5  -5   14.52    0.46
   0  -5   5   14.98    0.57
  -1   5  -5   40.29    0.84
  -1   5  -5   39.07    0.99
   1  -5   5   40.66    1.00
  -2   5  -5    2.01    0.19
  -2   5  -5    1.74    0.24
   2  -5   5    1.96    0.26
  -3   5  -5    0.65    0.17
  -3   5  -5    1.11    0.19
  -4   5  -5   32.40    0.90
  -4   5  -5   35.69    0.96
  -5   5  -5    4.14    0.38
  -5   5  -5    4.05    0.32
  -6   5  -5   45.87    1.14
  -6   5  -5   48.09    1.16
  -7   5  -5    8.88    0.48
  -7   5  -5    8.88    0.48
  -8   5  -5   17.49    0.70
  -9   5  -5    5.19    0.41
  -9  -4   5   13.85    0.88
  -9  -4   5   13.35    0.74
  -8  -4   5    1.05    0.27
  -8  -4   5    0.86    0.28
  -7  -4   5   20.67    0.95
  -7  -4   5   20.02    0.61
  -7  -4   5   20.12    0.85
  -6  -4   5   49.71    1.37
  -6  -4   5   49.81    1.43
  -6  -4   5   48.73    1.06
  -5  -4   5    0.06    0.13
  -5  -4   5    0.07    0.10
  -5  -4   5    0.05    0.14
  -4  -4   5    0.13    0.13
  -4  -4   5    0.06    0.09
  -3  -4   5    0.84    0.21
  -3  -4   5    0.38    0.12
   2   4  -5   13.20    0.41
   2   4  -5   13.29    0.50
  -2  -4   5   12.30    0.49
  -2  -4   5   14.00    0.64
   1   4  -5    0.06    0.08
   1   4  -5    0.22    0.08
  -1  -4   5    0.24    0.11
   0   4  -5  288.57    4.00
   0   4  -5  294.07    3.74
   0  -4   5  296.96    4.04
  -1   4  -5   22.58    0.67
  -1   4  -5   23.05    0.56
   1  -4   5   23.48    0.68
  -2   4  -5  319.61    4.45
  -2   4  -5  312.66    3.94
  -2   4  -5  316.84    4.31
   2  -4   5  311.57    4.30
  -3   4  -5  132.19    2.16
  -3   4  -5  133.88    2.19
  -4   4  -5    0.09    0.09
  -4   4  -5    0.19    0.12
  -5   4  -5   22.52    0.70
  -5   4  -5   20.97    0.67
  -6   4  -5    1.87    0.25
  -6   4  -5    2.19    0.26
  -7   4  -5    0.13    0.12
  -7   4  -5    0.04    0.11
  -8   4  -5    2.81    0.31
  -9   4  -5    8.07    0.46
  -9  -3   5    1.29    0.30
  -9  -3   5    0.71    0.30
  -8  -3   5   23.54    0.92
  -8  -3   5   22.31    1.03
  -7  -3   5    0.15    0.16
  -7  -3   5    0.18    0.11
  -7  -3   5    0.16    0.11
  -7  -3   5    0.14    0.18
  -6  -3   5  116.87    2.41
  -6  -3   5  119.13    1.88
  -6  -3   5  118.79    1.96
  -6  -3   5  117.28    2.28
  -5  -3   5   20.14    0.60
  -5  -3   5   20.71    0.80
  -5  -3   5   19.15    0.76
  -5  -3   5   20.05    0.60
  -4  -3   5   32.11    0.77
  -4  -3   5   32.48    0.79
  -4  -3   5   30.69    0.92
  -4  -3   5   30.81    0.96
  -3  -3   5  102.39    1.72
  -3  -3   5  103.17    2.01
  -3  -3   5  105.09    1.72
   2   3  -5   91.53    1.38
   2   3  -5   92.84    1.55
  -2  -3   5   94.20    1.87
  -2  -3   5   91.15    1.57
   1   3  -5  311.98    3.87
   1   3  -5  312.21    4.13
  -1  -3   5  307.61    4.17
   0   3  -5   65.31    1.21
   0   3  -5   66.70    1.08
   0  -3   5   66.74    1.24
  -1   3  -5   13.62    0.47
  -1   3  -5   13.62    0.39
   1  -3   5   14.79    0.50
  -2   3  -5    3.66    0.24
  -2   3  -5    3.86    0.26
  -2   3  -5    3.66    0.19
   2  -3   5    4.03    0.27
  -3   3  -5  296.45    4.01
  -3   3  -5  296.02    4.14
  -3   3  -5  297.53    4.48
  -4   3  -5    1.14    0.18
  -4   3  -5    1.00    0.21
  -4   3  -5    1.20    0.17
  -5   3  -5    4.10    0.29
  -5   3  -5    4.48    0.29
  -5   3  -5    5.25    0.39
  -6   3  -5   17.88    0.74
  -6   3  -5   19.10    0.60
  -6   3  -5   19.52    0.61
  -7   3  -5    3.91    0.29
  -7   3  -5    4.05    0.28
  -8   3  -5   27.25    0.78
  -9   3  -5    6.99    0.40
  -9  -2   5    6.68    0.49
  -9  -2   5    6.57    0.69
  -8  -2   5    0.14    0.20
  -8  -2   5    0.17    0.12
  -8  -2   5    0.00    0.15
  -7  -2   5   22.87    0.58
  -7  -2   5   22.53    0.65
  -7  -2   5   23.18    0.83
  -7  -2   5   20.77    0.92
  -6  -2   5   54.42    1.10
  -6  -2   5   55.11    1.48
  -6  -2   5   55.05    1.33
  -6  -2   5   53.91    1.05
  -5  -2   5    1.12    0.24
  -5  -2   5    0.90    0.15
  -5  -2   5    0.61    0.13
  -5  -2   5    0.68    0.19
  -4  -2   5    1.54    0.18
  -4  -2   5    1.37    0.18
  -4  -2   5    1.45    0.23
  -4  -2   5    1.42    0.23
  -3  -2   5   33.46    0.86
  -3  -2   5   34.34    0.95
  -3  -2   5   33.15    0.77
  -3  -2   5   31.00    0.74
  -2  -2   5    1.39    0.18
  -2  -2   5    1.22    0.21
   1   2  -5   27.46    0.66
  -1  -2   5   27.56    0.67
   0   2  -5   27.05    0.66
   0   2  -5   28.00    0.57
   0  -2   5   27.75    0.68
  -1   2  -5   28.26    0.58
  -1   2  -5   29.52    0.68
   1  -2   5   28.53    0.69
  -2   2  -5  137.96    1.83
  -2   2  -5  137.26    2.09
  -2   2  -5  137.70    2.04
   2  -2   5  134.11    2.04
  -3   2  -5  224.91    3.13
  -3   2  -5  216.39    3.42
  -3   2  -5  219.04    3.03
  -4   2  -5   14.40    0.59
  -4   2  -5   14.37    0.46
  -4   2  -5   13.51    0.44
  -5   2  -5   68.02    1.48
  -5   2  -5   67.68    1.24
  -5   2  -5   69.59    1.24
  -6   2  -5   15.27    0.49
  -6   2  -5   15.53    0.64
  -6   2  -5   16.07    0.50
  -7   2  -5    0.43    0.12
  -7   2  -5    0.56    0.13
  -7   2  -5    0.37    0.16
  -8   2  -5    8.43    0.39
  -8   2  -5    8.51    0.51
  -9   2  -5    0.80    0.17
  -9   2  -5    0.85    0.24
 -10   2  -5    1.09    0.20
  -9  -1   5    0.37    0.20
  -8  -1   5    0.76    0.21
  -8  -1   5    0.85    0.17
  -7  -1   5    0.09    0.10
  -7  -1   5    0.02    0.16
  -7  -1   5    0.17    0.15
  -6  -1   5   45.60    0.91
  -6  -1   5   45.36    0.97
  -6  -1   5   44.59    1.29
  -6  -1   5   47.13    1.17
  -5  -1   5   55.66    1.36
  -5  -1   5   56.19    1.06
  -5  -1   5   54.85    1.26
  -5  -1   5   55.60    1.08
  -4  -1   5   48.54    0.96
  -4  -1   5   47.84    1.13
  -4  -1   5   48.62    0.97
  -4  -1   5   46.79    1.15
  -3  -1   5   40.03    0.84
  -3  -1   5   41.37    0.95
  -3  -1   5   41.39    1.02
  -3  -1   5   40.34    0.85
  -2  -1   5   22.20    0.70
  -2  -1   5   22.40    0.57
  -2  -1   5   22.88    0.59
  -2  -1   5   22.12    0.58
   1   1  -5  126.45    1.89
  -1  -1   5  126.26    1.90
   0   1  -5    5.05    0.21
   0   1  -5    4.77    0.25
   0  -1   5    5.09    0.26
  -1   1  -5   71.25    1.20
  -1   1  -5   70.32    1.07
   1  -1   5   71.31    1.21
  -2   1  -5    9.14    0.34
  -2   1  -5    9.17    0.26
  -2   1  -5    9.22    0.34
  -3   1  -5    2.12    0.26
  -3   1  -5    1.67    0.17
  -3   1  -5    1.43    0.16
  -4   1  -5   64.16    1.11
  -4   1  -5   63.29    1.34
  -4   1  -5   65.11    1.14
  -5   1  -5   65.51    1.14
  -5   1  -5   65.94    1.38
  -5   1  -5   67.62    1.17
  -6   1  -5   13.70    0.43
  -6   1  -5   14.13    0.43
  -6   1  -5   12.66    0.54
  -7   1  -5    6.20    0.40
  -7   1  -5    6.73    0.28
  -7   1  -5    6.33    0.30
  -8   1  -5   18.25    0.54
  -8   1  -5   18.04    0.69
  -9   1  -5    0.10    0.14
  -9   1  -5    0.01    0.09
 -10   1  -5   11.04    0.44
 -10   1  -5   10.53    0.58
  -9   0   5   17.56    0.76
  -8   0   5    5.26    0.41
  -8   0   5    5.19    0.34
  -7   0   5    6.73    0.37
  -7   0   5    6.61    0.44
  -6   0   5   22.15    0.76
  -6   0   5   23.27    0.65
  -6   0   5   22.11    0.58
  -5   0   5   13.34    0.46
  -5   0   5   13.22    0.55
  -5   0   5   13.66    0.63
  -5   0   5   13.06    0.44
  -4   0   5    0.65    0.16
  -4   0   5    0.65    0.13
  -4   0   5    0.74    0.14
  -4   0   5    0.70    0.17
  -3   0   5   92.11    1.64
  -3   0   5   92.37    1.54
  -3   0   5   93.60    1.51
  -3   0   5   94.86    1.72
  -2   0   5  276.07    3.94
  -2   0   5  269.49    3.59
  -2   0   5  267.86    3.70
  -2   0   5  267.55    3.71
   1   0  -5   47.90    0.91
  -1   0   5   46.75    0.91
  -1   0   5   47.04    1.07
   0   0   5    9.66    0.35
  -1   0  -5    4.96    0.25
  -1   0  -5    4.42    0.19
   1   0   5    4.51    0.24
  -2   0  -5    3.55    0.15
  -2   0  -5    3.65    0.20
  -2   0  -5    3.63    0.21
  -3   0  -5  311.36    4.17
  -3   0  -5  314.04    4.01
  -3   0  -5  309.92    4.43
  -4   0  -5   70.39    1.41
  -4   0  -5   71.73    1.29
  -4   0  -5   72.04    1.20
  -4   0  -5   69.93    1.16
  -5   0  -5    3.30    0.27
  -5   0  -5    3.82    0.21
  -5   0  -5    3.80    0.21
  -5   0  -5    3.34    0.27
  -6   0  -5    7.86    0.30
  -6   0  -5    7.38    0.29
  -6   0  -5    8.71    0.42
  -7   0  -5    6.51    0.25
  -7   0  -5    7.09    0.40
  -7   0  -5    7.17    0.29
  -8   0  -5   95.68    1.53
  -8   0  -5   95.10    1.80
  -9   0  -5    8.35    0.34
  -9   0  -5    8.18    0.46
 -10   0  -5    4.69    0.28
 -10   0  -5    5.12    0.40
  -9   1   5    3.19    0.40
  -8   1   5    7.76    0.50
  -7   1   5    0.37    0.14
  -7   1   5    0.34    0.17
  -6   1   5   42.07    0.88
  -6   1   5   42.98    1.11
  -6   1   5   41.78    0.97
  -5   1   5    6.16    0.31
  -5   1   5    5.97    0.33
  -5   1   5    6.23    0.38
  -4   1   5    4.12    0.26
  -4   1   5    4.42    0.26
  -4   1   5    3.82    0.30
  -3   1   5    0.12    0.08
  -3   1   5    0.17    0.08
  -3   1   5    0.36    0.12
  -2   1   5   23.17    0.60
  -2   1   5   23.04    0.59
  -2   1   5   22.85    0.69
   1  -1  -5   85.51    1.38
  -1   1   5   82.62    1.38
  -1   1   5   83.23    1.55
   0  -1  -5   43.49    0.86
   0   1   5   43.42    0.86
  -1  -1  -5    7.61    0.31
   1   1   5    8.29    0.32
  -2  -1  -5  136.92    1.76
  -2  -1  -5  134.86    1.97
  -3  -1  -5  188.93    2.67
  -3  -1  -5  187.35    2.86
  -3  -1  -5  189.72    2.57
  -3  -1  -5  185.41    2.19
  -4  -1  -5   51.18    0.91
  -4  -1  -5   50.82    1.03
  -4  -1  -5   51.47    1.11
  -4  -1  -5   51.13    0.95
  -5  -1  -5   20.18    0.65
  -5  -1  -5   19.91    0.62
  -5  -1  -5   20.24    0.51
  -5  -1  -5   19.18    0.47
  -6  -1  -5    1.09    0.18
  -6  -1  -5    1.05    0.12
  -6  -1  -5    1.05    0.21
  -6  -1  -5    1.12    0.14
  -7  -1  -5   63.32    1.12
  -7  -1  -5   65.67    1.33
  -7  -1  -5   65.97    1.54
  -7  -1  -5   66.50    0.98
  -8  -1  -5   20.02    0.67
  -8  -1  -5   20.36    0.52
  -8  -1  -5   20.12    0.85
  -9  -1  -5   15.57    0.45
  -9  -1  -5   14.86    0.59
 -10  -1  -5    7.96    0.45
 -10  -1  -5    8.12    0.33
  -9   2   5    7.37    0.54
  -8   2   5    0.32    0.19
  -7   2   5   34.61    1.06
  -6   2   5    0.19    0.11
  -6   2   5    0.17    0.13
  -6   2   5    0.44    0.17
  -5   2   5    8.70    0.47
  -5   2   5    9.53    0.40
  -5   2   5    9.76    0.44
  -4   2   5    5.27    0.30
  -4   2   5    6.21    0.33
  -4   2   5    6.11    0.38
  -3   2   5   37.29    0.87
  -3   2   5   37.06    0.96
  -3   2   5   37.89    0.84
  -2   2   5  149.35    2.39
  -2   2   5  145.71    2.16
  -2   2   5  139.42    2.24
   1  -2  -5  381.74    4.78
  -1   2   5  363.55    5.15
  -1   2   5  365.31    4.77
   0  -2  -5  274.80    3.65
   0   2   5  276.35    3.65
  -1  -2  -5   93.05    1.47
   1   2   5   91.97    1.47
  -2  -2  -5   52.58    0.96
  -3  -2  -5   31.71    0.47
  -3  -2  -5   31.67    0.68
  -3  -2  -5   30.37    0.48
  -3  -2  -5   32.54    0.72
  -3  -2  -5   30.51    0.80
  -4  -2  -5  131.55    2.06
  -4  -2  -5  127.71    1.96
  -4  -2  -5  123.12    2.09
  -4  -2  -5  127.58    1.86
  -5  -2  -5    0.08    0.07
  -5  -2  -5   -0.13    0.07
  -5  -2  -5    0.04    0.06
  -5  -2  -5    0.33    0.11
  -6  -2  -5   31.53    0.81
  -6  -2  -5   30.81    0.93
  -6  -2  -5   30.71    0.70
  -6  -2  -5   30.88    0.61
  -7  -2  -5    6.99    0.49
  -7  -2  -5    7.76    0.24
  -7  -2  -5    7.07    0.38
  -7  -2  -5    7.48    0.32
  -8  -2  -5   58.88    1.08
  -8  -2  -5   60.34    1.26
  -8  -2  -5   61.91    1.60
  -9  -2  -5    7.64    0.41
  -9  -2  -5    7.56    0.59
  -9  -2  -5    7.87    0.32
 -10  -2  -5    0.29    0.15
 -10  -2  -5    0.23    0.23
 -10  -2  -5    0.07    0.09
 -11  -2  -5    4.72    0.25
 -11  -2  -5    4.03    0.33
  -8   3   5    6.20    0.49
  -7   3   5    0.97    0.24
  -7   3   5    0.48    0.15
  -6   3   5   62.17    1.22
  -6   3   5   63.21    1.49
  -5   3   5    3.67    0.37
  -5   3   5    3.77    0.27
  -4   3   5   58.34    1.16
  -4   3   5   58.10    1.26
  -4   3   5   57.26    1.33
  -3   3   5    0.81    0.18
  -3   3   5    1.08    0.17
  -3   3   5    0.96    0.17
   2  -3  -5    7.19    0.34
  -2   3   5    7.68    0.41
  -2   3   5    6.81    0.34
   1  -3  -5   57.10    1.10
  -1   3   5   57.15    1.25
  -1   3   5   58.41    1.11
   0   3   5   22.64    0.61
  -1  -3  -5    3.04    0.22
   1   3   5    3.31    0.22
  -2  -3  -5  223.14    3.05
   2   3   5  223.98    3.06
  -3  -3  -5   83.49    1.44
  -3  -3  -5   77.69    1.50
  -3  -3  -5   79.70    1.33
  -3  -3  -5   82.83    1.09
  -3  -3  -5   81.13    1.10
  -4  -3  -5  156.47    2.36
  -4  -3  -5  151.69    2.20
  -4  -3  -5  155.53    2.46
  -5  -3  -5   91.14    1.54
  -5  -3  -5   91.28    1.65
  -5  -3  -5   90.09    1.42
  -5  -3  -5   89.57    1.71
  -6  -3  -5    0.70    0.15
  -6  -3  -5    0.57    0.18
  -6  -3  -5    0.71    0.13
  -6  -3  -5    0.76    0.12
  -7  -3  -5   16.26    0.50
  -7  -3  -5   15.45    0.56
  -7  -3  -5   16.01    0.73
  -7  -3  -5   16.42    0.39
  -8  -3  -5   25.37    0.99
  -8  -3  -5   25.71    0.74
  -8  -3  -5   26.06    0.66
  -9  -3  -5    9.27    0.44
  -9  -3  -5    9.12    0.64
  -9  -3  -5    9.78    0.38
 -10  -3  -5    0.04    0.22
 -10  -3  -5    0.02    0.09
 -10  -3  -5   -0.06    0.10
 -11  -3  -5    1.11    0.36
 -11  -3  -5    0.88    0.15
 -11  -3  -5    0.93    0.19
  -8   4   5    3.56    0.45
  -7   4   5    0.69    0.18
  -7   4   5    0.79    0.25
  -6   4   5    0.43    0.19
  -6   4   5    0.20    0.13
  -5   4   5    2.02    0.30
  -5   4   5    1.85    0.24
  -4   4   5    1.57    0.22
  -4   4   5    1.39    0.25
  -3   4   5   32.73    0.95
  -3   4   5   32.10    0.82
   2  -4  -5    0.49    0.13
  -2   4   5    0.22    0.12
  -2   4   5    0.06    0.09
  -2   4   5    0.12    0.10
   1  -4  -5  208.43    2.99
  -1   4   5  211.44    3.29
  -1   4   5  208.83    3.00
   0  -4  -5  165.79    2.42
   0   4   5  155.93    2.38
  -1  -4  -5  245.60    3.35
   1   4   5  238.83    3.32
  -2  -4  -5   83.91    1.42
   2   4   5   82.39    1.42
  -3  -4  -5   12.16    0.43
  -3  -4  -5   13.40    0.49
  -3  -4  -5   12.11    0.32
  -4  -4  -5   78.64    1.54
  -4  -4  -5   82.62    1.49
  -4  -4  -5   81.90    1.37
  -5  -4  -5    0.84    0.17
  -5  -4  -5    1.02    0.15
  -5  -4  -5    0.93    0.16
  -6  -4  -5    1.86    0.22
  -6  -4  -5    2.03    0.19
  -6  -4  -5    2.41    0.27
  -7  -4  -5    4.80    0.29
  -7  -4  -5    5.02    0.24
  -7  -4  -5    4.87    0.32
  -7  -4  -5    4.56    0.48
  -8  -4  -5   55.10    1.12
  -8  -4  -5   55.70    1.55
  -8  -4  -5   53.55    1.19
  -9  -4  -5    0.39    0.13
  -9  -4  -5    0.02    0.18
  -9  -4  -5    0.21    0.13
 -10  -4  -5   11.17    0.49
 -10  -4  -5   10.74    0.44
 -10  -4  -5   11.32    0.77
 -11  -4  -5    0.37    0.13
 -11  -4  -5    0.64    0.17
 -11  -4  -5    0.71    0.33
  -8   5   5    0.86    0.27
  -7   5   5   24.90    1.00
  -7   5   5   26.97    0.79
  -6   5   5   20.85    0.88
  -6   5   5   23.13    0.73
  -5   5   5   51.06    1.17
  -5   5   5   51.87    1.39
  -4   5   5   19.28    0.77
  -4   5   5   17.74    0.63
  -3   5   5    2.12    0.30
  -3   5   5    2.01    0.26
  -2   5   5   15.76    0.56
   1  -5  -5   11.29    0.47
  -1   5   5   10.97    0.46
  -1   5   5   10.49    0.52
   0  -5  -5   88.00    1.55
   0   5   5   84.42    1.53
  -1  -5  -5   45.40    0.99
   1   5   5   44.12    0.98
  -2  -5  -5  212.97    3.06
   2   5   5  215.54    3.05
  -3  -5  -5    0.58    0.10
  -3  -5  -5    0.81    0.16
  -3  -5  -5    0.70    0.14
   3   5   5    0.61    0.14
  -4  -5  -5   79.22    1.38
  -4  -5  -5   75.28    1.54
  -4  -5  -5   77.70    1.50
  -4  -5  -5   77.72    0.96
  -5  -5  -5    2.12    0.22
  -5  -5  -5    2.60    0.28
  -5  -5  -5    1.86    0.23
  -6  -5  -5    0.33    0.12
  -6  -5  -5    0.41    0.14
  -6  -5  -5    0.33    0.11
  -7  -5  -5   37.63    0.79
  -7  -5  -5   38.47    0.99
  -7  -5  -5   38.08    0.95
  -8  -5  -5    0.16    0.13
  -8  -5  -5    0.11    0.12
  -8  -5  -5    0.35    0.22
  -9  -5  -5    0.85    0.19
  -9  -5  -5    0.87    0.18
  -9  -5  -5    1.53    0.34
 -10  -5  -5    1.29    0.22
 -10  -5  -5    0.98    0.19
 -10  -5  -5    0.78    0.30
 -11  -5  -5   11.69    0.84
 -11  -5  -5   12.75    0.51
 -11  -5  -5   12.25    0.54
  -7   6   5    0.53    0.19
  -6   6   5    0.18    0.15
  -5   6   5    0.92    0.22
  -4   6   5   33.76    0.95
  -3   6   5    0.47    0.16
  -2   6   5  116.27    2.02
  -1   6   5  204.73    3.08
   0  -6  -5    0.21    0.12
   0   6   5    0.06    0.10
  -1  -6  -5   51.98    1.14
   1   6   5   52.54    1.14
  -2  -6  -5   11.50    0.48
   2   6   5   11.94    0.49
  -3  -6  -5    0.03    0.09
  -3  -6  -5    0.10    0.10
   3   6   5    0.04    0.08
  -4  -6  -5    4.78    0.34
  -4  -6  -5    4.70    0.31
  -5  -6  -5    6.82    0.40
  -5  -6  -5    6.49    0.35
  -6  -6  -5   13.29    0.56
  -6  -6  -5   12.74    0.47
  -6  -6  -5   13.44    0.58
  -7  -6  -5    3.67    0.31
  -7  -6  -5    2.76    0.32
  -7  -6  -5    2.94    0.23
  -8  -6  -5   76.21    1.27
  -8  -6  -5   75.34    1.58
  -8  -6  -5   73.61    1.54
  -8  -6  -5   74.43    1.92
  -9  -6  -5   15.89    0.62
  -9  -6  -5   14.70    0.62
  -9  -6  -5   15.15    0.88
 -10  -6  -5   40.69    1.52
 -10  -6  -5   38.82    1.06
 -10  -6  -5   39.32    1.03
 -11  -6  -5    3.93    0.59
 -11  -6  -5    3.48    0.36
 -11  -6  -5    3.64    0.35
  -7   7   5    7.53    0.47
  -6   7   5    6.78    0.45
  -5   7   5   27.83    0.90
  -4   7   5    0.61    0.20
  -3   7   5    0.13    0.14
  -2   7   5   17.40    0.67
   1  -7  -5   19.99    0.71
  -1   7   5   18.35    0.69
   0  -7  -5    8.72    0.47
   0   7   5   10.27    0.50
  -1  -7  -5    3.27    0.33
   1   7   5    3.26    0.33
  -2  -7  -5   49.13    1.16
   2   7   5   49.87    1.15
  -3  -7  -5   30.16    0.84
   3   7   5   26.68    0.80
  -4  -7  -5  148.32    2.39
  -5  -7  -5    6.88    0.44
  -5  -7  -5    7.30    0.39
  -6  -7  -5    6.11    0.36
  -6  -7  -5    5.54    0.40
  -7  -7  -5    0.26    0.13
  -7  -7  -5    0.57    0.18
  -8  -7  -5    4.84    0.38
  -8  -7  -5    4.63    0.30
  -9  -7  -5    3.17    0.50
  -9  -7  -5    2.83    0.34
 -10  -7  -5    3.27    0.37
 -10  -7  -5    3.50    0.56
 -11  -7  -5    0.79    0.37
 -11  -7  -5    1.37    0.25
  -6   8   5    2.18    0.33
  -5   8   5    2.70    0.37
  -4   8   5   11.22    0.59
  -3   8   5    0.89    0.23
  -2   8   5    5.85    0.43
  -1   8   5    0.52    0.19
   0  -8  -5   18.77    0.73
   0   8   5   17.76    0.71
  -1  -8  -5   42.99    1.15
   1   8   5   44.96    1.16
  -2  -8  -5    1.99    0.28
   2   8   5    2.28    0.30
  -3  -8  -5   14.85    0.63
   3   8   5   15.04    0.63
  -4  -8  -5    1.43    0.24
  -5  -8  -5   12.82    0.55
  -6  -8  -5    1.95    0.26
  -6  -8  -5    2.24    0.32
  -7  -8  -5   35.64    1.10
  -7  -8  -5   36.56    0.94
  -8  -8  -5   10.10    0.57
  -8  -8  -5    9.29    0.45
  -9  -8  -5   21.18    0.84
 -10  -8  -5   13.21    0.92
 -10  -8  -5   13.15    0.67
  -5   9   5    6.76    0.51
  -4   9   5    0.00    0.16
  -3   9   5   -0.05    0.14
  -2   9   5    0.11    0.17
  -1   9   5    7.17    0.50
   0  -9  -5    4.53    0.45
   0   9   5    4.00    0.43
  -1  -9  -5   24.82    0.88
   1   9   5   26.07    0.90
  -2  -9  -5   17.94    0.73
   2   9   5   18.29    0.74
  -3  -9  -5   47.07    1.24
   3   9   5   47.04    1.22
  -4  -9  -5  160.10    2.74
  -5  -9  -5   18.09    0.72
  -6  -9  -5   53.33    1.27
  -7  -9  -5    1.50    0.26
  -8  -9  -5    9.15    0.48
  -8  -9  -5    9.36    0.59
  -9  -9  -5    0.63    0.18
  -9  -9  -5    0.70    0.24
 -10  -9  -5   12.04    0.89
 -10  -9  -5   12.22    0.68
  -5  10   5    6.71    0.53
  -4  10   5    0.94    0.27
  -3  10   5   18.16    0.82
  -2  10   5   43.81    1.30
  -1  10   5   49.14    1.38
   0 -10  -5    5.30    0.52
   0  10   5    5.19    0.52
  -1 -10  -5    3.93    0.44
   1  10   5    3.52    0.43
  -2 -10  -5    5.42    0.44
   2  10   5    5.48    0.44
  -3 -10  -5    1.08    0.25
   3  10   5    1.32    0.27
  -4 -10  -5   10.38    0.59
  -5 -10  -5   17.28    0.74
  -6 -10  -5    0.13    0.16
  -7 -10  -5   24.11    0.85
  -8 -10  -5    1.55    0.28
  -9 -10  -5   17.73    0.68
  -4  11   5    2.09    0.38
  -3  11   5    1.68    0.35
  -2  11   5    1.37    0.33
  -1  11   5    0.84    0.29
   0  11   5   35.31    1.20
  -1 -11  -5    9.60    0.62
   1  11   5    9.60    0.62
  -2 -11  -5   20.07    0.87
   2  11   5   20.14    0.86
  -3 -11  -5   14.71    0.74
  -4 -11  -5    8.65    0.58
  -5 -11  -5    0.52    0.21
  -6 -11  -5    5.89    0.48
  -7 -11  -5    1.18    0.27
  -8 -11  -5    5.18    0.43
  -9 -11  -5    0.16    0.19
  -3  12   5    4.96    0.56
  -2  12   5    1.27    0.32
  -1  12   5    7.54    0.61
   0  12   5   47.51    1.47
  -1 -12  -5    0.32    0.23
   1  12   5    0.28    0.24
  -2 -12  -5    0.03    0.18
   2  12   5    0.03    0.18
  -3 -12  -5    4.81    0.54
  -4 -12  -5    3.38    0.45
  -5 -12  -5    5.79    0.57
  -6 -12  -5   26.89    1.03
  -7 -12  -5    6.26    0.50
  -8 -12  -5    0.80    0.25
  -9 -12  -5   10.23    0.60
  -2  13   5    3.49    0.51
  -1  13   5    0.74    0.30
   0  13   5    5.09    0.59
  -1 -13  -5    1.43    0.36
   1  13   5    1.98    0.39
  -2 -13  -5    2.66    0.44
   2  13   5    1.75    0.38
  -3 -13  -5    2.73    0.45
  -4 -13  -5    2.91    0.44
  -5 -13  -5    5.51    0.58
  -6 -13  -5    2.74    0.42
  -7 -13  -5    0.56    0.25
  -8 -13  -5    0.30    0.21
   0  14   5    1.50    0.40
   1  14   5    0.37    0.28
  -2 -14  -5    1.60    0.38
   2  14   5    1.72    0.41
  -3 -14  -5    0.29    0.27
  -4 -14  -5    6.01    0.65
  -5 -14  -5    0.08    0.23
  -6 -14  -5    2.75    0.45
  -4 -13   6    2.42    0.46
  -3 -13   6    0.04    0.23
  -2 -13   6    4.91    0.64
   1  13  -6    1.53    0.32
   1  13  -6    2.94    0.54
  -1 -13   6    2.09    0.46
   0  13  -6    1.72    0.43
  -1  13  -6    0.36    0.29
  -6 -12   6    0.16    0.24
  -5 -12   6   -0.05    0.20
  -4 -12   6    6.05    0.67
  -3 -12   6    0.82    0.31
  -2 -12   6    0.39    0.26
   1  12  -6    0.24    0.25
   1  12  -6    0.35    0.18
  -1 -12   6    0.47    0.27
   0  12  -6    0.08    0.16
   0  12  -6   -0.12    0.19
  -1  12  -6   41.27    1.52
  -2  12  -6    3.60    0.55
  -3  12  -6   10.11    0.75
  -7 -11   6   11.95    0.74
  -6 -11   6    1.17    0.33
  -5 -11   6   16.77    0.89
  -4 -11   6    9.48    0.68
  -3 -11   6    8.50    0.65
  -2 -11   6    6.84    0.67
   1  11  -6    0.29    0.24
   1  11  -6    0.50    0.19
  -1 -11   6    0.98    0.32
   0  11  -6    0.66    0.28
   0  11  -6    0.44    0.18
   0 -11   6    0.21    0.23
  -1  11  -6    0.46    0.26
  -2  11  -6    2.83    0.47
  -3  11  -6    0.68    0.27
  -4  11  -6    9.87    0.71
  -7 -10   6    4.66    0.52
  -6 -10   6    1.20    0.31
  -5 -10   6    0.46    0.24
  -4 -10   6   19.25    0.91
  -3 -10   6    4.65    0.55
  -2 -10   6   52.80    1.56
   1  10  -6   35.31    1.02
   1  10  -6   34.96    1.24
  -1 -10   6   37.07    1.28
   0  10  -6    6.85    0.44
   0  10  -6    6.66    0.64
   0 -10   6    7.02    0.57
  -1  10  -6   10.39    0.51
  -1  10  -6    9.08    0.65
  -2  10  -6    3.61    0.48
  -3  10  -6   15.11    0.83
  -4  10  -6    0.22    0.23
  -5  10  -6    2.53    0.42
  -8  -9   6    2.60    0.38
  -7  -9   6    3.35    0.42
  -6  -9   6    4.18    0.47
  -5  -9   6   14.13    0.74
  -4  -9   6    3.19    0.43
  -3  -9   6   75.41    1.83
   2   9  -6   31.70    1.12
  -2  -9   6   31.88    1.12
   1   9  -6    1.76    0.34
   1   9  -6    1.38    0.24
  -1  -9   6    0.96    0.27
   0   9  -6    0.52    0.17
   0   9  -6    0.40    0.20
   0  -9   6    0.50    0.20
  -1   9  -6   42.66    1.06
  -1   9  -6   44.63    1.36
   1  -9   6   43.80    1.34
  -2   9  -6   10.99    0.67
  -3   9  -6   12.93    0.74
  -4   9  -6   16.60    0.83
  -5   9  -6    0.16    0.20
  -6   9  -6    3.23    0.45
  -8  -8   6    4.95    0.65
  -8  -8   6    5.49    0.44
  -7  -8   6   -0.10    0.15
  -6  -8   6    0.50    0.21
  -5  -8   6   24.02    0.92
  -4  -8   6    0.45    0.20
  -3  -8   6   27.14    0.98
   2   8  -6   51.15    1.36
  -2  -8   6   48.01    1.35
   1   8  -6    0.37    0.14
   1   8  -6    0.39    0.18
  -1  -8   6    0.50    0.21
   0   8  -6    4.70    0.48
   0   8  -6    4.89    0.34
   0  -8   6    5.37    0.51
  -1   8  -6  102.82    2.18
  -1   8  -6  108.65    1.86
   1  -8   6  108.60    2.22
  -2   8  -6    8.54    0.57
  -3   8  -6   17.96    0.81
  -4   8  -6    2.24    0.36
  -5   8  -6    0.03    0.18
  -6   8  -6    0.21    0.19
  -7   8  -6   10.83    0.64
  -9  -7   6    0.13    0.25
  -8  -7   6   35.64    1.42
  -8  -7   6   33.99    1.00
  -7  -7   6    5.87    0.64
  -7  -7   6    6.10    0.44
  -6  -7   6   55.92    1.39
  -5  -7   6    4.79    0.46
  -4  -7   6    1.43    0.27
  -3  -7   6   29.66    0.97
   2   7  -6    8.11    0.50
  -2  -7   6    7.32    0.48
   1   7  -6   12.41    0.61
   1   7  -6   11.95    0.48
  -1  -7   6   11.44    0.59
   0   7  -6    3.08    0.37
   0   7  -6    3.39    0.27
   0  -7   6    3.77    0.40
  -1   7  -6   24.04    0.70
  -1   7  -6   24.62    0.88
   1  -7   6   25.60    0.90
  -2   7  -6    1.26    0.26
  -2   7  -6    1.22    0.19
  -3   7  -6    3.15    0.39
  -4   7  -6    8.84    0.55
  -5   7  -6    2.24    0.35
  -6   7  -6   37.51    1.16
  -7   7  -6    3.16    0.40
  -9  -6   6   10.84    0.81
  -9  -6   6   10.94    0.78
  -8  -6   6    0.11    0.14
  -8  -6   6   -0.04    0.20
  -8  -6   6   -0.06    0.21
  -7  -6   6    6.19    0.42
  -7  -6   6    6.83    0.68
  -7  -6   6    7.20    0.62
  -6  -6   6    5.91    0.41
  -6  -6   6    5.71    0.61
  -5  -6   6   34.50    1.00
  -4  -6   6    4.31    0.41
  -3  -6   6   27.73    0.89
   2   6  -6   97.97    1.89
   2   6  -6   99.09    1.64
  -2  -6   6   95.26    1.89
   1   6  -6   82.25    1.69
   1   6  -6   82.79    1.45
  -1  -6   6   83.17    1.71
   0   6  -6    2.59    0.25
   0   6  -6    2.44    0.30
   0  -6   6    2.70    0.32
  -1   6  -6    6.43    0.34
  -1   6  -6    5.76    0.42
   1  -6   6    6.27    0.42
  -2   6  -6   23.25    0.83
  -2   6  -6   23.71    0.63
   2  -6   6   23.55    0.82
  -3   6  -6   17.67    0.71
  -4   6  -6    9.95    0.55
  -5   6  -6    1.18    0.25
  -6   6  -6   11.50    0.60
  -7   6  -6   15.94    0.69
  -8   6  -6    5.44    0.43
  -9  -5   6    4.94    0.63
  -9  -5   6    5.21    0.60
  -8  -5   6   14.74    0.87
  -8  -5   6   14.72    0.85
  -7  -5   6    0.63    0.19
  -7  -5   6    0.51    0.24
  -7  -5   6    0.22    0.22
  -6  -5   6   48.11    1.50
  -6  -5   6   50.38    1.17
  -6  -5   6   47.51    1.44
  -5  -5   6    3.19    0.43
  -5  -5   6    3.71    0.36
  -4  -5   6    2.42    0.29
  -4  -5   6    1.81    0.33
  -3  -5   6    7.31    0.43
   2   5  -6    7.00    0.33
   2   5  -6    6.97    0.41
  -2  -5   6    7.51    0.42
   1   5  -6   42.46    0.88
   1   5  -6   38.60    1.01
  -1  -5   6   40.87    1.04
   0   5  -6   30.52    0.73
   0   5  -6   29.60    0.86
   0  -5   6   29.49    0.87
  -1   5  -6    1.50    0.19
  -1   5  -6    1.26    0.22
   1  -5   6    1.50    0.23
  -2   5  -6   91.21    1.48
  -2   5  -6   92.08    1.76
   2  -5   6   89.49    1.74
  -3   5  -6  224.35    3.42
  -4   5  -6    1.89    0.27
  -5   5  -6    4.75    0.39
  -5   5  -6    4.99    0.36
  -6   5  -6   11.79    0.56
  -6   5  -6   10.36    0.54
  -7   5  -6    0.35    0.16
  -7   5  -6    0.37    0.17
  -8   5  -6    5.87    0.43
  -8   5  -6    5.73    0.40
  -9  -4   6    2.25    0.45
  -9  -4   6    3.37    0.47
  -8  -4   6    1.65    0.35
  -8  -4   6    1.07    0.33
  -7  -4   6    3.64    0.48
  -7  -4   6    2.69    0.28
  -7  -4   6    2.94    0.42
  -6  -4   6    5.62    0.49
  -6  -4   6    5.44    0.36
  -6  -4   6    5.39    0.55
  -5  -4   6    4.35    0.47
  -5  -4   6    3.80    0.30
  -5  -4   6    3.41    0.40
  -4  -4   6   28.11    1.02
  -4  -4   6   27.88    0.80
  -3  -4   6   38.99    0.97
   2   4  -6   16.50    0.58
   2   4  -6   17.46    0.50
  -2  -4   6   16.63    0.60
  -2  -4   6   16.16    0.74
   1   4  -6  111.98    1.94
   1   4  -6  119.00    1.75
  -1  -4   6  113.54    1.97
   0   4  -6   85.78    1.40
   0   4  -6   85.81    1.58
   0  -4   6   87.09    1.61
  -1   4  -6    0.44    0.11
  -1   4  -6    0.52    0.14
   1  -4   6    0.63    0.16
  -2   4  -6  108.06    1.89
  -2   4  -6  104.22    1.86
  -2   4  -6  108.29    1.63
   2  -4   6  106.51    1.87
  -3   4  -6   23.14    0.72
  -3   4  -6   22.66    0.50
  -3   4  -6   23.89    0.73
  -4   4  -6    4.45    0.33
  -4   4  -6    3.98    0.31
  -5   4  -6    1.22    0.22
  -5   4  -6    1.40    0.22
  -6   4  -6   93.86    1.76
  -6   4  -6   94.66    1.81
  -7   4  -6   32.23    0.90
  -7   4  -6   32.93    0.94
  -8   4  -6   16.59    0.66
  -9   4  -6   11.45    0.56
  -9  -3   6    1.45    0.37
  -9  -3   6    1.95    0.37
  -8  -3   6   11.86    0.71
  -8  -3   6   12.34    0.77
  -7  -3   6   34.17    1.21
  -7  -3   6   33.23    1.15
  -7  -3   6   33.16    0.83
  -6  -3   6   10.91    0.46
  -6  -3   6   10.50    0.63
  -6  -3   6   11.81    0.66
  -5  -3   6    0.74    0.16
  -5  -3   6    0.63    0.20
  -5  -3   6    0.69    0.21
  -4  -3   6   11.94    0.62
  -4  -3   6   12.42    0.58
  -4  -3   6   12.08    0.49
  -3  -3   6    1.11    0.19
  -3  -3   6    1.29    0.26
   2   3  -6   26.24    0.61
   2   3  -6   26.78    0.72
  -2  -3   6   26.76    0.74
  -2  -3   6   26.67    0.92
   1   3  -6   20.10    0.52
   1   3  -6   19.31    0.60
  -1  -3   6   19.85    0.62
   0   3  -6  238.96    3.39
   0   3  -6  240.06    3.14
   0  -3   6  245.65    3.44
  -1   3  -6   34.90    0.73
  -1   3  -6   35.58    0.85
   1  -3   6   34.13    0.85
  -2   3  -6  201.70    2.93
  -2   3  -6  200.51    2.64
  -2   3  -6  198.62    3.00
   2  -3   6  197.54    2.93
  -3   3  -6  203.99    2.57
  -3   3  -6  203.65    2.97
   3  -3   6  200.92    2.97
  -4   3  -6    4.45    0.30
  -4   3  -6    3.76    0.28
  -5   3  -6   12.09    0.50
  -5   3  -6   12.98    0.50
  -6   3  -6   10.69    0.47
  -6   3  -6   11.62    0.49
  -7   3  -6    0.20    0.14
  -7   3  -6    0.26    0.13
  -8   3  -6    0.20    0.14
  -9   3  -6    2.45    0.30
  -9  -2   6   -0.15    0.16
  -8  -2   6    0.87    0.26
  -8  -2   6    0.48    0.26
  -7  -2   6    3.61    0.42
  -7  -2   6    3.16    0.44
  -7  -2   6    3.18    0.26
  -6  -2   6   11.99    0.63
  -6  -2   6   12.46    0.67
  -6  -2   6   12.27    0.48
  -5  -2   6   13.90    0.66
  -5  -2   6   13.45    0.63
  -5  -2   6   14.78    0.52
  -4  -2   6  109.61    2.06
  -4  -2   6  116.43    2.21
  -4  -2   6  107.83    1.86
  -4  -2   6  113.64    1.86
  -3  -2   6  195.32    2.93
  -3  -2   6  200.47    3.28
  -3  -2   6  195.25    3.01
  -3  -2   6  196.75    2.86
   2   2  -6   72.40    1.31
  -2  -2   6   69.39    1.33
  -2  -2   6   71.55    1.59
  -2  -2   6   71.35    1.30
   1   2  -6  188.04    2.73
  -1  -2   6  189.16    2.77
   0   2  -6   21.67    0.53
   0   2  -6   22.59    0.63
   0  -2   6   22.48    0.64
  -1   2  -6   65.65    1.06
  -1   2  -6   63.71    1.21
   1  -2   6   64.89    1.23
  -2   2  -6    6.59    0.32
  -2   2  -6    6.13    0.25
  -2   2  -6    5.52    0.30
   2  -2   6    5.52    0.31
  -3   2  -6   18.00    0.56
  -3   2  -6   16.57    0.70
  -3   2  -6   18.94    0.40
  -3   2  -6   19.50    0.57
   3  -2   6   18.49    0.57
  -4   2  -6    0.18    0.09
  -4   2  -6    0.18    0.13
  -4   2  -6    0.21    0.10
  -5   2  -6    8.15    0.50
  -5   2  -6    8.81    0.39
  -5   2  -6    8.44    0.38
  -6   2  -6    0.50    0.19
  -6   2  -6    0.43    0.13
  -6   2  -6    1.19    0.18
  -7   2  -6   -0.01    0.09
  -7   2  -6    0.23    0.12
  -7   2  -6    0.34    0.16
  -8   2  -6   34.14    0.88
  -9   2  -6    0.43    0.15
 -10   2  -6    1.32    0.23
  -9  -1   6   18.57    0.87
  -8  -1   6    0.12    0.18
  -7  -1   6   21.13    0.92
  -7  -1   6   19.96    0.83
  -7  -1   6   20.54    0.59
  -6  -1   6   24.63    0.93
  -6  -1   6   24.01    0.88
  -6  -1   6   23.62    0.66
  -5  -1   6   11.37    0.45
  -5  -1   6   10.92    0.57
  -5  -1   6   11.71    0.46
  -5  -1   6   11.33    0.58
  -4  -1   6    0.68    0.14
  -4  -1   6    0.53    0.17
  -4  -1   6    0.89    0.20
  -4  -1   6    0.54    0.14
  -3  -1   6    0.61    0.14
  -3  -1   6    0.27    0.11
  -3  -1   6    0.08    0.11
  -3  -1   6    0.81    0.17
   2   1  -6    0.12    0.09
  -2  -1   6    0.20    0.11
  -2  -1   6    0.15    0.09
  -2  -1   6    0.03    0.08
  -2  -1   6    0.21    0.09
   1   1  -6    6.05    0.31
  -1  -1   6    5.97    0.32
  -1  -1   6    5.50    0.38
   0   1  -6   96.24    1.57
   0  -1   6   92.58    1.57
  -1   1  -6    6.51    0.26
  -1   1  -6    6.77    0.32
   1  -1   6    7.29    0.33
  -2   1  -6  218.81    2.79
  -2   1  -6  220.73    3.05
   2  -1   6  218.87    3.06
  -3   1  -6    6.50    0.21
  -3   1  -6    6.47    0.31
  -3   1  -6    6.64    0.41
  -4   1  -6   92.58    1.55
  -4   1  -6   90.27    1.84
  -4   1  -6   90.26    1.50
  -5   1  -6    2.66    0.33
  -5   1  -6    2.33    0.20
  -5   1  -6    2.26    0.22
  -6   1  -6    5.02    0.28
  -6   1  -6    4.96    0.39
  -6   1  -6    4.81    0.28
  -7   1  -6    6.62    0.32
  -7   1  -6    6.85    0.46
  -7   1  -6    7.29    0.35
  -8   1  -6    6.37    0.34
  -8   1  -6    7.69    0.50
  -9   1  -6   10.30    0.60
  -9   1  -6    9.44    0.43
 -10   1  -6    0.26    0.13
 -10   1  -6    0.26    0.19
  -9   0   6    0.04    0.20
  -8   0   6    6.41    0.50
  -7   0   6   -0.01    0.10
  -7   0   6   -0.09    0.13
  -6   0   6   24.26    0.86
  -6   0   6   23.79    0.66
  -5   0   6    3.89    0.39
  -5   0   6    4.34    0.30
  -5   0   6    5.11    0.31
  -4   0   6   32.16    0.91
  -4   0   6   30.79    0.77
  -4   0   6   31.81    0.79
  -4   0   6   32.77    0.96
  -3   0   6   92.86    1.82
  -3   0   6   88.15    1.57
  -3   0   6   92.41    1.64
  -3   0   6   92.77    1.57
   2   0  -6   74.18    1.32
  -2   0   6   73.55    1.32
  -2   0   6   73.52    1.34
  -2   0   6   74.92    1.56
  -2   0   6   71.43    1.27
   1   0  -6   97.24    1.61
  -1   0   6   96.66    1.61
  -1   0   6   98.14    1.86
   0   0  -6   64.97    1.20
   0   0   6   66.79    1.21
  -1   0  -6   37.87    0.71
  -1   0  -6   38.47    0.84
   1   0   6   40.24    0.85
  -2   0  -6   14.10    0.36
  -2   0  -6   14.59    0.47
   2   0   6   14.23    0.47
  -3   0  -6    2.15    0.18
  -3   0  -6    2.03    0.11
  -3   0  -6    1.55    0.18
  -3   0  -6    1.86    0.25
  -4   0  -6    0.05    0.07
  -4   0  -6    0.10    0.10
  -4   0  -6    0.28    0.09
  -5   0  -6   33.60    0.95
  -5   0  -6   32.16    0.75
  -5   0  -6   34.03    0.74
  -6   0  -6   31.35    0.72
  -6   0  -6   29.52    0.68
  -6   0  -6   28.81    0.91
  -7   0  -6   83.75    1.46
  -7   0  -6   83.44    1.35
  -7   0  -6   85.87    1.77
  -8   0  -6   18.71    0.75
  -8   0  -6   18.90    0.56
  -9   0  -6    6.79    0.48
  -9   0  -6    7.61    0.36
 -10   0  -6    0.60    0.22
 -10   0  -6    0.61    0.15
  -9   1   6    4.38    0.49
  -8   1   6   12.43    0.68
  -7   1   6   42.13    0.90
  -7   1   6   41.09    1.23
  -6   1   6    9.18    0.54
  -6   1   6    8.86    0.40
  -5   1   6    4.17    0.36
  -5   1   6    3.65    0.27
  -4   1   6   27.51    0.76
  -4   1   6   29.79    0.91
  -4   1   6   27.55    0.73
  -3   1   6    9.64    0.40
  -3   1   6    9.09    0.48
  -3   1   6    8.57    0.39
   2  -1  -6    1.33    0.18
  -2   1   6    0.83    0.15
  -2   1   6    1.08    0.21
  -2   1   6    0.79    0.14
   1  -1  -6   30.99    0.75
  -1   1   6   31.68    0.89
  -1   1   6   29.92    0.75
   0  -1  -6   22.25    0.61
   0   1   6   23.47    0.63
  -1  -1  -6    0.87    0.15
   1   1   6    0.95    0.16
  -2  -1  -6   37.94    0.67
  -2  -1  -6   36.62    0.80
  -2  -1  -6   35.05    0.79
   2   1   6   35.95    0.79
  -3  -1  -6   42.33    0.66
  -3  -1  -6   43.89    0.89
  -3  -1  -6   42.51    0.89
  -3  -1  -6   42.13    1.05
  -4  -1  -6   37.81    0.81
  -4  -1  -6   38.86    0.84
  -4  -1  -6   39.13    0.84
  -4  -1  -6   39.44    1.01
  -5  -1  -6   43.66    1.10
  -5  -1  -6   45.38    0.88
  -5  -1  -6   44.83    1.02
  -5  -1  -6   45.71    0.92
  -6  -1  -6    1.13    0.22
  -6  -1  -6    1.26    0.17
  -6  -1  -6    1.32    0.16
  -6  -1  -6    0.85    0.19
  -7  -1  -6    0.67    0.18
  -7  -1  -6    0.62    0.13
  -7  -1  -6    0.84    0.22
  -7  -1  -6    0.71    0.12
  -8  -1  -6   11.61    0.64
  -8  -1  -6   11.75    0.42
  -8  -1  -6   12.68    0.58
  -9  -1  -6    0.81    0.21
  -9  -1  -6    0.81    0.15
 -10  -1  -6   23.57    0.84
 -10  -1  -6   22.77    0.63
  -8   2   6    1.19    0.28
  -7   2   6   19.43    0.83
  -7   2   6   20.55    0.61
  -6   2   6   22.93    0.67
  -6   2   6   22.61    0.86
  -5   2   6    5.30    0.32
  -5   2   6    4.40    0.38
  -4   2   6   34.80    0.86
  -4   2   6   36.19    1.04
  -3   2   6   20.48    0.62
  -3   2   6   19.95    0.73
   2  -2  -6   39.21    0.89
  -2   2   6   36.69    0.87
  -2   2   6   38.03    1.02
   1  -2  -6  172.24    2.53
  -1   2   6  172.90    2.82
  -1   2   6  172.05    2.54
   0  -2  -6    2.09    0.22
   0   2   6    1.92    0.21
  -1  -2  -6   17.58    0.53
  -2  -2  -6   13.95    0.46
   2   2   6   13.41    0.45
  -3  -2  -6  110.48    1.45
  -3  -2  -6  106.06    1.95
  -3  -2  -6  110.21    1.73
  -3  -2  -6  110.93    1.80
  -4  -2  -6  120.55    1.88
  -4  -2  -6  124.29    2.18
  -4  -2  -6  125.54    1.99
  -4  -2  -6  126.24    1.99
  -5  -2  -6   70.03    1.47
  -5  -2  -6   69.86    1.40
  -5  -2  -6   72.40    1.30
  -5  -2  -6   70.13    1.21
  -6  -2  -6   22.33    0.55
  -6  -2  -6   22.44    0.61
  -6  -2  -6   21.70    0.73
  -6  -2  -6   22.69    0.76
  -7  -2  -6   54.79    0.95
  -7  -2  -6   56.09    1.39
  -7  -2  -6   55.32    1.28
  -7  -2  -6   56.48    1.10
  -8  -2  -6   13.32    0.46
  -8  -2  -6   14.42    0.72
  -8  -2  -6   13.03    0.58
  -9  -2  -6   10.19    0.65
  -9  -2  -6   10.39    0.52
  -9  -2  -6    9.95    0.40
 -10  -2  -6    0.61    0.14
 -10  -2  -6    1.00    0.23
 -11  -2  -6    1.42    0.26
 -11  -2  -6    1.63    0.20
  -8   3   6    0.08    0.18
  -7   3   6   27.47    1.02
  -7   3   6   27.83    0.75
  -6   3   6    1.79    0.24
  -6   3   6    1.69    0.30
  -5   3   6    1.29    0.21
  -5   3   6    1.39    0.27
  -4   3   6   17.56    0.73
  -4   3   6   18.79    0.62
  -3   3   6   49.30    1.24
  -3   3   6   45.65    1.03
   2  -3  -6    0.31    0.12
  -2   3   6    0.19    0.12
  -2   3   6    0.16    0.09
   1  -3  -6   13.53    0.49
  -1   3   6   12.54    0.55
  -1   3   6   11.87    0.47
   0  -3  -6   96.56    1.62
   0   3   6   94.43    1.62
  -1  -3  -6   35.15    0.82
   1   3   6   34.28    0.81
  -2  -3  -6  214.46    3.04
   2   3   6  218.40    3.05
  -3  -3  -6  100.20    1.73
  -3  -3  -6   99.02    1.63
  -3  -3  -6  102.64    1.39
   3   3   6  100.06    1.63
  -4  -3  -6    1.39    0.22
  -4  -3  -6    1.40    0.19
  -4  -3  -6    1.58    0.19
  -5  -3  -6    3.63    0.23
  -5  -3  -6    3.45    0.25
  -5  -3  -6    2.90    0.31
  -5  -3  -6    3.31    0.32
  -6  -3  -6    4.17    0.25
  -6  -3  -6    4.20    0.33
  -6  -3  -6    4.57    0.29
  -6  -3  -6    4.75    0.37
  -7  -3  -6    5.63    0.27
  -7  -3  -6    5.91    0.33
  -7  -3  -6    5.78    0.39
  -7  -3  -6    5.72    0.45
  -8  -3  -6   60.61    1.58
  -8  -3  -6   57.31    1.33
  -8  -3  -6   58.99    1.18
  -9  -3  -6    0.96    0.27
  -9  -3  -6    0.33    0.16
  -9  -3  -6    0.52    0.14
 -10  -3  -6    0.76    0.16
 -10  -3  -6    0.70    0.29
 -10  -3  -6    0.89    0.21
 -11  -3  -6    0.51    0.19
 -11  -3  -6    0.36    0.13
 -11  -3  -6    0.37    0.27
  -8   4   6    3.42    0.46
  -7   4   6    8.08    0.59
  -7   4   6    7.66    0.41
  -6   4   6   24.42    0.97
  -6   4   6   26.48    0.78
  -5   4   6   15.11    0.72
  -5   4   6   16.18    0.60
  -4   4   6   43.47    1.24
  -4   4   6   44.61    1.05
  -3   4   6    6.14    0.44
  -3   4   6    5.60    0.35
  -2   4   6  229.18    3.67
  -2   4   6  229.38    3.34
   1  -4  -6   36.22    0.89
  -1   4   6   36.66    0.90
  -1   4   6   35.98    1.02
   0  -4  -6    0.21    0.11
   0   4   6    0.07    0.08
  -1  -4  -6    4.27    0.28
   1   4   6    4.65    0.29
  -2  -4  -6   16.11    0.54
   2   4   6   17.05    0.55
  -3  -4  -6    4.35    0.20
  -3  -4  -6    3.66    0.27
  -3  -4  -6    4.36    0.28
   3   4   6    3.82    0.27
  -4  -4  -6    1.42    0.19
  -4  -4  -6    1.39    0.20
  -4  -4  -6    1.51    0.23
  -4  -4  -6    1.85    0.08
  -5  -4  -6   22.29    0.61
  -5  -4  -6   22.14    0.74
  -5  -4  -6   22.64    0.68
  -6  -4  -6   20.11    0.75
  -6  -4  -6   19.52    0.63
  -6  -4  -6   19.45    0.55
  -6  -4  -6   18.99    0.69
  -7  -4  -6  100.75    1.81
  -7  -4  -6  103.44    1.61
  -7  -4  -6  105.44    1.96
  -7  -4  -6  101.60    2.13
  -8  -4  -6   33.41    0.97
  -8  -4  -6   36.68    1.21
  -8  -4  -6   35.07    0.89
  -9  -4  -6    6.51    0.56
  -9  -4  -6    5.82    0.40
  -9  -4  -6    6.22    0.36
 -10  -4  -6    6.44    0.36
 -10  -4  -6    6.50    0.67
 -10  -4  -6    5.79    0.40
 -11  -4  -6    1.69    0.23
 -11  -4  -6    1.98    0.28
 -11  -4  -6    1.97    0.43
  -7   5   6    4.64    0.36
  -6   5   6    0.79    0.20
  -5   5   6    6.71    0.41
  -4   5   6   19.98    0.70
  -4   5   6   19.54    0.83
  -3   5   6    4.97    0.35
  -2   5   6   92.73    1.72
   1  -5  -6  102.45    1.81
  -1   5   6  102.42    1.81
  -1   5   6   99.97    1.81
   0  -5  -6    1.11    0.19
   0   5   6    0.90    0.18
  -1  -5  -6   43.80    1.01
   1   5   6   44.41    1.02
  -2  -5  -6  132.62    2.13
   2   5   6  130.28    2.12
  -3  -5  -6    3.98    0.31
  -3  -5  -6    4.03    0.29
   3   5   6    4.64    0.30
   3   5   6    4.96    0.31
  -4  -5  -6   31.78    0.81
  -4  -5  -6   33.00    0.89
  -4  -5  -6   30.55    0.53
  -4  -5  -6   31.19    0.54
  -5  -5  -6   39.42    0.91
  -5  -5  -6   41.13    1.02
  -5  -5  -6   38.46    1.06
  -6  -5  -6    1.34    0.23
  -6  -5  -6    1.38    0.22
  -6  -5  -6    1.40    0.19
  -7  -5  -6    0.13    0.10
  -7  -5  -6    0.17    0.13
  -7  -5  -6    0.01    0.11
  -7  -5  -6    0.40    0.20
  -8  -5  -6   13.41    0.56
  -8  -5  -6   13.27    0.74
  -8  -5  -6   13.37    0.43
  -8  -5  -6   14.16    0.62
  -9  -5  -6    1.78    0.37
  -9  -5  -6    1.91    0.26
  -9  -5  -6    1.69    0.27
 -10  -5  -6   25.07    0.84
 -10  -5  -6   24.16    0.77
 -10  -5  -6   26.03    1.15
 -11  -5  -6    2.74    0.50
 -11  -5  -6    1.93    0.27
 -11  -5  -6    2.28    0.31
  -7   6   6    7.91    0.48
  -6   6   6    4.98    0.39
  -5   6   6   45.53    1.17
  -4   6   6   42.40    1.12
  -3   6   6    0.53    0.17
  -3   6   6    0.55    0.17
  -2   6   6   66.09    1.43
   1  -6  -6    1.42    0.24
  -1   6   6    0.89    0.19
   0   6   6   29.91    0.86
  -1  -6  -6    6.86    0.39
   1   6   6    6.90    0.39
  -2  -6  -6  163.09    2.59
   2   6   6  166.21    2.59
  -3  -6  -6    7.96    0.41
   3   6   6    7.64    0.40
  -4  -6  -6   91.92    1.66
  -5  -6  -6    3.70    0.29
  -5  -6  -6    4.55    0.35
  -7  -6  -6   28.45    0.74
  -7  -6  -6   27.65    0.87
  -8  -6  -6    0.50    0.14
  -8  -6  -6    0.87    0.28
  -8  -6  -6    0.54    0.17
  -9  -6  -6   16.72    0.90
  -9  -6  -6   16.84    0.67
 -10  -6  -6   -0.04    0.23
 -10  -6  -6   -0.02    0.13
 -11  -6  -6    0.71    0.33
 -11  -6  -6    0.70    0.20
  -6   7   6    3.31    0.38
  -5   7   6    0.34    0.19
  -4   7   6   28.94    0.93
  -3   7   6    2.21    0.31
  -2   7   6   16.50    0.68
   1  -7  -6   50.10    1.23
  -1   7   6   51.72    1.24
   0  -7  -6   11.44    0.55
   0   7   6   11.70    0.55
  -1  -7  -6   31.35    0.92
   1   7   6   31.32    0.90
  -2  -7  -6    0.71    0.18
   2   7   6    0.92    0.19
  -3  -7  -6   52.86    1.22
   3   7   6   53.88    1.21
  -4  -7  -6   16.17    0.62
  -5  -7  -6   18.57    0.65
  -6  -7  -6    5.86    0.42
  -6  -7  -6    6.17    0.37
  -7  -7  -6   35.68    0.91
  -7  -7  -6   36.10    1.06
  -8  -7  -6   24.25    0.69
  -8  -7  -6   23.74    0.85
  -9  -7  -6    0.38    0.25
  -9  -7  -6    0.43    0.18
 -10  -7  -6   34.11    1.40
 -10  -7  -6   33.73    1.04
  -6   8   6    1.39    0.30
  -5   8   6   10.80    0.60
  -4   8   6    1.40    0.29
  -4   8   6    1.10    0.26
  -3   8   6    6.36    0.46
  -2   8   6    5.40    0.42
  -1   8   6    1.33    0.26
   0  -8  -6    0.00    0.12
   0   8   6    0.02    0.12
  -1  -8  -6    1.25    0.25
   1   8   6    1.87    0.29
  -2  -8  -6    3.32    0.37
   2   8   6    2.63    0.32
  -3  -8  -6    4.26    0.35
   3   8   6    3.90    0.38
  -4  -8  -6  225.75    3.46
  -5  -8  -6    1.26    0.23
  -6  -8  -6   25.44    0.81
  -7  -8  -6   24.70    0.92
  -7  -8  -6   25.91    0.80
  -8  -8  -6    3.64    0.42
  -8  -8  -6    4.19    0.32
  -9  -8  -6    1.31    0.21
  -9  -8  -6    1.09    0.26
 -10  -8  -6    6.77    0.77
 -10  -8  -6    6.86    0.50
  -5   9   6    0.34    0.21
  -4   9   6    1.43    0.30
  -3   9   6    2.44    0.36
  -2   9   6   50.40    1.36
  -1   9   6    0.66    0.23
   0   9   6   21.27    0.84
  -1  -9  -6    1.80    0.29
   1   9   6    1.94    0.31
  -2  -9  -6   12.28    0.61
   2   9   6   13.41    0.65
  -3  -9  -6   45.99    1.22
   3   9   6   46.69    1.23
  -4  -9  -6   10.18    0.56
  -5  -9  -6    3.55    0.39
  -6  -9  -6    0.61    0.20
  -7  -9  -6   44.46    1.15
  -8  -9  -6   15.53    0.63
  -9  -9  -6   19.77    0.69
  -9  -9  -6   19.74    0.88
 -10  -9  -6    6.45    0.51
 -10  -9  -6    5.02    0.69
  -4  10   6    0.24    0.21
  -3  10   6    5.56    0.54
  -2  10   6    1.65    0.33
  -1  10   6    0.92    0.26
   0 -10  -6   21.71    0.88
   0  10   6   20.37    0.87
  -1 -10  -6   83.20    1.90
   1  10   6   88.48    1.93
  -2 -10  -6    2.61    0.37
   2  10   6    3.39    0.42
  -3 -10  -6   23.98    0.91
   3  10   6   24.39    0.91
  -4 -10  -6   48.70    1.31
  -5 -10  -6   14.34    0.67
  -6 -10  -6   27.78    0.95
  -7 -10  -6    0.52    0.20
  -8 -10  -6    8.89    0.52
  -9 -10  -6    3.46    0.37
  -3  11   6    0.25    0.22
  -2  11   6   22.60    0.95
  -1  11   6    5.62    0.57
   0  11   6   33.65    1.17
  -1 -11  -6   25.64    1.01
   1  11   6   21.39    0.93
  -2 -11  -6    1.05    0.28
   2  11   6    1.10    0.29
  -3 -11  -6    3.05    0.42
  -4 -11  -6    6.58    0.51
  -5 -11  -6    0.01    0.15
  -6 -11  -6   23.77    0.92
  -7 -11  -6    4.35    0.46
  -8 -11  -6   10.82    0.61
  -9 -11  -6   17.68    0.74
  -2  12   6    2.54    0.43
  -1  12   6   13.66    0.80
   0  12   6    5.48    0.60
  -1 -12  -6   16.36    0.85
   1  12   6   15.24    0.84
  -2 -12  -6    2.50    0.41
   2  12   6    2.83    0.44
  -3 -12  -6   21.58    0.96
  -4 -12  -6    3.07    0.45
  -5 -12  -6    2.95    0.42
  -6 -12  -6    3.54    0.45
  -7 -12  -6    0.36    0.22
  -8 -12  -6    9.82    0.60
  -1  13   6    3.10    0.48
   0  13   6    3.80    0.52
   1  13   6    1.67    0.40
  -2 -13  -6   10.73    0.73
   2  13   6   10.05    0.71
  -3 -13  -6   -0.05    0.19
  -4 -13  -6    3.83    0.50
  -5 -13  -6    0.19    0.21
  -6 -13  -6    6.88    0.57
  -7 -13  -6    0.27    0.23
   1  14   6    3.62    0.54
  -2 -14  -6    3.10    0.51
   2  14   6    3.06    0.52
  -3 -14  -6    2.58    0.46
  -4 -14  -6    1.19    0.34
  -5 -14  -6    5.49    0.61
  -6 -14  -6    5.02    0.57
  -3 -13   7    0.13    0.26
  -2 -13   7    2.40    0.49
  -1 -13   7    0.49    0.29
  -5 -12   7   12.96    0.85
  -4 -12   7    0.84    0.31
  -3 -12   7    5.82    0.68
  -2 -12   7    4.98    0.61
   1  12  -7    0.09    0.23
   1  12  -7    0.18    0.18
  -1 -12   7   -0.19    0.20
   0  12  -7    1.53    0.30
   0  12  -7    1.89    0.43
  -1  12  -7    0.81    0.35
  -2  12  -7    0.73    0.32
  -6 -11   7    0.58    0.27
  -5 -11   7    0.10    0.21
  -4 -11   7    0.40    0.25
  -3 -11   7    1.04    0.32
  -2 -11   7   15.59    0.88
   1  11  -7    3.08    0.38
   1  11  -7    3.16    0.50
  -1 -11   7    3.39    0.51
   0  11  -7    0.10    0.16
   0  11  -7   -0.05    0.18
   0 -11   7   -0.08    0.19
  -1  11  -7    6.71    0.70
  -2  11  -7    8.27    0.68
  -3  11  -7   19.36    1.02
  -7 -10   7    1.01    0.31
  -6 -10   7    0.05    0.19
  -5 -10   7    4.74    0.55
  -4 -10   7    1.93    0.37
  -3 -10   7   19.81    0.95
  -2 -10   7   13.51    0.78
   1  10  -7    0.08    0.15
   1  10  -7    0.17    0.23
  -1 -10   7    0.10    0.19
   0  10  -7    9.81    0.53
   0  10  -7   10.22    0.69
   0 -10   7    8.96    0.66
  -1  10  -7    0.29    0.24
  -1  10  -7    0.10    0.15
  -2  10  -7    6.19    0.64
  -3  10  -7    5.10    0.59
  -4  10  -7    2.39    0.42
  -5  10  -7    2.70    0.45
  -7  -9   7    2.87    0.41
  -6  -9   7    1.21    0.30
  -5  -9   7    0.14    0.18
  -4  -9   7   -0.13    0.17
  -3  -9   7    0.28    0.21
  -2  -9   7   36.33    1.24
   1   9  -7   24.83    0.82
   1   9  -7   24.84    1.01
  -1  -9   7   23.76    0.99
   0   9  -7   39.08    1.29
   0   9  -7   40.46    1.07
   0  -9   7   38.11    1.28
  -1   9  -7   48.16    1.16
  -1   9  -7   49.53    1.48
  -2   9  -7    2.64    0.42
  -3   9  -7    8.13    0.60
  -4   9  -7    0.12    0.21
  -5   9  -7    1.44    0.34
  -6   9  -7    0.02    0.20
  -8  -8   7    6.34    0.49
  -8  -8   7    5.98    0.72
  -7  -8   7   12.56    0.68
  -6  -8   7    7.60    0.54
  -5  -8   7   42.03    1.28
  -4  -8   7    1.35    0.30
  -3  -8   7  120.94    2.44
  -2  -8   7   15.35    0.77
   1   8  -7    5.66    0.55
   1   8  -7    5.35    0.37
  -1  -8   7    5.91    0.48
   0   8  -7    0.39    0.15
   0   8  -7    0.23    0.18
   0  -8   7    0.10    0.16
  -1   8  -7   14.95    0.59
  -1   8  -7   15.08    0.75
   1  -8   7   14.37    0.74
  -2   8  -7    0.49    0.21
  -2   8  -7    0.42    0.15
  -3   8  -7   26.39    1.03
  -4   8  -7   16.57    0.81
  -5   8  -7    0.26    0.20
  -6   8  -7   14.37    0.77
  -8  -7   7    6.21    0.70
  -8  -7   7    6.80    0.47
  -7  -7   7    6.89    0.49
  -7  -7   7    7.28    0.62
  -6  -7   7    5.75    0.46
  -5  -7   7   19.81    0.82
  -4  -7   7    7.66    0.51
  -3  -7   7    3.63    0.42
   2   7  -7   47.66    1.30
  -2  -7   7   47.72    1.31
   1   7  -7    4.87    0.33
   1   7  -7    4.90    0.49
  -1  -7   7    4.61    0.46
   0   7  -7   50.73    1.36
   0   7  -7   50.64    1.13
   0  -7   7   50.91    1.36
  -1   7  -7    0.46    0.20
  -1   7  -7    0.65    0.17
   1  -7   7    0.51    0.20
  -2   7  -7    7.79    0.39
  -2   7  -7    7.43    0.51
  -3   7  -7   26.53    0.96
  -4   7  -7   26.71    0.98
  -5   7  -7    0.46    0.20
  -6   7  -7    0.80    0.25
  -7   7  -7    6.26    0.50
  -8  -6   7    9.87    0.75
  -8  -6   7    9.44    0.52
  -7  -6   7   10.72    0.74
  -7  -6   7   12.31    0.60
  -6  -6   7   44.12    1.20
  -6  -6   7   43.65    1.41
  -5  -6   7   66.24    1.53
  -4  -6   7    0.22    0.15
  -3  -6   7   62.55    1.47
   2   6  -7   19.27    0.76
  -2  -6   7   19.73    0.77
   1   6  -7    1.18    0.25
   1   6  -7    0.93    0.18
  -1  -6   7    0.85    0.21
   0   6  -7    2.12    0.30
   0   6  -7    2.87    0.28
   0  -6   7    2.11    0.30
  -1   6  -7   34.81    0.86
  -1   6  -7   35.02    1.05
   1  -6   7   35.82    1.06
  -2   6  -7   21.39    0.63
  -2   6  -7   23.00    0.84
   2  -6   7   21.55    0.81
  -3   6  -7   52.04    1.35
  -4   6  -7    3.60    0.41
  -5   6  -7   10.58    0.59
  -6   6  -7   38.58    1.15
  -7   6  -7   11.32    0.62
  -8   6  -7    7.34    0.51
  -8  -5   7    0.28    0.25
  -8  -5   7   -0.09    0.13
  -8  -5   7    0.08    0.22
  -7  -5   7    2.09    0.41
  -7  -5   7    2.51    0.32
  -7  -5   7    3.10    0.47
  -6  -5   7    1.91    0.29
  -6  -5   7    2.37    0.40
  -5  -5   7    5.36    0.46
  -5  -5   7    4.66    0.37
  -4  -5   7    5.95    0.41
  -3  -5   7   23.32    0.80
   2   5  -7   20.43    0.73
  -2  -5   7   21.22    0.76
   1   5  -7    2.77    0.32
   1   5  -7    3.52    0.26
  -1  -5   7    4.75    0.36
   0   5  -7   87.12    1.50
   0   5  -7   88.68    1.73
   0  -5   7   87.79    1.74
  -1   5  -7   17.29    0.55
  -1   5  -7   18.87    0.69
   1  -5   7   16.43    0.66
  -2   5  -7   22.91    0.63
  -2   5  -7   23.34    0.80
   2  -5   7   22.98    0.80
  -3   5  -7    3.12    0.36
  -3   5  -7    3.01    0.21
  -4   5  -7   19.88    0.75
  -5   5  -7   24.51    0.85
  -6   5  -7   16.99    0.71
  -7   5  -7    2.11    0.31
  -8   5  -7   11.42    0.57
  -9  -4   7    1.00    0.33
  -9  -4   7    0.96    0.34
  -8  -4   7    7.22    0.61
  -8  -4   7    6.37    0.66
  -7  -4   7    0.47    0.24
  -7  -4   7    0.62    0.18
  -7  -4   7    0.35    0.24
  -6  -4   7   32.85    0.92
  -6  -4   7   30.56    1.18
  -6  -4   7   31.39    1.12
  -5  -4   7    1.83    0.35
  -5  -4   7    1.77    0.26
  -5  -4   7    2.63    0.37
  -4  -4   7   16.42    0.69
  -4  -4   7   15.79    0.81
  -4  -4   7   15.89    0.63
  -3  -4   7   53.74    1.24
   2   4  -7   11.01    0.50
  -2  -4   7   12.03    0.54
   1   4  -7   50.43    1.00
   1   4  -7   51.58    1.16
  -1  -4   7   47.78    1.16
   0   4  -7   21.20    0.70
   0   4  -7   21.18    0.59
   0  -4   7   21.12    0.71
  -1   4  -7    2.02    0.21
  -1   4  -7    2.14    0.27
   1  -4   7    2.41    0.29
  -2   4  -7    9.67    0.39
  -2   4  -7   10.21    0.49
   2  -4   7   10.84    0.50
  -3   4  -7  279.08    3.98
  -3   4  -7  269.75    3.49
  -4   4  -7   28.77    0.87
  -5   4  -7   50.24    1.22
  -5   4  -7   54.41    1.26
  -6   4  -7    0.79    0.19
  -6   4  -7    0.96    0.21
  -7   4  -7    0.51    0.18
  -7   4  -7    0.54    0.18
  -8   4  -7    3.00    0.35
  -8   4  -7    2.75    0.32
  -9   4  -7    7.25    0.48
  -9  -3   7   13.16    0.85
  -9  -3   7   12.89    0.80
  -8  -3   7    3.96    0.53
  -8  -3   7    3.87    0.51
  -7  -3   7   11.95    0.72
  -7  -3   7   12.41    0.52
  -7  -3   7   11.97    0.73
  -6  -3   7    1.37    0.30
  -6  -3   7    1.16    0.22
  -6  -3   7    1.00    0.29
  -5  -3   7   31.40    0.87
  -5  -3   7   31.07    1.03
  -5  -3   7   30.41    1.11
  -4  -3   7   23.17    0.93
  -4  -3   7   21.91    0.79
  -4  -3   7   23.88    0.75
  -3  -3   7  107.07    2.28
  -3  -3   7  107.22    1.90
  -3  -3   7  107.92    1.94
   2   3  -7    3.81    0.29
  -2  -3   7    3.55    0.29
   1   3  -7   44.31    0.89
   1   3  -7   43.52    1.02
  -1  -3   7   46.11    1.06
   0   3  -7    4.78    0.26
   0   3  -7    4.37    0.31
   0  -3   7    4.85    0.33
  -1   3  -7    3.65    0.28
  -1   3  -7    3.83    0.23
   1  -3   7    4.46    0.32
  -2   3  -7  179.82    2.76
  -2   3  -7  182.53    2.49
   2  -3   7  184.06    2.80
  -3   3  -7   10.04    0.46
  -3   3  -7    9.95    0.46
  -3   3  -7    9.12    0.32
  -4   3  -7   11.06    0.49
  -4   3  -7   10.36    0.47
  -5   3  -7   34.01    0.91
  -5   3  -7   33.08    0.90
  -6   3  -7   37.93    0.99
  -6   3  -7   38.84    1.00
  -7   3  -7    3.41    0.34
  -7   3  -7    4.16    0.34
  -8   3  -7   30.90    0.92
  -8   3  -7   32.33    0.86
  -9   3  -7    2.90    0.34
  -9  -2   7    5.89    0.62
  -8  -2   7    6.33    0.55
  -8  -2   7    6.23    0.64
  -7  -2   7    3.19    0.45
  -7  -2   7    4.00    0.31
  -7  -2   7    4.53    0.51
  -6  -2   7   77.73    1.49
  -6  -2   7   76.20    1.82
  -6  -2   7   79.08    1.91
  -5  -2   7   17.23    0.61
  -5  -2   7   15.67    0.76
  -5  -2   7   17.18    0.73
  -4  -2   7   37.44    1.01
  -4  -2   7   34.64    0.91
  -4  -2   7   36.32    1.15
  -3  -2   7    9.16    0.44
  -3  -2   7    9.68    0.45
  -3  -2   7    8.92    0.56
   2   2  -7    0.05    0.10
  -2  -2   7    0.02    0.11
  -2  -2   7   -0.17    0.08
  -2  -2   7    0.24    0.12
   1   2  -7    0.51    0.13
   1   2  -7    0.42    0.10
  -1  -2   7    0.37    0.13
  -1  -2   7    0.41    0.16
   0   2  -7   94.93    1.67
   0   2  -7   97.37    1.50
   0  -2   7   94.39    1.70
  -1   2  -7   49.81    0.92
  -1   2  -7   48.48    1.06
   1  -2   7   48.93    1.07
  -2   2  -7  149.80    2.33
  -2   2  -7  151.10    2.09
  -2   2  -7  144.11    2.37
   2  -2   7  154.21    2.37
  -3   2  -7   21.26    0.65
  -3   2  -7   22.99    0.51
  -3   2  -7   21.62    0.65
   3  -2   7   22.12    0.67
  -4   2  -7   10.37    0.45
  -4   2  -7   11.23    0.46
  -5   2  -7   95.30    1.73
  -5   2  -7   99.31    1.71
  -6   2  -7    4.99    0.33
  -6   2  -7    5.08    0.33
  -7   2  -7   24.12    0.74
  -7   2  -7   24.68    0.71
  -8   2  -7    0.08    0.12
  -8   2  -7    0.07    0.12
  -9   2  -7    1.83    0.27
 -10   2  -7    3.56    0.35
  -8  -1   7    0.75    0.27
  -7  -1   7    6.49    0.37
  -7  -1   7    6.36    0.52
  -6  -1   7   16.79    0.60
  -6  -1   7   16.12    0.76
  -6  -1   7   16.85    0.79
  -5  -1   7    3.23    0.41
  -5  -1   7    3.35    0.32
  -5  -1   7    3.76    0.40
  -4  -1   7   18.59    0.68
  -4  -1   7   18.36    0.62
  -4  -1   7   19.13    0.80
  -3  -1   7   80.44    1.53
  -3  -1   7   84.50    1.84
  -3  -1   7   83.69    1.53
   2   1  -7  368.63    4.82
  -2  -1   7  352.57    4.83
  -2  -1   7  358.62    4.84
   1   1  -7   39.39    0.91
  -1  -1   7   38.96    0.93
  -1  -1   7   39.63    1.15
   0   1  -7    4.78    0.30
   0   1  -7    4.95    0.24
   0  -1   7    4.35    0.29
  -1   1  -7    0.46    0.12
  -1   1  -7    1.27    0.15
   1  -1   7    0.92    0.17
  -2   1  -7    6.61    0.27
  -2   1  -7    6.21    0.34
   2  -1   7    6.69    0.35
  -3   1  -7   20.20    0.61
  -3   1  -7   20.64    0.46
  -3   1  -7   20.18    0.61
   3  -1   7   20.87    0.62
  -4   1  -7   16.73    0.54
  -4   1  -7   16.50    0.54
  -5   1  -7   10.51    0.43
  -5   1  -7    9.72    0.42
  -6   1  -7    6.05    0.33
  -6   1  -7    5.65    0.33
  -7   1  -7    0.16    0.11
  -7   1  -7    0.35    0.13
  -8   1  -7   17.23    0.60
  -9   1  -7    4.49    0.32
 -10   1  -7    3.32    0.33
  -8   0   7    4.59    0.52
  -7   0   7   26.61    0.74
  -7   0   7   27.53    1.04
  -6   0   7    0.88    0.25
  -6   0   7    0.70    0.18
  -5   0   7    0.97    0.24
  -5   0   7    1.29    0.21
  -4   0   7   30.89    1.01
  -4   0   7   29.65    0.81
  -3   0   7   23.40    0.70
  -3   0   7   23.91    0.87
   2   0  -7    0.02    0.09
  -2   0   7    0.11    0.13
  -2   0   7   -0.04    0.08
   1   0  -7   27.59    0.74
  -1   0   7   27.71    0.74
   0   0  -7    0.67    0.14
   0   0   7    0.67    0.14
  -1   0  -7    1.45    0.16
  -1   0  -7    1.18    0.17
   1   0   7    1.27    0.19
  -2   0  -7   43.91    0.80
  -2   0  -7   42.84    0.95
   2   0   7   44.84    0.97
  -3   0  -7   36.78    0.85
  -3   0  -7   35.79    0.84
  -3   0  -7   36.18    0.65
  -3   0  -7   34.27    1.02
   3   0   7   34.80    0.83
  -4   0  -7    6.43    0.33
  -4   0  -7    5.97    0.32
  -4   0  -7    6.89    0.45
  -5   0  -7   19.47    0.57
  -5   0  -7   18.09    0.73
  -5   0  -7   19.88    0.59
  -6   0  -7    0.49    0.18
  -6   0  -7    0.75    0.15
  -6   0  -7    0.60    0.14
  -7   0  -7   65.73    1.58
  -7   0  -7   65.28    1.19
  -7   0  -7   64.63    1.27
  -8   0  -7    0.02    0.15
  -8   0  -7    0.01    0.09
  -9   0  -7    5.26    0.33
 -10   0  -7    0.46    0.15
  -8   1   7   -0.05    0.17
  -7   1   7    0.14    0.13
  -7   1   7    0.00    0.17
  -6   1   7   28.89    1.04
  -6   1   7   28.82    0.80
  -5   1   7   14.34    0.70
  -5   1   7   13.78    0.54
  -4   1   7   28.15    0.78
  -4   1   7   27.63    0.95
  -3   1   7    0.29    0.12
  -3   1   7    0.11    0.12
   2  -1  -7    3.87    0.28
  -2   1   7    3.78    0.27
  -2   1   7    3.48    0.37
   1  -1  -7  117.51    1.93
  -1   1   7  116.07    2.22
  -1   1   7  118.22    1.94
   0  -1  -7   41.98    0.95
   0   1   7   41.25    0.94
  -1  -1  -7   72.57    1.34
   1   1   7   71.67    1.34
  -2  -1  -7    7.82    0.36
  -2  -1  -7    7.94    0.29
  -2  -1  -7    7.42    0.35
   2   1   7    7.17    0.35
  -3  -1  -7   15.35    0.37
  -3  -1  -7   15.95    0.52
   3   1   7   14.52    0.50
  -4  -1  -7   31.39    0.76
  -4  -1  -7   30.58    0.94
  -4  -1  -7   31.49    0.70
  -4  -1  -7   30.57    0.77
  -5  -1  -7   23.01    0.62
  -5  -1  -7   22.72    0.65
  -5  -1  -7   21.99    0.65
  -5  -1  -7   22.33    0.80
  -6  -1  -7   97.01    1.70
  -6  -1  -7  101.47    1.85
  -6  -1  -7   97.37    1.99
  -6  -1  -7   98.67    1.60
  -7  -1  -7   21.04    0.82
  -7  -1  -7   21.30    0.63
  -7  -1  -7   21.96    0.58
  -7  -1  -7   22.29    0.80
  -8  -1  -7   99.96    2.06
  -8  -1  -7   96.06    1.70
  -9  -1  -7    0.71    0.16
  -9  -1  -7    0.29    0.19
 -10  -1  -7    8.75    0.57
 -10  -1  -7    7.68    0.39
  -8   2   7    2.14    0.38
  -7   2   7   34.13    1.20
  -7   2   7   34.46    0.88
  -6   2   7   39.10    0.96
  -6   2   7   37.44    1.22
  -5   2   7   17.61    0.62
  -5   2   7   16.82    0.77
  -4   2   7    0.85    0.18
  -4   2   7    0.89    0.23
  -3   2   7    1.29    0.20
  -3   2   7    1.17    0.25
   2  -2  -7    0.30    0.12
  -2   2   7    0.05    0.08
  -2   2   7    0.16    0.12
   1  -2  -7   22.03    0.66
  -1   2   7   22.80    0.80
  -1   2   7   21.30    0.66
   0  -2  -7   63.54    1.26
   0   2   7   65.27    1.28
  -1  -2  -7    0.78    0.15
   1   2   7    1.04    0.18
  -2  -2  -7   41.40    0.94
   2   2   7   42.19    0.94
  -3  -2  -7   19.97    0.45
  -3  -2  -7   18.91    0.59
   3   2   7   19.36    0.59
  -4  -2  -7    9.18    0.37
  -4  -2  -7    8.75    0.38
  -4  -2  -7    9.00    0.40
  -4  -2  -7    8.32    0.48
  -5  -2  -7   38.38    1.07
  -5  -2  -7   38.07    0.92
  -5  -2  -7   38.34    0.90
  -5  -2  -7   37.55    0.85
  -6  -2  -7    4.92    0.30
  -6  -2  -7    4.99    0.37
  -6  -2  -7    5.20    0.29
  -6  -2  -7    4.30    0.37
  -7  -2  -7    3.42    0.24
  -7  -2  -7    2.84    0.36
  -7  -2  -7    2.85    0.27
  -7  -2  -7    2.72    0.34
  -8  -2  -7    3.42    0.42
  -8  -2  -7    2.79    0.28
  -8  -2  -7    3.18    0.38
  -9  -2  -7    3.68    0.47
  -9  -2  -7    3.41    0.27
  -9  -2  -7    3.67    0.40
 -10  -2  -7    5.70    0.45
 -10  -2  -7    5.71    0.34
  -8   3   7    0.36    0.24
  -7   3   7    0.28    0.22
  -7   3   7    0.58    0.18
  -6   3   7    1.09    0.28
  -6   3   7    1.16    0.22
  -5   3   7    1.04    0.26
  -5   3   7    1.12    0.21
  -4   3   7    7.92    0.52
  -4   3   7    8.22    0.43
  -3   3   7    6.61    0.39
  -3   3   7    6.52    0.46
  -2   3   7   67.28    1.57
  -2   3   7   66.15    1.35
   1  -3  -7   34.16    0.88
  -1   3   7   36.85    0.91
  -1   3   7   34.85    1.05
   0  -3  -7   15.41    0.55
   0   3   7   15.40    0.55
  -1  -3  -7   98.75    1.70
   1   3   7   95.56    1.69
  -2  -3  -7   22.97    0.67
   2   3   7   24.10    0.68
  -3  -3  -7  121.54    1.66
  -3  -3  -7  119.87    1.95
   3   3   7  117.97    1.94
  -4  -3  -7   11.19    0.54
  -4  -3  -7   11.87    0.46
  -4  -3  -7   11.87    0.48
  -4  -3  -7   11.39    0.24
  -4  -3  -7   11.51    0.25
  -5  -3  -7    7.66    0.41
  -5  -3  -7    8.21    0.38
  -5  -3  -7    7.50    0.45
  -5  -3  -7    7.15    0.38
  -6  -3  -7   23.55    0.64
  -6  -3  -7   24.58    0.84
  -6  -3  -7   23.62    0.79
  -6  -3  -7   23.24    0.70
  -7  -3  -7   70.14    1.22
  -7  -3  -7   66.49    1.36
  -7  -3  -7   69.89    1.59
  -7  -3  -7   67.78    1.55
  -8  -3  -7   26.54    0.61
  -8  -3  -7   26.42    0.91
  -8  -3  -7   25.96    0.75
  -8  -3  -7   25.17    0.96
  -9  -3  -7    9.41    0.63
  -9  -3  -7    9.24    0.54
  -9  -3  -7    8.49    0.42
 -10  -3  -7    8.55    0.53
 -10  -3  -7    9.01    0.67
 -10  -3  -7    8.67    0.42
 -11  -3  -7   -0.11    0.15
 -11  -3  -7    0.20    0.13
  -7   4   7    1.48    0.24
  -6   4   7    3.06    0.34
  -5   4   7    5.58    0.39
  -4   4   7   -0.05    0.10
  -3   4   7    6.21    0.39
  -2   4   7    5.40    0.36
   1  -4  -7  161.35    2.56
  -1   4   7  164.11    2.59
   0  -4  -7   22.63    0.70
   0   4   7   22.59    0.70
  -1  -4  -7   75.45    1.45
   1   4   7   74.15    1.44
  -2  -4  -7  485.15    6.30
   2   4   7  484.02    6.31
  -3  -4  -7  117.22    1.94
  -3  -4  -7  117.02    2.05
   3   4   7  116.34    1.94
  -4  -4  -7   74.59    1.05
  -4  -4  -7   75.59    1.50
  -4  -4  -7   74.93    1.40
  -5  -4  -7    1.61    0.21
  -5  -4  -7    2.14    0.26
  -6  -4  -7    8.49    0.39
  -6  -4  -7    7.41    0.46
  -6  -4  -7    7.25    0.41
  -7  -4  -7    0.74    0.23
  -7  -4  -7    1.02    0.23
  -7  -4  -7    1.08    0.20
  -7  -4  -7    1.20    0.18
  -8  -4  -7   34.80    1.05
  -8  -4  -7   34.10    1.15
  -8  -4  -7   35.00    0.76
  -8  -4  -7   32.39    0.90
  -9  -4  -7    0.07    0.14
  -9  -4  -7    0.05    0.18
  -9  -4  -7    0.11    0.13
 -10  -4  -7    4.27    0.56
 -10  -4  -7    3.34    0.39
 -10  -4  -7    3.68    0.30
 -11  -4  -7    1.12    0.35
 -11  -4  -7    0.79    0.18
  -7   5   7    5.29    0.40
  -6   5   7    1.14    0.24
  -5   5   7   19.83    0.74
  -4   5   7   58.29    1.34
  -3   5   7    2.55    0.31
  -2   5   7   17.74    0.67
   1  -5  -7   38.17    1.00
  -1   5   7   38.04    1.01
   0  -5  -7   17.44    0.63
   0   5   7   16.90    0.62
  -1  -5  -7   12.14    0.52
   1   5   7   13.07    0.54
  -2  -5  -7    0.50    0.15
   2   5   7    0.49    0.15
  -3  -5  -7    0.15    0.11
   3   5   7    0.33    0.13
  -4  -5  -7   20.42    0.44
  -4  -5  -7   22.07    0.74
  -4  -5  -7   20.43    0.66
  -5  -5  -7   31.93    0.92
  -5  -5  -7   32.36    0.84
  -6  -5  -7    8.70    0.46
  -6  -5  -7    8.31    0.40
  -7  -5  -7   22.51    0.66
  -7  -5  -7   21.80    0.87
  -7  -5  -7   22.45    0.76
  -8  -5  -7   10.97    0.52
  -8  -5  -7   10.96    0.67
  -8  -5  -7   10.13    0.41
  -9  -5  -7    4.39    0.35
  -9  -5  -7    5.88    0.61
 -10  -5  -7    3.28    0.34
 -10  -5  -7    3.37    0.51
 -11  -5  -7   -0.07    0.11
 -11  -5  -7    0.07    0.24
  -6   6   7    5.01    0.41
  -5   6   7    6.87    0.46
  -4   6   7    0.40    0.18
  -3   6   7    2.62    0.34
  -2   6   7    0.50    0.17
  -1   6   7   36.76    1.01
  -1   6   7   36.06    1.00
   0  -6  -7   60.16    1.35
   0   6   7   61.68    1.36
   0   6   7   62.53    1.38
  -1  -6  -7   43.97    1.10
   1   6   7   45.46    1.12
  -2  -6  -7   21.81    0.73
   2   6   7   20.25    0.71
  -3  -6  -7   35.28    0.94
   3   6   7   32.90    0.91
   3   6   7   34.04    0.91
  -4  -6  -7   78.46    1.54
  -5  -6  -7    1.50    0.26
  -5  -6  -7    1.32    0.22
  -6  -6  -7   23.38    0.81
  -6  -6  -7   23.05    0.72
  -7  -6  -7    0.19    0.13
  -7  -6  -7    0.01    0.12
  -8  -6  -7    4.34    0.52
  -8  -6  -7    3.99    0.40
  -8  -6  -7    4.63    0.31
  -9  -6  -7    0.22    0.15
  -9  -6  -7    0.21    0.21
 -10  -6  -7   12.05    0.58
 -10  -6  -7   10.91    0.78
  -6   7   7    3.64    0.41
  -5   7   7   14.21    0.68
  -4   7   7   18.52    0.77
  -3   7   7   40.34    1.15
  -2   7   7   36.36    1.07
  -2   7   7   35.28    1.06
  -1   7   7    6.12    0.45
   0  -7  -7    6.68    0.44
   0   7   7    6.68    0.44
  -1  -7  -7    5.24    0.39
   1   7   7    5.79    0.40
  -2  -7  -7   10.74    0.53
  -3  -7  -7    1.40    0.25
   3   7   7    1.21    0.23
  -4  -7  -7  155.82    2.57
  -5  -7  -7    8.09    0.45
  -6  -7  -7   29.78    0.87
  -6  -7  -7   31.72    1.01
  -7  -7  -7   25.02    0.90
  -7  -7  -7   23.85    0.75
  -8  -7  -7    0.72    0.18
  -8  -7  -7    0.91    0.23
  -9  -7  -7    0.83    0.23
  -9  -7  -7    0.93    0.18
  -9  -7  -7    1.16    0.33
 -10  -7  -7   -0.03    0.14
 -10  -7  -7    0.01    0.22
  -5   8   7    3.33    0.42
  -4   8   7    0.25    0.18
  -3   8   7    3.48    0.42
  -3   8   7    3.54    0.42
  -2   8   7   57.00    1.45
  -1   8   7    0.29    0.16
   0  -8  -7    0.95    0.23
   0   8   7    0.97    0.24
  -1  -8  -7   19.92    0.77
   1   8   7   19.48    0.77
  -2  -8  -7    0.86    0.22
   2   8   7    0.86    0.21
  -3  -8  -7   29.54    0.93
   3   8   7   29.78    0.93
  -4  -8  -7    5.90    0.43
  -5  -8  -7    0.37    0.16
  -6  -8  -7   23.18    0.79
  -7  -8  -7   16.61    0.65
  -8  -8  -7    2.34    0.29
  -9  -8  -7   12.64    0.68
  -9  -8  -7   12.61    0.53
 -10  -8  -7    3.87    0.45
 -10  -8  -7    3.39    0.56
  -5   9   7   10.72    0.66
  -4   9   7    0.11    0.18
  -3   9   7    0.31    0.20
  -2   9   7    6.43    0.49
  -1   9   7    1.06    0.27
   0  -9  -7    2.78    0.38
   0   9   7    3.34    0.41
  -1  -9  -7   21.19    0.84
   1   9   7   20.74    0.83
  -2  -9  -7    3.75    0.41
   2   9   7    3.23    0.38
   3   9   7    2.86    0.37
  -4  -9  -7   55.09    1.38
  -5  -9  -7   13.78    0.65
  -6  -9  -7   64.33    1.49
  -7  -9  -7    5.17    0.40
  -8  -9  -7   12.46    0.59
  -9  -9  -7    7.26    0.44
 -10  -9  -7   10.08    0.80
  -4  10   7   -0.15    0.16
  -4  10   7   -0.07    0.19
  -3  10   7    2.89    0.42
  -2  10   7    5.81    0.56
  -1  10   7   21.40    0.91
   0  10   7   47.10    1.36
  -1 -10  -7    0.41    0.21
   1  10   7    0.59    0.22
  -2 -10  -7    1.76    0.31
   2  10   7    1.97    0.34
  -3 -10  -7   10.11    0.60
   3  10   7   10.35    0.60
  -4 -10  -7    2.32    0.35
  -5 -10  -7    2.09    0.32
  -6 -10  -7    3.12    0.40
  -7 -10  -7    6.09    0.46
  -8 -10  -7    1.16    0.26
  -9 -10  -7   27.98    0.91
  -3  11   7   14.16    0.78
  -2  11   7    1.37    0.34
  -1  11   7   12.80    0.73
   0  11   7    0.62    0.26
  -1 -11  -7    0.54    0.24
   1  11   7    0.34    0.23
  -2 -11  -7    1.79    0.34
   2  11   7    1.83    0.35
  -3 -11  -7   51.59    1.47
  -4 -11  -7    9.72    0.61
  -5 -11  -7    0.49    0.23
  -6 -11  -7   26.81    0.99
  -7 -11  -7    1.71    0.32
  -8 -11  -7    4.36    0.46
  -9 -11  -7    3.23    0.41
  -2  12   7    7.56    0.61
  -1  12   7    0.07    0.22
   0  12   7   31.48    1.20
  -1 -12  -7    5.30    0.58
   1  12   7    5.02    0.57
  -2 -12  -7   24.21    1.02
   2  12   7   25.46    1.06
  -3 -12  -7    5.63    0.58
  -4 -12  -7    0.01    0.19
  -5 -12  -7   -0.04    0.16
  -6 -12  -7    3.89    0.47
  -7 -12  -7   13.94    0.74
  -8 -12  -7    4.39    0.49
  -1  13   7   -0.05    0.21
   0  13   7    1.40    0.37
   1  13   7   14.07    0.83
  -2 -13  -7    1.18    0.33
   2  13   7    1.76    0.39
  -3 -13  -7    7.40    0.60
  -4 -13  -7    4.57    0.55
  -5 -13  -7    5.43    0.60
  -6 -13  -7    0.05    0.22
  -7 -13  -7    3.79    0.49
   1  14   7    1.28    0.37
  -2 -14  -7    2.67    0.49
   2  14   7    3.24    0.53
  -3 -14  -7    0.19    0.24
  -4 -14  -7    0.21    0.23
  -5 -14  -7    0.06    0.23
  -6 -14  -7    0.18    0.24
  -4 -12   8    2.89    0.50
  -3 -12   8    1.02    0.37
  -2 -12   8    0.78    0.32
   1  12  -8   17.69    0.81
  -1 -12   8   19.18    1.05
   0  12  -8    2.92    0.51
  -1  12  -8    4.32    0.61
  -5 -11   8    5.22    0.62
  -4 -11   8    2.78    0.48
  -3 -11   8    9.70    0.72
  -2 -11   8    5.31    0.63
   1  11  -8    1.46    0.29
   1  11  -8    1.15    0.35
  -1 -11   8    1.31    0.36
   0  11  -8    2.69    0.36
   0  11  -8    2.68    0.48
   0 -11   8    2.13    0.42
  -1  11  -8    0.26    0.18
  -1  11  -8   -0.30    0.18
  -2  11  -8    1.43    0.38
  -3  11  -8    0.21    0.27
  -6 -10   8    2.38    0.42
  -5 -10   8   -0.08    0.18
  -4 -10   8    0.46    0.23
  -3 -10   8    4.70    0.57
  -2 -10   8    0.54    0.26
   1  10  -8    0.12    0.16
   1  10  -8    0.18    0.22
  -1 -10   8    0.30    0.22
   0  10  -8    4.89    0.58
   0  10  -8    4.50    0.43
   0 -10   8    4.39    0.54
  -1  10  -8   20.51    0.76
  -1  10  -8   21.72    1.04
  -2  10  -8    0.19    0.22
  -3  10  -8   10.19    0.72
  -4  10  -8    3.27    0.49
  -7  -9   8    0.71    0.27
  -6  -9   8    0.24    0.22
  -5  -9   8    7.73    0.60
  -4  -9   8    0.71    0.26
  -3  -9   8   27.69    1.11
  -2  -9   8   36.94    1.29
   1   9  -8    0.99    0.23
   1   9  -8    0.90    0.28
  -1  -9   8    0.81    0.28
   0   9  -8   14.47    0.81
   0   9  -8   14.52    0.64
   0  -9   8   14.94    0.82
  -1   9  -8    0.37    0.17
  -1   9  -8    0.44    0.23
  -2   9  -8    0.08    0.20
  -2   9  -8    0.03    0.13
  -3   9  -8   10.58    0.70
  -4   9  -8   14.90    0.82
  -5   9  -8    4.14    0.53
  -7  -8   8    6.60    0.51
  -6  -8   8   18.42    0.85
  -5  -8   8   -0.01    0.18
  -4  -8   8    5.29    0.55
  -3  -8   8    0.39    0.21
  -2  -8   8   30.94    1.12
   1   8  -8   19.30    0.71
   1   8  -8   20.55    0.90
  -1  -8   8   19.70    0.89
   0   8  -8    5.19    0.38
   0   8  -8    4.52    0.51
   0  -8   8    4.01    0.48
  -1   8  -8   46.67    1.40
  -1   8  -8   47.67    1.15
   1  -8   8   46.13    1.40
  -2   8  -8   50.63    1.15
  -2   8  -8   51.92    1.49
  -3   8  -8   17.09    0.84
  -4   8  -8    0.87    0.27
  -5   8  -8    2.07    0.37
  -6   8  -8    0.75    0.28
  -8  -7   8    2.83    0.37
  -7  -7   8    0.05    0.18
  -6  -7   8   16.94    0.78
  -5  -7   8   28.16    1.02
  -4  -7   8   18.97    0.82
  -3  -7   8   26.23    0.98
  -2  -7   8   26.55    0.98
   1   7  -8   32.90    0.90
   1   7  -8   33.72    1.10
  -1  -7   8   32.01    1.09
   0   7  -8    0.44    0.16
   0   7  -8    0.81    0.23
   0  -7   8    0.78    0.23
  -1   7  -8   -0.09    0.13
  -1   7  -8    0.11    0.12
   1  -7   8   -0.04    0.13
  -2   7  -8    0.56    0.21
  -2   7  -8    0.21    0.12
  -3   7  -8    7.13    0.52
  -4   7  -8    1.06    0.28
  -5   7  -8    0.29    0.20
  -6   7  -8   14.17    0.75
  -7   7  -8    1.49    0.32
  -8  -6   8   11.44    0.60
  -7  -6   8    2.86    0.37
  -6  -6   8    4.30    0.45
  -5  -6   8    0.13    0.17
  -4  -6   8    7.85    0.51
  -3  -6   8   41.32    1.20
  -2  -6   8    0.30    0.18
   1   6  -8   29.06    0.81
   1   6  -8   31.21    1.00
  -1  -6   8   28.49    0.97
   0   6  -8   52.64    1.15
   0   6  -8   55.31    1.39
   0  -6   8   53.92    1.39
  -1   6  -8    0.64    0.20
  -1   6  -8    0.71    0.16
   1  -6   8    1.05    0.24
  -2   6  -8   22.96    0.68
  -2   6  -8   23.13    0.87
  -3   6  -8   21.21    0.84
  -3   6  -8   20.74    0.60
  -4   6  -8    7.51    0.52
  -5   6  -8    1.08    0.26
  -6   6  -8    1.28    0.29
  -7   6  -8    3.36    0.42
  -8  -5   8   10.31    0.54
  -7  -5   8    1.62    0.29
  -6  -5   8   31.51    0.99
  -5  -5   8    7.74    0.49
  -4  -5   8   14.09    0.64
  -3  -5   8   36.13    1.07
   2   5  -8   80.37    1.68
  -2  -5   8   79.31    1.70
   1   5  -8   43.18    0.97
   1   5  -8   44.31    1.16
  -1  -5   8   45.13    1.19
   0   5  -8   16.76    0.57
   0   5  -8   16.89    0.69
   0  -5   8   17.11    0.71
  -1   5  -8    1.53    0.26
  -1   5  -8    1.94    0.23
   1  -5   8    1.98    0.29
  -2   5  -8    0.98    0.23
  -2   5  -8    1.04    0.17
   2  -5   8    1.39    0.26
  -3   5  -8   30.53    0.72
  -3   5  -8   30.85    0.97
  -4   5  -8   11.11    0.58
  -5   5  -8    0.33    0.18
  -6   5  -8   17.56    0.74
  -7   5  -8    4.90    0.47
  -8   5  -8    4.93    0.47
  -8  -4   8    0.00    0.22
  -7  -4   8   32.11    0.95
  -7  -4   8   31.19    1.20
  -6  -4   8    6.68    0.45
  -5  -4   8    3.57    0.38
  -4  -4   8   21.55    0.78
  -3  -4   8   18.20    0.71
   2   4  -8   11.98    0.55
  -2  -4   8   11.66    0.56
   1   4  -8    4.99    0.29
   1   4  -8    4.71    0.35
  -1  -4   8    4.34    0.35
   0   4  -8   30.37    0.90
   0   4  -8   30.42    0.75
   0  -4   8   30.68    0.92
  -1   4  -8    7.94    0.45
  -1   4  -8    7.24    0.35
   1  -4   8    7.90    0.45
  -2   4  -8   88.69    1.51
  -2   4  -8   91.56    1.77
   2  -4   8   89.82    1.78
  -3   4  -8   51.90    0.98
  -3   4  -8   49.26    1.21
  -4   4  -8   14.15    0.62
  -5   4  -8    9.80    0.53
  -6   4  -8    0.97    0.23
  -7   4  -8    2.63    0.34
  -8   4  -8    5.18    0.41
  -8  -3   8   -0.33    0.17
  -8  -3   8    0.12    0.22
  -7  -3   8    1.70    0.26
  -7  -3   8    2.60    0.45
  -7  -3   8    2.08    0.39
  -6  -3   8   24.70    1.08
  -6  -3   8   23.09    0.79
  -6  -3   8   23.50    0.95
  -5  -3   8    2.15    0.29
  -4  -3   8    3.32    0.35
  -3  -3   8   38.41    1.02
   2   3  -8    2.06    0.27
  -2  -3   8    1.59    0.25
   1   3  -8    6.84    0.40
   1   3  -8    6.45    0.32
  -1  -3   8    7.22    0.42
   0   3  -8    2.03    0.22
   0   3  -8    1.61    0.24
   0  -3   8    2.09    0.28
  -1   3  -8    0.01    0.07
  -1   3  -8    0.06    0.09
   1  -3   8    0.01    0.09
  -2   3  -8   98.37    1.56
  -2   3  -8   96.69    1.79
   2  -3   8   95.73    1.81
  -3   3  -8  131.73    1.91
  -3   3  -8  130.83    2.23
  -4   3  -8   17.52    0.66
  -5   3  -8  128.23    2.27
  -5   3  -8  138.72    2.37
  -6   3  -8    4.20    0.35
  -6   3  -8    4.40    0.35
  -7   3  -8    4.45    0.36
  -7   3  -8    5.24    0.38
  -8   3  -8    1.18    0.23
  -8   3  -8    1.74    0.28
  -9   3  -8    4.99    0.41
  -8  -2   8    0.27    0.23
  -7  -2   8   16.50    0.84
  -7  -2   8   15.96    0.88
  -7  -2   8   15.25    0.61
  -6  -2   8    2.47    0.31
  -6  -2   8    2.66    0.39
  -6  -2   8    2.55    0.42
  -5  -2   8    1.46    0.24
  -5  -2   8    1.44    0.32
  -5  -2   8    1.73    0.29
  -4  -2   8   -0.01    0.11
  -4  -2   8    0.21    0.18
  -3  -2   8   83.30    1.64
   2   2  -8   43.79    1.05
  -2  -2   8   43.30    1.08
   1   2  -8  193.98    2.66
   1   2  -8  191.49    2.92
  -1  -2   8  189.18    2.95
   0   2  -8   10.25    0.39
   0   2  -8   10.03    0.46
   0  -2   8   10.94    0.50
  -1   2  -8   32.81    0.88
  -1   2  -8   33.39    0.74
  -2   2  -8   54.07    1.19
  -2   2  -8   57.37    1.03
   2  -2   8   53.84    1.21
  -3   2  -8    0.26    0.12
  -3   2  -8    0.33    0.10
   3  -2   8    0.03    0.10
  -4   2  -8   34.97    0.56
  -4   2  -8   36.86    0.94
  -4   2  -8   38.03    0.95
  -5   2  -8    7.74    0.42
  -5   2  -8    7.55    0.41
  -6   2  -8   35.11    0.93
  -6   2  -8   34.05    0.94
  -7   2  -8    0.51    0.17
  -7   2  -8    0.29    0.14
  -8   2  -8   30.03    0.91
  -8   2  -8   32.10    0.86
  -9   2  -8    2.22    0.30
  -8  -1   8    1.97    0.39
  -7  -1   8   21.83    1.00
  -7  -1   8   19.60    0.68
  -6  -1   8   29.87    0.86
  -6  -1   8   29.96    1.15
  -5  -1   8    3.60    0.35
  -5  -1   8    3.22    0.38
  -5  -1   8    3.51    0.45
  -4  -1   8  112.46    2.38
  -4  -1   8  110.43    1.97
  -4  -1   8  109.16    2.03
  -3  -1   8   10.22    0.62
  -3  -1   8    9.41    0.47
   2   1  -8   21.18    0.69
  -2  -1   8   21.11    0.69
   1   1  -8    7.24    0.40
  -1  -1   8    6.46    0.39
   0   1  -8   99.71    1.79
   0   1  -8  103.14    1.59
   0  -1   8  101.58    1.81
  -1   1  -8    0.19    0.08
  -1   1  -8    0.34    0.12
   1  -1   8    0.21    0.11
  -2   1  -8   78.79    1.27
  -2   1  -8   77.72    1.48
   2  -1   8   78.09    1.50
  -3   1  -8   82.74    1.56
  -3   1  -8   81.00    1.52
  -3   1  -8   84.07    1.28
   3  -1   8   80.17    1.53
  -4   1  -8    6.31    0.18
  -4   1  -8    5.64    0.34
  -4   1  -8    6.07    0.35
  -5   1  -8   37.88    0.93
  -5   1  -8   38.34    0.96
  -6   1  -8    2.41    0.27
  -6   1  -8    2.14    0.26
  -7   1  -8   22.89    0.70
  -7   1  -8   23.13    0.73
  -8   1  -8    2.91    0.29
  -8   1  -8    2.96    0.31
  -9   1  -8    0.37    0.16
 -10   1  -8    0.90    0.22
  -8   0   8    0.16    0.22
  -7   0   8   14.31    0.82
  -7   0   8   13.06    0.55
  -6   0   8    5.46    0.38
  -6   0   8    4.88    0.54
  -5   0   8    1.97    0.27
  -5   0   8    1.43    0.31
  -4   0   8    7.03    0.42
  -4   0   8    7.17    0.54
  -3   0   8   46.10    1.35
  -3   0   8   47.54    1.11
   2   0  -8   11.62    0.51
  -2   0   8   12.57    0.53
   1   0  -8  212.73    3.14
  -1   0   8  209.15    3.14
   0   0  -8   42.93    1.02
   0   0   8   42.36    1.01
  -1   0  -8   12.98    0.52
  -1   0  -8   13.07    0.42
   1   0   8   13.21    0.52
  -2   0  -8   19.10    0.63
  -2   0  -8   18.91    0.51
   2   0   8   20.59    0.65
  -3   0  -8   24.49    0.54
  -3   0  -8   23.52    0.69
  -3   0  -8   22.78    0.69
   3   0   8   23.12    0.69
  -4   0  -8    3.58    0.27
  -4   0  -8    3.31    0.27
  -4   0  -8    3.40    0.13
  -5   0  -8    2.94    0.25
  -5   0  -8    3.12    0.26
  -6   0  -8    5.63    0.34
  -6   0  -8    5.58    0.34
  -7   0  -8   27.38    0.73
  -7   0  -8   25.74    0.75
  -8   0  -8    2.86    0.27
  -8   0  -8    2.76    0.29
  -9   0  -8    0.22    0.13
 -10   0  -8   12.19    0.54
  -8   1   8    3.86    0.52
  -7   1   8   28.97    1.16
  -7   1   8   28.50    0.83
  -6   1   8   31.72    0.89
  -6   1   8   30.86    1.16
  -5   1   8    0.17    0.13
  -5   1   8    0.18    0.18
  -4   1   8    1.63    0.31
  -4   1   8    1.49    0.24
  -3   1   8    6.32    0.39
  -3   1   8    6.29    0.47
  -2   1   8    5.59    0.36
   1  -1  -8    1.10    0.20
  -1   1   8    1.31    0.21
   0  -1  -8   38.54    0.95
  -1  -1  -8   11.60    0.48
   1   1   8   11.97    0.50
  -2  -1  -8  108.34    1.85
  -2  -1  -8  105.63    1.59
   2   1   8  105.69    1.83
  -3  -1  -8    0.52    0.13
  -3  -1  -8    0.40    0.09
  -3  -1  -8    0.45    0.13
   3   1   8    0.31    0.12
  -4  -1  -8   45.70    1.02
  -4  -1  -8   47.59    1.05
  -4  -1  -8   45.00    0.69
  -5  -1  -8    1.11    0.18
  -5  -1  -8    1.05    0.18
  -6  -1  -8   16.44    0.57
  -6  -1  -8   16.04    0.54
  -7  -1  -8   46.36    1.07
  -7  -1  -8   47.64    1.00
  -8  -1  -8   16.73    0.52
  -8  -1  -8   15.02    0.57
  -9  -1  -8   14.35    0.56
 -10  -1  -8    1.35    0.22
  -7   2   8    0.09    0.14
  -6   2   8    6.97    0.58
  -6   2   8    6.52    0.42
  -5   2   8    0.18    0.19
  -5   2   8    0.79    0.19
  -4   2   8   19.00    0.68
  -4   2   8   17.37    0.82
  -3   2   8    5.14    0.36
  -2   2   8   59.51    1.30
   1  -2  -8   27.03    0.80
  -1   2   8   26.28    0.79
   0  -2  -8    0.54    0.15
   0   2   8    0.66    0.16
  -1  -2  -8  135.73    2.22
   1   2   8  134.43    2.21
  -2  -2  -8   82.07    1.54
  -3  -2  -8    8.16    0.40
  -3  -2  -8    8.67    0.30
  -3  -2  -8    8.07    0.40
   3   2   8    8.77    0.41
  -4  -2  -8   21.23    0.67
  -4  -2  -8   20.59    0.65
  -4  -2  -8   20.31    0.41
  -5  -2  -8   47.89    1.09
  -5  -2  -8   46.79    1.04
  -6  -2  -8    4.57    0.30
  -6  -2  -8    4.06    0.31
  -7  -2  -8   93.26    1.74
  -7  -2  -8   94.85    1.60
  -8  -2  -8   59.42    1.28
  -8  -2  -8   59.49    1.12
  -9  -2  -8    6.93    0.39
 -10  -2  -8   20.80    0.68
  -7   3   8   13.73    0.58
  -6   3   8   12.24    0.56
  -5   3   8   45.58    1.14
  -4   3   8    2.06    0.29
  -3   3   8   13.62    0.58
  -2   3   8    0.12    0.12
   1  -3  -8   12.59    0.54
  -1   3   8   13.72    0.56
   0  -3  -8    3.96    0.30
   0   3   8    3.56    0.29
  -1  -3  -8    0.26    0.12
   1   3   8    0.13    0.11
  -2  -3  -8  147.97    2.41
   2   3   8  154.06    2.43
  -3  -3  -8   12.65    0.52
  -3  -3  -8   12.71    0.51
  -3  -3  -8   12.56    0.38
   3   3   8   11.51    0.49
  -4  -3  -8   86.90    1.21
  -4  -3  -8   85.46    1.58
  -4  -3  -8   86.40    1.64
  -5  -3  -8   12.46    0.49
  -5  -3  -8   12.26    0.52
  -6  -3  -8    0.67    0.16
  -6  -3  -8    0.79    0.18
  -7  -3  -8   26.73    0.80
  -7  -3  -8   27.16    0.73
  -8  -3  -8   22.62    0.73
  -8  -3  -8   22.27    0.62
  -9  -3  -8    1.15    0.21
 -10  -3  -8    8.55    0.45
  -7   4   8   -0.02    0.15
  -6   4   8    0.32    0.17
  -5   4   8    0.79    0.21
  -4   4   8   26.79    0.87
  -3   4   8    0.54    0.18
  -2   4   8   73.57    1.54
   1  -4  -8  155.38    2.53
  -1   4   8  150.65    2.52
   0  -4  -8    9.90    0.48
   0   4   8   11.05    0.50
  -1  -4  -8   11.78    0.52
   1   4   8   12.24    0.53
  -2  -4  -8   33.09    0.89
   2   4   8   33.59    0.90
  -3  -4  -8    0.41    0.14
   3   4   8    0.69    0.16
  -4  -4  -8   36.95    0.66
  -4  -4  -8   36.95    0.98
  -4  -4  -8   35.55    0.93
  -5  -4  -8   23.99    0.77
  -5  -4  -8   22.03    0.69
  -6  -4  -8    4.22    0.30
  -6  -4  -8    3.90    0.32
  -7  -4  -8    9.65    0.49
  -7  -4  -8    8.91    0.42
  -8  -4  -8   20.63    0.73
  -8  -4  -8   21.37    0.62
  -9  -4  -8   10.75    0.52
 -10  -4  -8   19.87    0.71
  -7   5   8   10.24    0.55
  -6   5   8    0.56    0.21
  -5   5   8    7.39    0.48
  -4   5   8    1.47    0.26
  -3   5   8    5.44    0.41
  -2   5   8    1.03    0.22
   1  -5  -8   29.10    0.88
  -1   5   8   27.06    0.86
   0  -5  -8    0.81    0.19
   0   5   8    1.05    0.21
  -1  -5  -8   52.05    1.23
   1   5   8   53.53    1.24
  -2  -5  -8  126.05    2.16
   2   5   8  121.18    2.14
  -3  -5  -8  179.97    2.86
   3   5   8  185.65    2.87
  -4  -5  -8  132.40    2.23
  -4  -5  -8  131.58    1.81
  -5  -5  -8    0.31    0.14
  -5  -5  -8    0.22    0.12
  -6  -5  -8    8.04    0.47
  -6  -5  -8    7.52    0.40
  -7  -5  -8    0.03    0.11
  -7  -5  -8   -0.02    0.16
  -7  -5  -8    0.07    0.13
  -8  -5  -8   13.60    0.61
  -8  -5  -8   13.52    0.51
  -8  -5  -8   13.26    0.72
  -9  -5  -8    3.88    0.50
  -9  -5  -8    4.05    0.35
 -10  -5  -8    1.34    0.26
  -6   6   8    1.26    0.27
  -5   6   8    5.67    0.44
  -4   6   8   25.39    0.89
  -3   6   8   10.98    0.59
  -2   6   8   86.97    1.81
  -1   6   8    2.01    0.30
   0  -6  -8   13.07    0.60
   0   6   8   12.81    0.59
  -1  -6  -8   25.28    0.84
   1   6   8   25.31    0.83
  -2  -6  -8   10.29    0.52
   2   6   8    9.36    0.49
  -3  -6  -8   19.57    0.72
   3   6   8   19.85    0.71
  -4  -6  -8   11.48    0.54
  -5  -6  -8    7.21    0.43
  -6  -6  -8    1.62    0.27
  -6  -6  -8    1.83    0.26
  -7  -6  -8   84.31    1.60
  -7  -6  -8   82.77    1.80
  -8  -6  -8    0.25    0.16
  -8  -6  -8    0.37    0.15
  -8  -6  -8    0.53    0.24
  -9  -6  -8    0.53    0.26
  -9  -6  -8    0.33    0.14
  -9  -6  -8    0.23    0.17
 -10  -6  -8    0.18    0.16
  -6   7   8    3.55    0.42
  -5   7   8    8.88    0.56
  -4   7   8    0.53    0.21
  -3   7   8   -0.01    0.14
  -2   7   8   12.41    0.64
  -1   7   8   44.17    1.21
   0  -7  -8    1.46    0.27
   0   7   8    1.41    0.27
   0   7   8    2.11    0.30
  -1  -7  -8   31.47    0.98
   1   7   8   31.38    0.98
   1   7   8   31.11    0.97
  -2  -7  -8    3.51    0.38
   2   7   8    4.27    0.42
   2   7   8    3.89    0.41
  -3  -7  -8    7.22    0.45
   3   7   8    6.80    0.44
   3   7   8    7.10    0.45
  -4  -7  -8   65.00    1.46
  -5  -7  -8    0.18    0.06
  -5  -7  -8   -0.02    0.10
  -6  -7  -8    3.60    0.37
  -7  -7  -8    3.83    0.37
  -8  -7  -8    3.76    0.42
  -8  -7  -8    2.93    0.32
  -9  -7  -8    0.31    0.15
  -9  -7  -8    0.49    0.20
  -9  -7  -8    0.45    0.27
 -10  -7  -8   18.61    0.81
 -10  -7  -8   20.77    1.06
  -5   8   8    5.79    0.54
  -4   8   8    6.90    0.52
  -3   8   8    4.49    0.47
  -2   8   8   52.09    1.41
  -1   8   8   33.67    1.09
  -1   8   8   32.98    1.08
   0  -8  -8   46.08    1.27
   0   8   8   46.76    1.30
  -1  -8  -8    0.17    0.17
   1   8   8   -0.07    0.14
  -2  -8  -8    1.13    0.25
   2   8   8    1.07    0.25
  -3  -8  -8   -0.01    0.14
   3   8   8    0.14    0.17
  -4  -8  -8   14.85    0.67
  -5  -8  -8    8.18    0.50
  -6  -8  -8    4.59    0.44
  -7  -8  -8   24.68    0.84
  -8  -8  -8   12.11    0.57
  -9  -8  -8   27.64    0.84
  -9  -8  -8   31.76    1.28
 -10  -8  -8    0.40    0.29
 -10  -8  -8    0.31    0.20
  -4   9   8    0.32    0.22
  -3   9   8    1.31    0.29
  -2   9   8    8.12    0.57
  -2   9   8    6.89    0.53
  -1   9   8   10.17    0.64
   0   9   8   15.83    0.76
  -1  -9  -8   11.86    0.65
   1   9   8   13.69    0.69
  -2  -9  -8    7.01    0.50
   2   9   8    6.11    0.47
  -3  -9  -8    8.05    0.53
   3   9   8    8.75    0.55
  -4  -9  -8    0.45    0.19
  -5  -9  -8    1.54    0.28
  -6  -9  -8    1.85    0.31
  -7  -9  -8   26.08    0.90
  -8  -9  -8    6.60    0.46
  -9  -9  -8   10.64    0.54
 -10  -9  -8    7.30    0.78
  -3  10   8    0.83    0.27
  -2  10   8    2.64    0.42
  -1  10   8    2.04    0.37
   0  10   8    6.63    0.55
  -1 -10  -8    2.66    0.39
   1  10   8    2.77    0.41
  -2 -10  -8    1.27    0.30
   2  10   8    1.23    0.29
  -3 -10  -8   15.07    0.74
  -4 -10  -8   19.78    0.85
  -5 -10  -8    0.34    0.19
  -6 -10  -8   40.51    1.22
  -7 -10  -8    7.90    0.53
  -8 -10  -8    7.87    0.53
  -9 -10  -8    8.62    0.53
  -3  11   8   -0.18    0.18
  -3  11   8    0.30    0.22
  -2  11   8    9.12    0.67
  -1  11   8    7.62    0.59
   0  11   8   12.17    0.74
  -1 -11  -8   14.17    0.78
   1  11   8   14.78    0.79
  -2 -11  -8    9.45    0.63
   2  11   8    9.64    0.63
  -3 -11  -8   24.28    1.00
  -4 -11  -8    1.82    0.34
  -5 -11  -8    5.10    0.52
  -6 -11  -8    0.26    0.20
  -7 -11  -8    5.68    0.55
  -8 -11  -8    0.46    0.21
  -9 -11  -8   26.69    0.95
  -1  12   8    2.23    0.42
   0  12   8    0.44    0.27
   1  12   8    6.08    0.64
  -2 -12  -8    1.89    0.38
   2  12   8    1.07    0.31
  -3 -12  -8    9.89    0.68
  -4 -12  -8   12.18    0.73
  -5 -12  -8    0.79    0.28
  -6 -12  -8    4.23    0.51
  -7 -12  -8    2.70    0.41
  -8 -12  -8   15.79    0.80
   0  13   8    4.74    0.60
   1  13   8    4.47    0.58
  -2 -13  -8   10.30    0.74
   2  13   8   11.16    0.77
  -3 -13  -8   14.54    0.86
  -4 -13  -8    0.82    0.30
  -5 -13  -8    6.02    0.63
  -6 -13  -8    1.10    0.32
  -7 -13  -8    1.02    0.31
  -3 -14  -8   12.32    0.82
  -4 -14  -8    7.13    0.72
  -5 -14  -8    2.33    0.44
  -1 -12   9   -0.25    0.23
  -4 -11   9    3.13    0.51
  -3 -11   9   22.75    1.12
  -2 -11   9    8.12    0.78
   1  11  -9    1.83    0.33
  -1 -11   9    0.77    0.32
   0  11  -9    0.25    0.28
   0  11  -9    0.11    0.17
  -1  11  -9   12.98    0.88
  -2  11  -9   -0.04    0.23
  -5 -10   9   15.02    0.87
  -4 -10   9    0.29    0.25
  -3 -10   9    4.53    0.58
  -2 -10   9   20.15    1.01
   1  10  -9   -0.02    0.15
  -1 -10   9    0.14    0.23
   0  10  -9   11.83    0.78
   0  10  -9    9.63    0.56
   0 -10   9   10.51    0.75
  -1  10  -9    4.39    0.43
  -1  10  -9    5.84    0.66
  -2  10  -9    4.30    0.58
  -3  10  -9    0.17    0.23
  -4  10  -9    3.24    0.51
  -6  -9   9    7.09    0.67
  -5  -9   9    0.29    0.23
  -4  -9   9   -0.10    0.19
  -3  -9   9    0.21    0.22
  -2  -9   9    0.43    0.25
   1   9  -9    0.64    0.21
   1   9  -9    0.67    0.27
  -1  -9   9    0.35    0.24
   0   9  -9    3.83    0.40
   0   9  -9    5.02    0.58
   0  -9   9    4.71    0.57
  -1   9  -9   11.43    0.57
  -1   9  -9   11.38    0.73
  -2   9  -9    3.46    0.49
  -2   9  -9    4.28    0.39
  -3   9  -9   14.15    0.83
  -4   9  -9    0.15    0.22
  -5   9  -9    1.80    0.38
  -6  -8   9    0.25    0.20
  -5  -8   9    3.24    0.45
  -4  -8   9    4.04    0.49
  -3  -8   9   34.87    1.23
  -2  -8   9    2.35    0.40
   1   8  -9   39.90    1.31
   1   8  -9   37.09    1.04
  -1  -8   9   35.92    1.25
   0   8  -9   43.38    1.14
   0   8  -9   40.73    1.34
   0  -8   9   41.84    1.35
  -1   8  -9   -0.12    0.16
  -1   8  -9    0.00    0.13
   1  -8   9    0.08    0.18
  -2   8  -9    2.79    0.31
  -2   8  -9    2.09    0.37
  -3   8  -9    0.30    0.23
  -4   8  -9    2.39    0.41
  -5   8  -9    2.06    0.38
  -6   8  -9    8.30    0.63
  -7  -7   9    5.73    0.55
  -6  -7   9    9.39    0.62
  -5  -7   9    2.69    0.40
  -4  -7   9    8.49    0.59
  -3  -7   9    1.54    0.32
  -2  -7   9   17.05    0.81
   1   7  -9    0.73    0.19
   1   7  -9    0.81    0.26
  -1  -7   9    0.74    0.25
   0   7  -9   26.76    1.02
   0   7  -9   25.68    0.81
   0  -7   9   25.39    1.00
  -1   7  -9   56.55    1.53
  -1   7  -9   52.88    1.23
   1  -7   9   56.24    1.53
  -2   7  -9   15.39    0.79
  -2   7  -9   16.58    0.62
  -3   7  -9   59.17    1.61
  -3   7  -9   59.21    1.19
  -4   7  -9    1.69    0.34
  -5   7  -9    3.56    0.46
  -6   7  -9    0.54    0.24
  -7  -6   9    0.55    0.22
  -6  -6   9    4.59    0.49
  -5  -6   9   36.55    1.17
  -4  -6   9   12.42    0.67
  -3  -6   9   94.58    2.04
  -2  -6   9   35.61    1.14
   1   6  -9   15.38    0.59
  -1  -6   9   16.72    0.76
   0   6  -9    9.65    0.57
   0   6  -9    8.91    0.45
   0  -6   9    9.60    0.58
  -1   6  -9    0.28    0.13
  -1   6  -9    0.51    0.20
   1  -6   9    0.18    0.18
  -2   6  -9    5.60    0.35
  -2   6  -9    6.15    0.48
  -3   6  -9    4.72    0.30
  -3   6  -9    4.13    0.46
  -4   6  -9    0.64    0.23
  -5   6  -9    0.10    0.17
  -6   6  -9    3.62    0.44
  -7   6  -9    1.61    0.33
  -7  -5   9   18.24    0.77
  -6  -5   9    8.45    0.54
  -5  -5   9    0.05    0.15
  -4  -5   9   11.68    0.62
  -3  -5   9   21.98    0.85
  -2  -5   9   21.52    0.84
   1   5  -9    1.21    0.20
   1   5  -9    0.93    0.24
  -1  -5   9    0.98    0.23
   0   5  -9    6.62    0.37
   0   5  -9    7.11    0.47
   0  -5   9    7.44    0.50
  -1   5  -9   26.77    0.92
  -1   5  -9   26.95    0.76
   1  -5   9   25.63    0.91
  -2   5  -9   26.31    0.92
  -2   5  -9   25.59    0.74
   2  -5   9   26.55    0.92
  -3   5  -9   11.13    0.44
  -3   5  -9   10.77    0.59
  -4   5  -9    0.01    0.15
  -5   5  -9    9.82    0.58
  -6   5  -9    7.51    0.52
  -7   5  -9    0.76    0.25
  -8   5  -9    0.15    0.19
  -8  -4   9    3.64    0.39
  -7  -4   9    2.40    0.34
  -6  -4   9   15.56    0.69
  -5  -4   9    3.33    0.39
  -4  -4   9   24.66    0.88
  -3  -4   9   33.60    1.03
  -2  -4   9   31.42    0.99
   1   4  -9    8.76    0.49
   1   4  -9    8.56    0.41
  -1  -4   9    9.24    0.52
   0   4  -9    0.35    0.12
   0   4  -9    0.47    0.16
   0  -4   9    0.51    0.18
  -1   4  -9    0.09    0.10
  -1   4  -9    0.04    0.11
   1  -4   9   -0.03    0.11
  -2   4  -9    2.40    0.25
  -2   4  -9    2.86    0.35
   2  -4   9    2.46    0.33
  -3   4  -9   15.88    0.68
  -3   4  -9   16.82    0.53
  -4   4  -9    1.55    0.27
  -5   4  -9   68.20    1.56
  -6   4  -9   39.36    1.14
  -7   4  -9    0.23    0.19
  -8   4  -9   20.83    0.80
  -7  -3   9    5.55    0.41
  -6  -3   9    0.07    0.14
  -5  -3   9    5.53    0.41
  -4  -3   9    6.39    0.44
  -3  -3   9   52.69    1.29
  -2  -3   9    3.50    0.37
   1   3  -9    0.17    0.11
   1   3  -9    0.06    0.11
  -1  -3   9    0.05    0.11
   0   3  -9    0.54    0.16
   0   3  -9    0.47    0.13
   0  -3   9    0.56    0.17
  -1   3  -9    0.54    0.13
  -1   3  -9    0.36    0.15
   1  -3   9    0.68    0.18
  -2   3  -9   60.75    1.16
  -2   3  -9   61.32    1.37
   2  -3   9   61.59    1.40
  -3   3  -9   13.24    0.59
  -3   3  -9   12.67    0.44
  -4   3  -9    0.93    0.20
  -4   3  -9    0.63    0.10
  -5   3  -9   67.54    1.49
  -6   3  -9    6.87    0.45
  -7   3  -9   -0.03    0.14
  -8   3  -9   12.31    0.59
  -7  -2   9    0.08    0.16
  -6  -2   9   10.86    0.55
  -5  -2   9    1.33    0.25
  -4  -2   9    6.52    0.43
  -3  -2   9   75.03    1.60
  -2  -2   9   23.98    0.82
   1   2  -9  170.93    2.76
   1   2  -9  173.86    2.50
  -1  -2   9  171.06    2.81
   0   2  -9   18.11    0.56
   0   2  -9   18.34    0.67
  -1   2  -9    5.69    0.38
  -1   2  -9    6.19    0.32
   1  -2   9    5.58    0.38
  -2   2  -9   22.12    0.61
  -2   2  -9   22.37    0.74
   2  -2   9   21.82    0.74
  -3   2  -9   71.00    1.21
  -3   2  -9   70.17    1.47
  -4   2  -9    4.95    0.21
  -4   2  -9    4.99    0.35
  -5   2  -9   39.45    1.04
  -6   2  -9   57.37    1.30
  -7   2  -9   50.60    1.24
  -7   2  -9   47.29    1.17
  -8   2  -9   11.59    0.54
  -8   2  -9   12.21    0.59
  -9   2  -9    0.18    0.16
  -7  -1   9   36.03    1.00
  -6  -1   9    0.23    0.16
  -5  -1   9    6.23    0.43
  -4  -1   9    2.69    0.32
  -3  -1   9   15.76    0.64
  -2  -1   9   44.75    1.13
   1   1  -9  212.26    3.25
  -1  -1   9  214.39    3.28
   0   1  -9   52.37    1.20
   0   1  -9   50.96    1.01
   0  -1   9   48.88    1.18
  -1   1  -9   46.29    0.96
  -1   1  -9   49.44    1.14
   1  -1   9   49.50    1.16
  -2   1  -9  146.65    2.40
  -2   1  -9  145.46    2.11
   2  -1   9  141.98    2.40
  -3   1  -9    9.33    0.35
  -3   1  -9   10.52    0.49
   3  -1   9    9.27    0.47
  -4   1  -9   -0.07    0.08
  -4   1  -9    0.19    0.07
  -5   1  -9   15.26    0.59
  -5   1  -9   14.81    0.59
  -6   1  -9   10.51    0.50
  -6   1  -9    9.41    0.47
  -7   1  -9    0.36    0.16
  -7   1  -9    0.50    0.17
  -8   1  -9   15.98    0.66
  -8   1  -9   16.09    0.61
  -9   1  -9    0.20    0.15
  -7   0   9   16.12    0.65
  -6   0   9   10.28    0.53
  -5   0   9    4.44    0.36
  -4   0   9   32.93    0.96
  -3   0   9    1.68    0.26
  -2   0   9  108.20    1.98
   1   0  -9   14.09    0.59
  -1   0   9   14.37    0.60
   0   0  -9    1.87    0.26
   0   0   9    2.08    0.27
  -1   0  -9    1.08    0.20
  -1   0  -9    0.97    0.15
   1   0   9    0.71    0.17
  -2   0  -9  112.26    1.71
  -2   0  -9  108.88    1.95
   2   0   9  111.56    1.98
  -3   0  -9    9.22    0.35
  -3   0  -9    9.41    0.46
   3   0   9   10.09    0.48
  -4   0  -9   10.24    0.47
  -4   0  -9    9.94    0.30
  -5   0  -9   20.43    0.68
  -5   0  -9   18.42    0.64
  -6   0  -9    3.13    0.31
  -6   0  -9    3.26    0.33
  -7   0  -9   39.40    0.97
  -7   0  -9   38.11    1.01
  -8   0  -9    3.84    0.32
  -8   0  -9    3.94    0.31
  -9   0  -9    0.65    0.19
 -10   0  -9    4.05    0.39
  -7   1   9    3.68    0.38
  -6   1   9    0.20    0.16
  -5   1   9   17.31    0.69
  -4   1   9   67.33    1.47
  -3   1   9   27.33    0.85
  -2   1   9   12.82    0.57
   1  -1  -9   83.82    1.66
  -1   1   9   86.14    1.68
   0  -1  -9    6.50    0.41
   0   1   9    7.65    0.43
  -1  -1  -9   81.42    1.59
   1   1   9   80.61    1.59
  -2  -1  -9   46.27    1.09
  -2  -1  -9   45.74    0.91
   2   1   9   45.18    1.09
  -3  -1  -9   10.18    0.47
  -3  -1  -9   10.14    0.36
   3   1   9    9.81    0.47
  -4  -1  -9   15.55    0.39
  -4  -1  -9   15.71    0.59
  -5  -1  -9    0.67    0.16
  -5  -1  -9    0.67    0.16
  -6  -1  -9   34.79    0.89
  -6  -1  -9   34.16    0.92
  -7  -1  -9   10.93    0.48
  -7  -1  -9   10.94    0.50
  -8  -1  -9   31.35    0.82
  -8  -1  -9   30.35    0.89
  -9  -1  -9    0.32    0.15
 -10  -1  -9    5.27    0.38
  -7   2   9   27.58    0.87
  -6   2   9    6.62    0.44
  -5   2   9   25.32    0.84
  -4   2   9   34.89    1.00
  -3   2   9    7.81    0.46
  -2   2   9   54.81    1.28
   1  -2  -9   13.84    0.59
  -1   2   9   13.39    0.59
   0  -2  -9    2.98    0.32
   0   2   9    2.11    0.28
  -1  -2  -9    0.03    0.09
   1   2   9    0.03    0.10
  -2  -2  -9   20.47    0.70
   2   2   9   20.32    0.69
  -3  -2  -9   52.60    1.19
  -3  -2  -9   53.46    0.97
   3   2   9   53.87    1.20
  -4  -2  -9    7.65    0.27
  -4  -2  -9    7.16    0.40
  -5  -2  -9    1.28    0.21
  -5  -2  -9    1.26    0.21
  -6  -2  -9   14.72    0.59
  -6  -2  -9   13.46    0.54
  -7  -2  -9   23.48    0.76
  -7  -2  -9   22.26    0.69
  -8  -2  -9   10.33    0.45
  -8  -2  -9   11.23    0.52
  -9  -2  -9    2.08    0.27
 -10  -2  -9    0.11    0.14
  -7   3   9    3.19    0.37
  -6   3   9    0.03    0.15
  -5   3   9    2.61    0.34
  -4   3   9    7.78    0.48
  -3   3   9    4.73    0.37
  -2   3   9   11.67    0.56
   1  -3  -9   23.77    0.79
  -1   3   9   22.42    0.78
   0  -3  -9    2.16    0.28
   0   3   9    2.13    0.28
  -1  -3  -9   10.30    0.50
   1   3   9   10.61    0.51
  -2  -3  -9   14.68    0.59
   2   3   9   13.69    0.57
  -3  -3  -9   84.59    1.65
  -3  -3  -9   83.81    1.35
   3   3   9   84.52    1.63
  -4  -3  -9    2.54    0.29
  -4  -3  -9    2.89    0.17
  -5  -3  -9    0.08    0.11
  -5  -3  -9    0.24    0.13
  -6  -3  -9    2.50    0.29
  -6  -3  -9    1.91    0.25
  -7  -3  -9   34.30    0.95
  -7  -3  -9   32.66    0.86
  -8  -3  -9   12.25    0.49
  -8  -3  -9   12.32    0.56
  -9  -3  -9   13.03    0.58
 -10  -3  -9   21.32    0.75
  -6   4   9    2.11    0.31
  -5   4   9    9.29    0.54
  -4   4   9    6.90    0.46
  -3   4   9   13.90    0.64
  -2   4   9    1.11    0.23
   1  -4  -9    0.15    0.13
  -1   4   9    0.17    0.14
   0  -4  -9    1.25    0.23
   0   4   9    0.87    0.21
  -1  -4  -9   28.72    0.88
   1   4   9   29.38    0.89
  -2  -4  -9   78.79    1.61
   2   4   9   80.07    1.61
  -3  -4  -9   50.36    1.20
   3   4   9   50.71    1.20
  -4  -4  -9  241.92    3.61
  -4  -4  -9  245.25    3.12
  -5  -4  -9    4.33    0.33
  -6  -4  -9   27.52    0.87
  -6  -4  -9   27.21    0.81
  -7  -4  -9    2.60    0.32
  -7  -4  -9    3.83    0.32
  -8  -4  -9    6.06    0.42
  -8  -4  -9    5.75    0.36
  -9  -4  -9    0.88    0.21
 -10  -4  -9    3.21    0.35
  -6   5   9    0.13    0.18
  -5   5   9    0.15    0.17
  -4   5   9   11.35    0.61
  -3   5   9   39.92    1.14
  -2   5   9   67.92    1.55
  -1   5   9    0.63    0.19
   0  -5  -9   20.20    0.75
   0   5   9   19.90    0.75
  -1  -5  -9   19.23    0.72
   1   5   9   18.44    0.71
  -2  -5  -9   15.43    0.65
   2   5   9   16.57    0.66
  -3  -5  -9    6.18    0.40
   3   5   9    6.05    0.41
  -4  -5  -9    0.08    0.08
  -4  -5  -9    0.12    0.13
  -5  -5  -9   20.48    0.72
  -6  -5  -9    8.89    0.47
  -7  -5  -9   58.85    1.42
  -7  -5  -9   59.16    1.29
  -8  -5  -9    9.69    0.54
  -8  -5  -9    7.53    0.41
  -9  -5  -9    0.84    0.22
  -9  -5  -9    1.07    0.20
 -10  -5  -9    2.08    0.31
  -6   6   9    8.50    0.56
  -5   6   9    2.36    0.35
  -4   6   9    0.10    0.17
  -3   6   9   14.81    0.70
  -2   6   9    1.46    0.28
  -1   6   9    1.06    0.24
   0  -6  -9    1.11    0.23
   0   6   9    1.05    0.23
  -1  -6  -9   16.42    0.69
   1   6   9   18.31    0.74
  -2  -6  -9   33.40    1.00
   2   6   9   32.68    0.99
  -3  -6  -9   33.42    0.99
   3   6   9   32.35    0.97
  -4  -6  -9   75.96    1.61
  -5  -6  -9    7.04    0.23
  -5  -6  -9    7.48    0.45
  -6  -6  -9   11.16    0.55
  -7  -6  -9    4.40    0.36
  -8  -6  -9    0.91    0.23
  -8  -6  -9    0.77    0.19
  -9  -6  -9    4.92    0.35
  -9  -6  -9    4.32    0.45
 -10  -6  -9    0.55    0.21
  -5   7   9   12.88    0.69
  -4   7   9    0.94    0.26
  -3   7   9   11.68    0.64
  -2   7   9   63.42    1.58
  -1   7   9   25.51    0.94
   0  -7  -9    0.39    0.18
   0   7   9    0.59    0.21
  -1  -7  -9   -0.08    0.12
   1   7   9    0.06    0.14
  -2  -7  -9    0.71    0.22
   2   7   9    0.57    0.20
  -3  -7  -9    8.04    0.51
   3   7   9    8.01    0.51
  -4  -7  -9   28.47    0.94
  -5  -7  -9    3.98    0.41
  -5  -7  -9    3.78    0.19
  -6  -7  -9   10.84    0.55
  -7  -7  -9   25.76    0.85
  -8  -7  -9   11.90    0.56
  -9  -7  -9   16.44    0.63
 -10  -7  -9    0.17    0.18
  -4   8   9    0.07    0.18
  -3   8   9    6.08    0.49
  -2   8   9    0.01    0.18
  -1   8   9    2.93    0.40
   0  -8  -9    2.15    0.36
   0   8   9    1.60    0.31
  -1  -8  -9   22.86    0.89
   1   8   9   23.33    0.90
  -2  -8  -9    4.94    0.48
   2   8   9    4.23    0.45
  -3  -8  -9   23.58    0.88
   3   8   9   23.38    0.87
  -4  -8  -9    0.19    0.16
  -5  -8  -9   -0.03    0.13
  -6  -8  -9   58.71    1.43
  -7  -8  -9    1.44    0.27
  -8  -8  -9    2.70    0.34
  -9  -8  -9    0.36    0.18
  -4   9   9    0.71    0.27
  -3   9   9    3.21    0.44
  -2   9   9   18.56    0.87
  -1   9   9    4.49    0.49
   0   9   9   41.22    1.28
   0   9   9   40.87    1.28
  -1  -9  -9    2.59    0.40
   1   9   9    2.79    0.40
   1   9   9    2.60    0.39
  -2  -9  -9    0.30    0.19
   2   9   9    0.66    0.23
   2   9   9    0.44    0.21
  -3  -9  -9    2.05    0.35
  -4  -9  -9   15.84    0.74
  -5  -9  -9    0.97    0.25
  -6  -9  -9   27.21    0.97
  -7  -9  -9   20.21    0.82
  -8  -9  -9    1.21    0.26
  -9  -9  -9   22.09    0.81
  -3  10   9    0.48    0.25
  -2  10   9    2.39    0.40
  -1  10   9    0.10    0.21
  -1  10   9    0.13    0.20
   0  10   9    0.42    0.23
   0  10   9    0.36    0.24
  -1 -10  -9   11.55    0.69
   1  10   9   11.40    0.70
  -2 -10  -9    4.61    0.51
   2  10   9    4.73    0.52
  -3 -10  -9   50.71    1.45
  -4 -10  -9    6.90    0.52
  -5 -10  -9    0.52    0.23
  -6 -10  -9    0.57    0.23
  -7 -10  -9    2.84    0.39
  -8 -10  -9    0.08    0.17
  -9 -10  -9   11.79    0.63
  -2  11   9    0.83    0.29
  -1  11   9    0.34    0.24
  -1  11   9    0.49    0.27
   0  11   9    4.58    0.56
  -1 -11  -9    6.35    0.63
   1  11   9    6.25    0.64
  -2 -11  -9    0.14    0.21
   2  11   9   -0.04    0.20
  -3 -11  -9    6.11    0.61
  -4 -11  -9   11.60    0.71
  -5 -11  -9    2.06    0.36
  -6 -11  -9    8.25    0.59
  -7 -11  -9   12.62    0.71
  -8 -11  -9   26.32    1.01
  -1  12   9   -0.33    0.19
   0  12   9   12.57    0.79
   1  12   9    0.32    0.24
  -2 -12  -9    7.91    0.65
   2  12   9    9.27    0.68
  -3 -12  -9   14.95    0.84
  -4 -12  -9    6.20    0.62
  -5 -12  -9    8.77    0.65
  -6 -12  -9    0.31    0.23
  -7 -12  -9    0.04    0.20
   1  13   9    1.36    0.37
  -2 -13  -9    0.16    0.26
   2  13   9   -0.01    0.22
  -3 -13  -9   14.44    0.86
  -4 -13  -9    4.27    0.55
  -5 -13  -9    7.54    0.72
  -6 -13  -9    1.91    0.39
  -2 -11  10    3.69    0.57
   1  11 -10    0.37    0.22
  -1 -11  10    0.71    0.34
   0  11 -10   15.47    0.97
  -1  11 -10    7.00    0.76
  -4 -10  10    2.19    0.44
  -3 -10  10    2.14    0.42
  -2 -10  10    1.25    0.36
   1  10 -10    4.85    0.48
  -1 -10  10    4.69    0.61
   0  10 -10    0.17    0.18
   0  10 -10    0.30    0.26
   0 -10  10   -0.01    0.21
  -1  10 -10    4.29    0.44
  -1  10 -10    4.65    0.61
  -2  10 -10    0.34    0.26
  -3  10 -10   15.64    0.93
  -5  -9  10    5.29    0.61
  -4  -9  10   -0.04    0.20
  -3  -9  10   20.02    1.01
  -2  -9  10    0.30    0.25
   1   9 -10    2.73    0.35
  -1  -9  10    2.76    0.46
   0   9 -10   18.71    0.97
   0   9 -10   16.36    0.72
   0  -9  10   16.57    0.91
  -1   9 -10    0.91    0.30
  -1   9 -10    0.60    0.21
  -2   9 -10   17.20    0.68
  -2   9 -10   16.48    0.92
  -3   9 -10    3.81    0.53
  -4   9 -10    6.55    0.68
  -6  -8  10    4.03    0.52
  -5  -8  10    9.95    0.68
  -4  -8  10    4.87    0.55
  -3  -8  10    2.36    0.41
  -2  -8  10    5.78    0.61
   1   8 -10    0.01    0.18
   1   8 -10    0.14    0.15
  -1  -8  10    0.18    0.20
   0   8 -10   12.81    0.76
   0   8 -10   12.76    0.61
   0  -8  10   12.67    0.76
  -1   8 -10   14.37    0.64
  -1   8 -10   16.04    0.85
  -2   8 -10    2.97    0.46
  -2   8 -10    2.67    0.32
  -3   8 -10   23.74    1.05
  -3   8 -10   24.32    0.73
  -4   8 -10    0.23    0.23
  -5   8 -10    3.78    0.51
  -6  -7  10    0.31    0.23
  -5  -7  10    1.04    0.30
  -4  -7  10    0.66    0.26
  -3  -7  10   34.65    1.22
  -2  -7  10   10.38    0.66
   1   7 -10   18.72    0.71
   1   7 -10   19.80    0.90
  -1  -7  10   19.29    0.89
   0   7 -10   25.74    1.03
   0   7 -10   23.86    0.81
   0  -7  10   25.33    1.03
  -1   7 -10   12.33    0.73
  -1   7 -10   11.13    0.55
   1  -7  10   13.01    0.74
  -2   7 -10   13.02    0.57
  -2   7 -10   14.32    0.77
  -3   7 -10    0.36    0.15
  -3   7 -10    0.45    0.23
  -4   7 -10    0.48    0.23
  -5   7 -10    0.88    0.28
  -6   7 -10    7.26    0.59
  -7  -6  10    9.50    0.61
  -6  -6  10   14.64    0.76
  -5  -6  10    1.51    0.32
  -4  -6  10   38.75    1.25
  -3  -6  10    7.92    0.57
  -2  -6  10   -0.12    0.13
   1   6 -10    3.30    0.34
   1   6 -10    3.74    0.46
  -1  -6  10    3.85    0.46
   0   6 -10    4.07    0.47
   0   6 -10    3.97    0.37
   0  -6  10    3.82    0.45
  -1   6 -10   18.93    0.83
  -1   6 -10   17.19    0.65
   1  -6  10   17.55    0.81
  -2   6 -10   43.02    1.05
  -2   6 -10   41.81    1.30
  -3   6 -10   37.17    0.91
  -3   6 -10   37.05    1.21
  -4   6 -10    6.76    0.52
  -5   6 -10   20.04    0.90
  -6   6 -10    0.07    0.19
  -7   6 -10    0.43    0.24
  -7  -5  10    6.12    0.50
  -6  -5  10    9.27    0.60
  -5  -5  10   20.06    0.85
  -4  -5  10    6.53    0.51
  -3  -5  10  138.68    2.64
  -2  -5  10    0.45    0.21
   1   5 -10    3.76    0.43
   1   5 -10    3.85    0.31
  -1  -5  10    3.92    0.44
   0   5 -10    1.78    0.31
   0   5 -10    1.76    0.24
   0  -5  10    2.13    0.34
  -1   5 -10    0.77    0.18
  -1   5 -10    0.88    0.24
   1  -5  10    0.67    0.22
  -2   5 -10    2.06    0.26
  -2   5 -10    2.06    0.33
  -3   5 -10    1.59    0.22
  -3   5 -10    1.98    0.33
  -4   5 -10    3.49    0.43
  -5   5 -10    6.64    0.51
  -6   5 -10   15.22    0.76
  -7   5 -10    5.16    0.53
  -7  -4  10    1.94    0.33
  -6  -4  10   40.15    1.20
  -5  -4  10    2.10    0.34
  -4  -4  10   42.71    1.24
  -3  -4  10    1.30    0.28
  -2  -4  10    7.28    0.51
   1   4 -10    3.08    0.31
   1   4 -10    2.85    0.36
  -1  -4  10    3.11    0.38
   0   4 -10   51.12    1.31
   0   4 -10   50.89    1.11
   0  -4  10   47.44    1.31
  -1   4 -10    1.37    0.27
  -1   4 -10    1.02    0.19
   1  -4  10    0.38    0.17
  -2   4 -10   20.93    0.81
  -2   4 -10   21.16    0.65
   2  -4  10   20.82    0.82
  -3   4 -10    3.62    0.26
  -3   4 -10    3.78    0.42
  -4   4 -10    0.11    0.08
  -4   4 -10    0.14    0.14
  -5   4 -10   18.72    0.79
  -6   4 -10    7.69    0.52
  -7   4 -10    3.31    0.41
  -8   4 -10   -0.01    0.17
  -7  -3  10    5.66    0.45
  -6  -3  10   14.66    0.69
  -5  -3  10    3.58    0.41
  -4  -3  10    0.26    0.17
  -3  -3  10   41.19    1.17
  -2  -3  10    1.52    0.28
   1   3 -10   43.95    1.01
   1   3 -10   43.75    1.17
  -1  -3  10   43.47    1.20
   0   3 -10    0.05    0.10
   0   3 -10    0.22    0.14
   0  -3  10    0.02    0.12
  -1   3 -10   14.74    0.53
  -1   3 -10   15.88    0.67
   1  -3  10   13.46    0.63
  -2   3 -10    8.43    0.39
  -2   3 -10    8.67    0.51
   2  -3  10    7.61    0.49
  -3   3 -10   22.90    0.82
  -3   3 -10   22.53    0.63
  -4   3 -10    1.54    0.27
  -4   3 -10    1.74    0.17
  -5   3 -10   25.03    0.88
  -6   3 -10   19.62    0.78
  -7   3 -10   23.15    0.85
  -8   3 -10    6.00    0.46
  -7  -2  10   23.43    0.85
  -6  -2  10    1.10    0.26
  -5  -2  10    2.42    0.34
  -4  -2  10    2.31    0.33
  -3  -2  10    1.08    0.23
  -2  -2  10    6.05    0.45
   1   2 -10    1.35    0.25
   1   2 -10    1.55    0.21
  -1  -2  10    1.40    0.26
   0   2 -10   41.26    0.94
   0   2 -10   41.73    1.11
   0  -2  10   39.33    1.12
  -1   2 -10    3.33    0.36
  -1   2 -10    4.23    0.28
   1  -2  10    4.08    0.41
  -2   2 -10  112.27    2.09
  -2   2 -10  110.44    1.80
   2  -2  10  115.07    2.12
  -3   2 -10    2.78    0.22
  -3   2 -10    2.25    0.30
  -4   2 -10    9.24    0.34
  -4   2 -10   10.44    0.53
  -5   2 -10   11.76    0.57
  -6   2 -10    0.36    0.17
  -7   2 -10    4.30    0.42
  -8   2 -10    7.09    0.47
  -7  -1  10    2.13    0.32
  -6  -1  10    7.22    0.48
  -5  -1  10    1.68    0.29
  -4  -1  10   61.60    1.47
  -3  -1  10   13.05    0.62
  -2  -1  10    9.57    0.52
   1   1 -10   29.88    0.92
  -1  -1  10   30.51    0.95
   0   1 -10    4.74    0.37
   0   1 -10    4.96    0.31
   0  -1  10    4.36    0.36
  -1   1 -10   18.94    0.71
  -1   1 -10   20.12    0.60
   1  -1  10   20.11    0.74
  -2   1 -10    8.57    0.48
  -2   1 -10    8.87    0.38
   2  -1  10    8.57    0.49
  -3   1 -10   21.40    0.59
  -3   1 -10   20.31    0.73
  -4   1 -10    0.27    0.13
  -4   1 -10    0.12    0.08
  -5   1 -10   63.18    1.40
  -6   1 -10   19.39    0.72
  -7   1 -10   53.23    1.27
  -8   1 -10   20.01    0.73
  -7   0  10   23.56    0.84
  -6   0  10    3.87    0.41
  -5   0  10   16.92    0.72
  -4   0  10    1.10    0.24
  -3   0  10   17.04    0.70
  -2   0  10    4.40    0.42
   1   0 -10   64.49    1.44
  -1   0  10   62.64    1.44
   0   0 -10   40.87    1.09
   0   0  10   40.44    1.10
  -1   0 -10  142.76    2.16
  -1   0 -10  142.49    2.44
   1   0  10  143.22    2.47
  -2   0 -10  199.41    3.12
  -2   0 -10  197.83    2.78
   2   0  10  199.48    3.14
  -3   0 -10   18.76    0.69
  -3   0 -10   19.60    0.54
   3   0  10   17.66    0.68
  -4   0 -10   14.81    0.61
  -4   0 -10   14.15    0.41
  -5   0 -10    0.51    0.17
  -6   0 -10    0.89    0.21
  -7   0 -10    3.46    0.35
  -8   0 -10   17.23    0.70
  -8   0 -10   16.27    0.63
  -9   0 -10    3.47    0.38
  -7   1  10   10.65    0.57
  -6   1  10    4.63    0.44
  -5   1  10   22.88    0.84
  -4   1  10   20.74    0.79
  -3   1  10   28.68    0.93
  -2   1  10   38.26    1.08
   1  -1 -10   10.37    0.53
  -1   1  10    9.66    0.52
   0  -1 -10   67.07    1.47
   0   1  10   64.91    1.46
  -1  -1 -10   11.04    0.54
   1   1  10   11.33    0.55
  -2  -1 -10   48.26    0.98
  -2  -1 -10   48.79    1.20
   2   1  10   48.57    1.20
  -3  -1 -10    0.57    0.13
  -3  -1 -10    0.42    0.17
   3   1  10    0.64    0.18
  -4  -1 -10   31.08    0.90
  -4  -1 -10   30.50    0.65
  -5  -1 -10   14.67    0.59
  -6  -1 -10    9.21    0.47
  -7  -1 -10   34.07    0.93
  -7  -1 -10   34.53    0.99
  -8  -1 -10    0.03    0.12
  -8  -1 -10    0.10    0.13
  -9  -1 -10    0.25    0.16
 -10  -1 -10    1.68    0.28
  -7   2  10    3.19    0.38
  -6   2  10    0.17    0.18
  -5   2  10   -0.07    0.15
  -4   2  10    6.27    0.45
  -3   2  10    1.64    0.27
  -2   2  10    8.36    0.49
   1  -2 -10    5.77    0.41
  -1   2  10    4.87    0.39
   0  -2 -10    8.43    0.48
   0   2  10    8.32    0.49
  -1  -2 -10   69.58    1.51
   1   2  10   70.32    1.52
  -2  -2 -10   62.80    1.41
   2   2  10   63.99    1.42
  -3  -2 -10    3.56    0.37
  -3  -2 -10    3.78    0.24
  -4  -2 -10   55.60    0.96
  -4  -2 -10   53.78    1.26
  -5  -2 -10   19.69    0.70
  -6  -2 -10    8.24    0.45
  -7  -2 -10    0.37    0.17
  -7  -2 -10    0.35    0.17
  -8  -2 -10    9.98    0.47
  -8  -2 -10    9.89    0.52
  -9  -2 -10    0.17    0.15
 -10  -2 -10   21.81    0.79
  -6   3  10    1.79    0.31
  -5   3  10   19.09    0.77
  -4   3  10   26.39    0.92
  -3   3  10   37.37    1.10
  -2   3  10   16.40    0.71
  -1   3  10    1.94    0.29
   0  -3 -10    1.50    0.26
   0   3  10    1.57    0.26
  -1  -3 -10    4.92    0.38
   1   3  10    5.89    0.41
  -2  -3 -10   60.01    1.38
  -3  -3 -10   10.73    0.54
  -3  -3 -10   11.76    0.42
   3   3  10   11.56    0.56
  -4  -3 -10    0.28    0.10
  -4  -3 -10    0.19    0.14
  -5  -3 -10   74.99    1.56
  -6  -3 -10   16.35    0.64
  -7  -3 -10   91.51    1.85
  -7  -3 -10   90.12    1.72
  -8  -3 -10    1.13    0.24
  -8  -3 -10    0.92    0.20
  -9  -3 -10   15.37    0.66
  -9  -3 -10   15.75    0.58
 -10  -3 -10    0.21    0.17
  -6   4  10    1.86    0.31
  -5   4  10    0.61    0.22
  -4   4  10    0.97    0.26
  -3   4  10   -0.06    0.14
  -2   4  10   23.35    0.86
  -1   4  10    1.10    0.24
   0  -4 -10    0.03    0.13
   0   4  10    0.13    0.15
  -1  -4 -10   28.75    0.92
   1   4  10   28.53    0.93
  -2  -4 -10   16.05    0.67
   2   4  10   16.84    0.69
  -3  -4 -10   18.24    0.72
   3   4  10   18.26    0.72
  -4  -4 -10    4.90    0.25
  -4  -4 -10    4.78    0.37
  -5  -4 -10   15.05    0.32
  -5  -4 -10   14.96    0.63
  -6  -4 -10    2.78    0.32
  -7  -4 -10   11.73    0.55
  -8  -4 -10    0.90    0.22
  -8  -4 -10    1.06    0.21
  -9  -4 -10    0.27    0.16
  -9  -4 -10    0.08    0.15
 -10  -4 -10   13.23    0.64
  -5   5  10    2.82    0.38
  -4   5  10    0.02    0.16
  -3   5  10    3.15    0.39
  -2   5  10   33.19    1.06
  -1   5  10    0.82    0.23
   0  -5 -10    3.30    0.39
   0   5  10    2.96    0.37
  -1  -5 -10    1.75    0.30
   1   5  10    2.03    0.31
  -2  -5 -10   12.61    0.60
   2   5  10   11.41    0.58
  -3  -5 -10   71.55    1.59
   3   5  10   70.83    1.57
  -4  -5 -10   82.48    1.71
  -4  -5 -10   78.93    1.32
  -5  -5 -10   11.88    0.31
  -5  -5 -10   13.49    0.61
  -6  -5 -10   50.79    1.25
  -7  -5 -10   31.32    0.93
  -8  -5 -10    0.04    0.13
  -9  -5 -10    0.08    0.16
  -9  -5 -10    0.53    0.17
 -10  -5 -10   10.62    0.58
  -5   6  10    0.07    0.18
  -4   6  10   13.28    0.70
  -3   6  10    2.63    0.38
  -2   6  10   57.93    1.50
  -1   6  10   51.32    1.38
   0  -6 -10   26.80    0.95
   0   6  10   27.43    0.95
  -1  -6 -10   13.85    0.66
   1   6  10   13.89    0.66
  -2  -6 -10    8.95    0.53
   2   6  10   10.08    0.56
  -3  -6 -10   19.50    0.78
   3   6  10   19.30    0.77
  -4  -6 -10    0.05    0.14
  -5  -6 -10    2.88    0.18
  -5  -6 -10    2.17    0.31
  -6  -6 -10    5.16    0.40
  -7  -6 -10   52.28    1.29
  -8  -6 -10    5.50    0.40
  -9  -6 -10   11.10    0.53
  -4   7  10    1.06    0.29
  -3   7  10    2.79    0.40
  -2   7  10    0.53    0.22
  -1   7  10    0.46    0.21
   0  -7 -10    5.25    0.51
   0   7  10    6.68    0.51
  -1  -7 -10   24.19    0.91
   1   7  10   23.15    0.90
  -2  -7 -10   26.10    0.94
   2   7  10   26.60    0.95
  -3  -7 -10    4.14    0.45
   3   7  10    5.36    0.44
  -4  -7 -10    0.10    0.14
  -5  -7 -10    0.53    0.19
  -5  -7 -10    0.96    0.13
  -6  -7 -10   26.22    0.91
  -7  -7 -10    0.52    0.20
  -8  -7 -10    2.81    0.34
  -9  -7 -10   10.16    0.53
  -4   8  10    1.83    0.36
  -3   8  10    2.46    0.40
  -2   8  10   15.62    0.79
  -1   8  10    3.40    0.43
   0   8  10   27.18    1.02
  -1  -8 -10   16.88    0.79
   1   8  10   17.84    0.81
  -2  -8 -10   21.99    0.90
   2   8  10   22.49    0.91
  -3  -8 -10    5.91    0.49
   3   8  10    5.74    0.47
  -4  -8 -10    1.68    0.31
  -5  -8 -10    0.59    0.21
  -6  -8 -10    2.51    0.35
  -7  -8 -10    8.75    0.54
  -8  -8 -10    1.93    0.31
  -9  -8 -10    4.15    0.42
  -3   9  10    3.68    0.47
  -2   9  10   -0.01    0.18
  -1   9  10    0.21    0.20
   0   9  10    4.75    0.53
  -1  -9 -10    8.71    0.60
   1   9  10    8.21    0.59
  -2  -9 -10    8.07    0.58
   2   9  10    7.63    0.56
  -3  -9 -10   62.76    1.64
  -4  -9 -10    8.13    0.57
  -5  -9 -10    0.19    0.19
  -6  -9 -10    0.56    0.22
  -7  -9 -10    8.15    0.54
  -8  -9 -10    1.26    0.28
  -9  -9 -10   -0.03    0.16
  -2  10  10    0.66    0.29
  -1  10  10    1.76    0.36
   0  10  10    4.22    0.51
  -1 -10 -10    0.18    0.22
   1  10  10   -0.03    0.18
  -2 -10 -10   10.46    0.67
   2  10  10    8.69    0.61
  -3 -10 -10    8.61    0.61
  -4 -10 -10    0.41    0.23
  -5 -10 -10    2.11    0.36
  -6 -10 -10    5.53    0.54
  -7 -10 -10    6.14    0.51
  -8 -10 -10   13.03    0.70
  -1  11  10    0.18    0.23
   0  11  10    4.99    0.57
   1  11  10    8.45    0.64
   1  11  10    6.03    0.62
  -2 -11 -10    4.57    0.54
   2  11  10    5.18    0.57
   2  11  10    4.48    0.55
  -3 -11 -10   22.14    1.01
  -4 -11 -10    4.39    0.53
  -5 -11 -10   18.55    0.89
  -6 -11 -10    5.03    0.55
  -7 -11 -10    1.77    0.34
  -8 -11 -10    0.21    0.22
   0  12  10    3.22    0.50
   1  12  10    0.16    0.23
   1  12  10    0.36    0.27
  -2 -12 -10    1.24    0.36
   2  12  10    1.89    0.42
   2  12  10    1.67    0.39
  -3 -12 -10    3.64    0.51
  -4 -12 -10   11.25    0.74
  -5 -12 -10    1.62    0.37
  -6 -12 -10    8.27    0.64
  -7 -12 -10    1.18    0.32
  -3 -13 -10   22.22    1.08
  -4 -13 -10    3.77    0.54
  -5 -13 -10    1.61    0.37
  -3 -10  11    0.09    0.27
  -2 -10  11    2.12    0.45
  -1 -10  11    0.16    0.26
   0  10 -11   23.72    0.92
   0  10 -11   23.82    1.18
   0 -10  11   22.30    1.13
  -1  10 -11    4.77    0.63
  -4  -9  11    9.50    0.74
  -3  -9  11    7.74    0.76
  -2  -9  11   11.02    0.78
  -1  -9  11    0.36    0.27
   0   9 -11    0.34    0.19
   0   9 -11   -0.12    0.20
   0  -9  11    0.08    0.22
  -1   9 -11    1.39    0.40
  -1   9 -11    1.67    0.30
  -2   9 -11    1.58    0.39
  -3   9 -11    5.61    0.65
  -5  -8  11    0.45    0.26
  -4  -8  11    4.94    0.58
  -3  -8  11    5.75    0.63
  -2  -8  11    3.96    0.54
  -1  -8  11    0.22    0.23
   0   8 -11    8.53    0.66
   0   8 -11    9.57    0.55
   0  -8  11   10.18    0.71
  -1   8 -11    8.47    0.67
  -1   8 -11    9.65    0.54
  -2   8 -11   17.91    0.95
  -2   8 -11   18.93    0.73
  -3   8 -11    2.05    0.41
  -3   8 -11    1.78    0.25
  -4   8 -11    5.50    0.63
  -5  -7  11    2.37    0.42
  -4  -7  11    7.73    0.61
  -3  -7  11   24.65    1.07
  -2  -7  11    0.17    0.21
  -1  -7  11    1.11    0.30
   0   7 -11    6.90    0.45
   0   7 -11    5.73    0.60
   0  -7  11    5.91    0.62
  -1   7 -11    0.81    0.28
  -1   7 -11    0.88    0.22
   1  -7  11    1.05    0.31
  -2   7 -11   19.17    0.92
  -2   7 -11   20.10    0.73
  -3   7 -11   30.64    0.85
  -3   7 -11   28.91    1.15
  -4   7 -11    2.85    0.46
  -5   7 -11   31.42    1.21
  -6  -6  11    1.35    0.34
  -5  -6  11    3.23    0.45
  -4  -6  11    7.15    0.57
  -3  -6  11   11.00    0.69
  -2  -6  11    8.74    0.60
  -1  -6  11   43.99    1.37
   0   6 -11   10.63    0.52
   0   6 -11   10.98    0.67
   0  -6  11    9.96    0.65
  -1   6 -11   16.38    0.65
  -1   6 -11   15.56    0.79
   1  -6  11   15.15    0.79
  -2   6 -11   13.75    0.75
  -2   6 -11   13.23    0.57
  -3   6 -11    0.96    0.19
  -3   6 -11    0.69    0.24
  -4   6 -11    0.87    0.28
  -5   6 -11    0.77    0.28
  -6   6 -11    6.07    0.60
  -6  -5  11    1.39    0.32
  -5  -5  11   14.04    0.75
  -4  -5  11   11.54    0.68
  -3  -5  11    6.72    0.55
  -2  -5  11    8.56    0.59
   1   5 -11    1.72    0.33
  -1  -5  11    1.33    0.29
   0   5 -11    4.73    0.35
   0   5 -11    4.87    0.50
   0  -5  11    4.23    0.48
  -1   5 -11    0.08    0.17
  -1   5 -11    0.09    0.12
   1  -5  11   -0.11    0.14
  -2   5 -11    2.59    0.30
  -2   5 -11    2.97    0.42
  -3   5 -11   10.66    0.48
  -3   5 -11   11.03    0.65
  -4   5 -11    0.63    0.14
  -4   5 -11    0.89    0.25
  -5   5 -11   39.13    1.26
  -6   5 -11   12.95    0.73
  -7   5 -11    0.70    0.26
  -6  -4  11   20.37    0.87
  -5  -4  11    0.18    0.20
  -4  -4  11   21.92    0.91
  -3  -4  11   53.14    1.46
  -2  -4  11   20.47    0.87
   1   4 -11   15.82    0.73
  -1  -4  11   15.73    0.76
   0   4 -11    4.55    0.47
   0   4 -11    4.97    0.34
   0  -4  11    5.44    0.45
  -1   4 -11    5.07    0.50
  -1   4 -11    5.00    0.34
   1  -4  11    4.57    0.47
  -2   4 -11   19.98    0.67
  -2   4 -11   22.16    0.87
  -3   4 -11    6.35    0.49
  -3   4 -11    5.99    0.35
  -4   4 -11    4.38    0.26
  -4   4 -11    4.11    0.45
  -5   4 -11    0.02    0.16
  -6   4 -11   10.27    0.62
  -7   4 -11   11.16    0.65
  -6  -3  11    0.92    0.27
  -5  -3  11    0.23    0.19
  -4  -3  11   35.16    1.14
  -3  -3  11    0.20    0.18
  -2  -3  11   -0.05    0.13
   1   3 -11    6.66    0.48
  -1  -3  11    5.96    0.46
   0   3 -11   29.97    1.00
   0   3 -11   30.73    0.84
   0  -3  11   31.82    1.04
  -1   3 -11   23.04    0.85
  -1   3 -11   22.39    0.70
   1  -3  11   24.17    0.89
  -2   3 -11    4.46    0.45
  -2   3 -11    4.34    0.31
   2  -3  11    4.57    0.46
  -3   3 -11    4.88    0.40
  -3   3 -11    4.56    0.30
  -4   3 -11   11.71    0.41
  -4   3 -11   10.77    0.59
  -5   3 -11    8.23    0.53
  -6   3 -11    7.56    0.52
  -7   3 -11   17.50    0.78
  -8   3 -11    0.25    0.19
  -6  -2  11    5.33    0.51
  -5  -2  11    1.70    0.31
  -4  -2  11    4.79    0.48
  -3  -2  11    0.36    0.19
  -2  -2  11    0.35    0.18
   1   2 -11   66.45    1.55
  -1  -2  11   67.82    1.61
   0   2 -11   32.26    0.85
   0   2 -11   32.87    1.03
   0  -2  11   31.92    1.04
  -1   2 -11   29.49    0.95
  -1   2 -11   27.76    0.77
   1  -2  11   29.02    0.97
  -2   2 -11   22.17    0.82
  -2   2 -11   21.01    0.65
   2  -2  11   21.79    0.82
  -3   2 -11   -0.11    0.10
  -3   2 -11    0.11    0.10
  -4   2 -11    0.23    0.10
  -4   2 -11   -0.03    0.13
  -5   2 -11   28.05    0.93
  -6   2 -11    9.43    0.55
  -7   2 -11    4.64    0.45
  -8   2 -11    9.27    0.56
  -6  -1  11    0.39    0.21
  -5  -1  11    3.41    0.40
  -4  -1  11    0.42    0.19
  -3  -1  11   19.70    0.81
  -2  -1  11    2.46    0.35
   1   1 -11   18.46    0.74
  -1  -1  11   18.33    0.76
   0   1 -11    9.36    0.53
   0   1 -11    9.38    0.44
   0  -1  11    9.93    0.55
  -1   1 -11    6.39    0.35
  -1   1 -11    6.38    0.45
   1  -1  11    6.25    0.46
  -2   1 -11  116.45    2.17
  -2   1 -11  113.38    1.85
   2  -1  11  113.64    2.18
  -3   1 -11   18.70    0.57
  -3   1 -11   19.43    0.75
  -4   1 -11   32.29    0.72
  -4   1 -11   30.02    0.95
  -5   1 -11   18.05    0.72
  -6   1 -11    0.40    0.18
  -7   1 -11    2.48    0.33
  -8   1 -11   10.44    0.56
  -9   1 -11    1.58    0.29
  -6   0  11    5.45    0.45
  -5   0  11    0.04    0.18
  -4   0  11   48.15    1.31
  -3   0  11    8.17    0.53
  -2   0  11   15.24    0.69
   1   0 -11   14.81    0.68
  -1   0  11   16.11    0.71
   0   0 -11    1.82    0.30
   0   0  11    1.61    0.28
  -1   0 -11  100.20    1.70
  -1   0 -11   98.52    1.96
   1   0  11  100.10    1.99
  -2   0 -11    0.03    0.10
  -2   0 -11   -0.05    0.13
   2   0  11   -0.02    0.13
  -3   0 -11    6.28    0.32
  -3   0 -11    5.74    0.42
  -4   0 -11    0.81    0.14
  -4   0 -11    0.87    0.21
  -5   0 -11   18.31    0.72
  -6   0 -11    3.19    0.36
  -7   0 -11   29.49    0.92
  -8   0 -11    6.41    0.44
  -9   0 -11    2.49    0.32
  -6   1  11    0.22    0.19
  -5   1  11   27.53    0.96
  -4   1  11   10.72    0.61
  -3   1  11    3.97    0.42
  -2   1  11    1.84    0.30
  -1   1  11   47.17    1.26
   0  -1 -11   19.17    0.75
   0   1  11   18.74    0.75
  -1  -1 -11   72.53    1.61
   1   1  11   73.68    1.63
  -2  -1 -11   86.30    1.79
  -2  -1 -11   86.06    1.51
   2   1  11   88.24    1.81
  -3  -1 -11    5.86    0.31
  -3  -1 -11    6.60    0.45
  -4  -1 -11   28.12    0.66
  -4  -1 -11   27.93    0.90
  -5  -1 -11    0.10    0.13
  -6  -1 -11    7.52    0.46
  -7  -1 -11    1.07    0.23
  -8  -1 -11    3.06    0.34
  -9  -1 -11    1.16    0.24
  -6   2  11    3.50    0.42
  -5   2  11    2.50    0.37
  -4   2  11   42.73    1.23
  -3   2  11   15.06    0.70
  -2   2  11   53.87    1.39
  -1   2  11    0.21    0.15
   0  -2 -11   11.98    0.61
   0   2  11   12.67    0.62
  -1  -2 -11    0.08    0.16
   1   2  11   -0.07    0.14
  -2  -2 -11   33.61    1.02
  -2  -2 -11   33.38    0.82
   2   2  11   34.00    1.02
  -3  -2 -11   14.26    0.64
  -3  -2 -11   14.13    0.48
   3   2  11   14.63    0.64
  -4  -2 -11   53.48    1.31
  -4  -2 -11   52.02    0.97
  -5  -2 -11    9.72    0.53
  -6  -2 -11    2.22    0.31
  -7  -2 -11   16.06    0.66
  -8  -2 -11    5.91    0.40
  -9  -2 -11    1.48    0.25
  -6   3  11    0.22    0.19
  -5   3  11    0.51    0.22
  -4   3  11    7.63    0.53
  -3   3  11    0.62    0.22
  -2   3  11    4.47    0.46
  -1   3  11   10.40    0.58
   0  -3 -11    9.47    0.55
   0   3  11    9.91    0.57
  -1  -3 -11  117.31    2.25
   1   3  11  119.01    2.27
  -2  -3 -11    6.98    0.48
   2   3  11    7.59    0.49
  -3  -3 -11   65.17    1.22
  -3  -3 -11   66.52    1.52
   3   3  11   67.01    1.52
  -4  -3 -11   20.66    0.56
  -4  -3 -11   20.14    0.77
  -5  -3 -11    1.87    0.13
  -5  -3 -11    2.12    0.30
  -6  -3 -11   10.21    0.54
  -7  -3 -11    3.58    0.38
  -8  -3 -11    2.00    0.29
  -9  -3 -11    0.44    0.17
  -5   4  11   14.54    0.72
  -4   4  11    6.95    0.51
  -3   4  11   17.90    0.81
  -2   4  11   38.51    1.19
  -1   4  11   10.74    0.61
   0  -4 -11    9.53    0.55
   0   4  11    8.35    0.52
  -1  -4 -11   19.67    0.79
   1   4  11   19.58    0.79
  -2  -4 -11    1.33    0.26
   2   4  11    1.05    0.24
  -3  -4 -11   17.60    0.74
   3   4  11   19.06    0.76
  -4  -4 -11   38.48    0.82
  -4  -4 -11   37.87    1.10
  -5  -4 -11    1.61    0.28
  -5  -4 -11    1.48    0.14
  -6  -4 -11   56.76    1.37
  -7  -4 -11   50.51    1.26
  -8  -4 -11    3.94    0.39
  -9  -4 -11    5.85    0.40
  -5   5  11    0.67    0.25
  -4   5  11    0.07    0.18
  -3   5  11    2.89    0.40
  -2   5  11   12.94    0.70
  -1   5  11   22.11    0.89
   0  -5 -11   10.13    0.60
   0   5  11    8.57    0.55
  -1  -5 -11   54.43    1.42
   1   5  11   53.67    1.41
  -2  -5 -11    2.18    0.34
   2   5  11    1.51    0.29
  -3  -5 -11    1.92    0.31
   3   5  11    1.89    0.31
  -4  -5 -11    3.27    0.24
  -4  -5 -11    3.52    0.40
  -5  -5 -11    5.49    0.24
  -5  -5 -11    6.48    0.46
  -6  -5 -11    5.63    0.43
  -7  -5 -11   26.80    0.90
  -8  -5 -11    1.38    0.27
  -9  -5 -11   12.90    0.58
  -4   6  11   -0.01    0.18
  -3   6  11    6.83    0.54
  -2   6  11   13.90    0.73
  -1   6  11    6.55    0.50
   0  -6 -11    3.40    0.42
   0   6  11    4.02    0.46
  -1  -6 -11    3.90    0.44
   1   6  11    3.86    0.45
  -2  -6 -11    0.21    0.16
   2   6  11    0.03    0.14
  -3  -6 -11   18.87    0.79
   3   6  11   19.36    0.81
  -4  -6 -11   37.96    1.15
  -5  -6 -11   25.37    0.58
  -5  -6 -11   26.25    0.93
  -6  -6 -11   59.25    1.47
  -7  -6 -11    8.35    0.52
  -8  -6 -11    0.36    0.18
  -9  -6 -11    8.06    0.48
  -4   7  11    2.38    0.40
  -3   7  11    0.83    0.27
  -2   7  11   15.85    0.80
  -1   7  11    3.03    0.42
   0   7  11   30.73    1.09
  -1  -7 -11   26.86    1.00
   1   7  11   25.96    0.99
  -2  -7 -11   33.65    1.12
   2   7  11   34.11    1.12
  -3  -7 -11   38.12    1.19
  -4  -7 -11    2.50    0.36
  -5  -7 -11    0.72    0.13
  -5  -7 -11    0.49    0.21
  -6  -7 -11    0.75    0.23
  -7  -7 -11    5.36    0.44
  -8  -7 -11    2.00    0.32
  -9  -7 -11   11.10    0.58
  -3   8  11    4.29    0.51
  -2   8  11    3.05    0.43
  -1   8  11    0.03    0.17
   0   8  11    0.41    0.23
  -1  -8 -11   14.93    0.78
   1   8  11   14.06    0.75
  -2  -8 -11   10.43    0.66
   2   8  11   10.75    0.67
  -3  -8 -11    8.95    0.60
  -4  -8 -11    7.61    0.55
  -5  -8 -11    3.75    0.44
  -5  -8 -11    3.15    0.23
  -6  -8 -11    9.06    0.58
  -7  -8 -11    8.43    0.56
  -8  -8 -11    3.58    0.42
  -9  -8 -11    0.44    0.21
  -2   9  11    9.29    0.67
  -1   9  11    3.74    0.49
   0   9  11    3.80    0.49
  -1  -9 -11   12.32    0.74
   1   9  11   11.34    0.70
  -2  -9 -11    1.52    0.34
   2   9  11    1.86    0.35
  -3  -9 -11   10.07    0.66
  -4  -9 -11   -0.17    0.16
  -5  -9 -11    0.13    0.18
  -6  -9 -11    2.83    0.40
  -7  -9 -11    3.74    0.45
  -8  -9 -11    0.35    0.21
  -1  10  11    1.57    0.35
   0  10  11    1.04    0.31
   1  10  11    0.08    0.20
  -2 -10 -11    1.41    0.34
   2  10  11    1.85    0.37
  -3 -10 -11    2.82    0.43
  -4 -10 -11   14.89    0.80
  -5 -10 -11    3.69    0.47
  -6 -10 -11   15.29    0.81
  -7 -10 -11   -0.03    0.17
  -8 -10 -11   13.44    0.73
   0  11  11    4.45    0.56
   1  11  11    0.22    0.23
  -2 -11 -11    2.51    0.44
   2  11  11    2.54    0.43
  -3 -11 -11    2.54    0.44
  -4 -11 -11    2.47    0.42
  -5 -11 -11   -0.15    0.19
  -6 -11 -11    8.11    0.28
  -6 -11 -11    8.18    0.63
  -7 -11 -11    2.92    0.45
   1  12  11    2.35    0.44
  -2 -12 -11    0.25    0.26
   2  12  11    0.29    0.27
  -3 -12 -11   14.01    0.87
  -4 -12 -11    1.50    0.37
  -5 -12 -11    5.59    0.62
  -6 -12 -11    5.92    0.64
  -2  -9  12    6.41    0.71
  -1  -9  12    0.31    0.29
   0   9 -12    9.53    0.59
   0   9 -12    9.44    0.76
   0  -9  12   10.12    0.77
  -1   9 -12    4.74    0.64
  -2   9 -12    7.60    0.77
  -4  -8  12    6.88    0.71
  -3  -8  12    8.37    0.70
  -2  -8  12    1.91    0.41
  -1  -8  12    6.28    0.68
   0   8 -12    1.36    0.29
   0   8 -12    0.81    0.31
   0  -8  12    0.77    0.31
  -1   8 -12    2.15    0.44
  -1   8 -12    1.48    0.28
  -2   8 -12    0.09    0.21
  -2   8 -12    0.07    0.16
  -3   8 -12   11.79    0.80
  -4  -7  12    0.82    0.32
  -3  -7  12    4.44    0.57
  -2  -7  12    1.43    0.35
  -1  -7  12   13.77    0.82
   0   7 -12    9.66    0.69
   0   7 -12    8.13    0.50
   0  -7  12    8.74    0.66
  -1   7 -12    2.91    0.36
  -1   7 -12    2.77    0.45
  -2   7 -12    7.10    0.69
  -2   7 -12    7.60    0.48
  -3   7 -12    1.01    0.22
  -3   7 -12    1.04    0.33
  -4   7 -12    0.02    0.22
  -5   7 -12    2.43    0.44
  -5  -6  12    0.44    0.24
  -4  -6  12    9.09    0.66
  -3  -6  12   14.36    0.81
  -2  -6  12    0.09    0.20
  -1  -6  12    5.17    0.58
   0   6 -12    0.37    0.22
   0   6 -12    0.10    0.15
   0  -6  12    0.28    0.23
  -1   6 -12    1.59    0.27
  -1   6 -12    1.51    0.34
   1  -6  12    0.93    0.30
  -2   6 -12    4.32    0.40
  -2   6 -12    4.07    0.50
  -3   6 -12   18.21    0.90
  -3   6 -12   16.98    0.64
  -4   6 -12    5.28    0.31
  -4   6 -12    4.68    0.54
  -5   6 -12   21.93    1.01
  -5  -5  12    0.71    0.26
  -4  -5  12    2.45    0.41
  -3  -5  12   21.90    0.97
  -2  -5  12   23.56    1.01
  -1  -5  12   19.57    0.91
   0   5 -12   27.67    0.87
   0   5 -12   28.82    1.08
   0  -5  12   29.73    1.12
  -1   5 -12    8.49    0.47
  -1   5 -12    8.33    0.60
   1  -5  12    9.19    0.62
  -2   5 -12    9.69    0.63
  -2   5 -12   10.76    0.52
  -3   5 -12    0.15    0.13
  -3   5 -12    0.04    0.17
  -4   5 -12    4.92    0.30
  -4   5 -12    3.62    0.46
  -5   5 -12    0.91    0.28
  -6   5 -12   -0.07    0.19
  -5  -4  12    5.02    0.54
  -4  -4  12    8.69    0.61
  -3  -4  12   14.34    0.77
  -2  -4  12    3.09    0.44
  -1  -4  12   13.15    0.73
   0   4 -12    3.24    0.33
   0   4 -12    2.64    0.38
   0  -4  12    2.97    0.41
  -1   4 -12    2.19    0.35
  -1   4 -12    2.66    0.30
   1  -4  12    2.25    0.36
  -2   4 -12   10.70    0.64
  -2   4 -12    9.02    0.47
  -3   4 -12    0.76    0.25
  -3   4 -12    0.61    0.17
  -4   4 -12    0.28    0.12
  -4   4 -12   -0.01    0.16
  -5   4 -12   11.32    0.67
  -6   4 -12    0.15    0.19
  -7   4 -12   13.05    0.74
  -6  -3  12    3.30    0.44
  -5  -3  12    3.99    0.48
  -4  -3  12    3.14    0.43
  -3  -3  12   16.36    0.79
  -2  -3  12    1.24    0.29
  -1  -3  12   57.00    1.53
   0   3 -12    6.69    0.41
   0   3 -12    7.33    0.51
   0  -3  12    7.38    0.52
  -1   3 -12   23.40    0.74
  -1   3 -12   24.28    0.92
   1  -3  12   22.29    0.90
  -2   3 -12   10.57    0.49
  -2   3 -12   11.22    0.63
   2  -3  12   10.70    0.63
  -3   3 -12    1.87    0.24
  -3   3 -12    1.70    0.31
  -4   3 -12    7.13    0.51
  -4   3 -12    7.44    0.36
  -5   3 -12    5.88    0.48
  -6   3 -12    8.69    0.57
  -7   3 -12    1.24    0.29
  -6  -2  12    3.39    0.44
  -5  -2  12   11.19    0.66
  -4  -2  12   24.44    0.96
  -3  -2  12    0.30    0.20
  -2  -2  12    0.70    0.23
  -1  -2  12    0.19    0.19
   0   2 -12   11.05    0.61
   0   2 -12   10.00    0.48
   0  -2  12   10.70    0.63
  -1   2 -12   15.83    0.59
  -1   2 -12   15.74    0.72
   1  -2  12   15.69    0.74
  -2   2 -12   59.08    1.48
  -2   2 -12   58.37    1.24
   2  -2  12   59.85    1.52
  -3   2 -12   13.98    0.68
  -3   2 -12   15.44    0.55
  -4   2 -12    3.08    0.39
  -4   2 -12    3.12    0.24
  -5   2 -12   28.76    0.99
  -6   2 -12    0.57    0.22
  -7   2 -12    6.55    0.49
  -8   2 -12    0.89    0.26
  -6  -1  12   11.02    0.65
  -5  -1  12    2.53    0.38
  -4  -1  12    5.20    0.53
  -3  -1  12    6.21    0.49
  -2  -1  12    1.44    0.30
  -1  -1  12    5.89    0.55
   0   1 -12    0.40    0.19
   0   1 -12    0.56    0.16
   0  -1  12    0.53    0.21
  -1   1 -12   42.68    1.22
  -1   1 -12   42.61    1.02
   1  -1  12   42.75    1.25
  -2   1 -12   14.80    0.54
  -2   1 -12   13.25    0.66
   2  -1  12   14.53    0.70
  -3   1 -12   14.39    0.52
  -3   1 -12   13.91    0.67
  -4   1 -12    0.85    0.16
  -4   1 -12    1.06    0.25
  -5   1 -12    7.84    0.50
  -6   1 -12    0.84    0.23
  -7   1 -12    5.79    0.46
  -8   1 -12   11.89    0.63
  -6   0  12    2.57    0.39
  -5   0  12    4.62    0.49
  -4   0  12   11.58    0.66
  -3   0  12    0.41    0.19
  -2   0  12    9.37    0.59
  -1   0  12    4.30    0.46
   0   0 -12    0.34    0.17
   0   0 -12    0.11    0.12
   0   0  12    0.26    0.17
  -1   0 -12   23.68    0.88
  -1   0 -12   24.85    0.74
   1   0  12   26.43    0.94
  -2   0 -12   28.55    0.78
  -2   0 -12   26.51    0.93
   2   0  12   27.25    0.96
  -3   0 -12    2.72    0.36
  -3   0 -12    3.15    0.25
  -4   0 -12   80.40    1.37
  -4   0 -12   80.78    1.76
  -5   0 -12   53.11    1.36
  -6   0 -12    4.69    0.45
  -7   0 -12    7.62    0.49
  -8   0 -12    0.65    0.22
  -5   1  12    2.31    0.37
  -4   1  12   25.64    0.97
  -3   1  12   13.18    0.69
  -2   1  12   90.49    1.98
  -1   1  12   14.16    0.71
   0  -1 -12    3.22    0.39
   0   1  12    3.60    0.43
  -1  -1 -12   36.91    0.92
  -1  -1 -12   37.83    1.14
   1   1  12   36.98    1.14
  -2  -1 -12    8.70    0.54
  -2  -1 -12    8.42    0.41
   2   1  12    9.59    0.56
  -3  -1 -12    5.08    0.31
  -3  -1 -12    5.54    0.42
  -4  -1 -12   -0.08    0.09
  -4  -1 -12    0.00    0.15
  -5  -1 -12   52.27    1.33
  -5  -1 -12   50.96    0.83
  -6  -1 -12    1.12    0.24
  -7  -1 -12   14.66    0.66
  -8  -1 -12    1.17    0.25
  -9  -1 -12    4.07    0.41
  -5   2  12   14.61    0.74
  -4   2  12   -0.14    0.16
  -3   2  12   13.60    0.71
  -2   2  12    0.52    0.22
  -1   2  12   11.99    0.65
   0  -2 -12   11.54    0.64
   0   2  12   13.02    0.66
  -1  -2 -12   11.67    0.63
   1   2  12   11.29    0.63
  -2  -2 -12   87.79    1.58
  -2  -2 -12   85.79    1.86
   2   2  12   88.52    1.88
  -3  -2 -12    1.34    0.20
  -3  -2 -12    1.91    0.31
  -4  -2 -12   14.21    0.47
  -4  -2 -12   14.92    0.69
  -5  -2 -12    0.55    0.11
  -5  -2 -12    0.37    0.20
  -6  -2 -12    9.58    0.54
  -7  -2 -12    0.67    0.22
  -8  -2 -12    5.33    0.41
  -9  -2 -12    5.17    0.41
  -5   3  12   12.23    0.69
  -4   3  12    6.68    0.52
  -3   3  12   15.07    0.75
  -2   3  12   61.25    1.58
  -1   3  12   21.93    0.88
   0  -3 -12    1.55    0.30
   0   3  12    1.58    0.31
  -1  -3 -12   12.64    0.65
   1   3  12   12.57    0.66
  -2  -3 -12   -0.08    0.14
   2   3  12   -0.14    0.13
  -3  -3 -12    9.85    0.57
  -3  -3 -12    9.32    0.42
  -4  -3 -12    2.53    0.35
  -4  -3 -12    2.85    0.23
  -5  -3 -12    1.39    0.15
  -5  -3 -12    1.36    0.27
  -6  -3 -12   15.23    0.69
  -7  -3 -12   41.93    1.16
  -8  -3 -12    0.23    0.18
  -9  -3 -12    6.43    0.44
  -5   4  12    3.27    0.44
  -4   4  12    2.66    0.40
  -3   4  12    1.83    0.34
  -2   4  12    6.22    0.52
  -1   4  12    0.09    0.17
   0  -4 -12   40.44    1.22
   0   4  12   38.92    1.23
  -1  -4 -12    0.01    0.14
   1   4  12    0.20    0.17
  -2  -4 -12    0.96    0.25
   2   4  12    0.83    0.24
  -3  -4 -12   20.53    0.63
  -3  -4 -12   20.27    0.83
  -4  -4 -12    2.94    0.39
  -4  -4 -12    2.72    0.25
  -5  -4 -12    5.20    0.49
  -5  -4 -12    5.31    0.25
  -6  -4 -12   18.60    0.77
  -7  -4 -12    2.08    0.33
  -8  -4 -12    0.30    0.18
  -9  -4 -12    0.14    0.17
  -4   5  12    2.56    0.39
  -3   5  12    8.03    0.59
  -2   5  12    0.21    0.20
  -1   5  12    3.71    0.45
   0   5  12   17.07    0.80
  -1  -5 -12    7.76    0.54
   1   5  12    8.79    0.59
  -2  -5 -12   11.85    0.66
   2   5  12   13.06    0.68
  -3  -5 -12    4.31    0.46
  -4  -5 -12    6.62    0.49
  -4  -5 -12    5.78    0.32
  -5  -5 -12    0.06    0.15
  -5  -5 -12    0.14    0.09
  -6  -5 -12   21.40    0.84
  -7  -5 -12   38.28    1.13
  -8  -5 -12    0.90    0.24
  -9  -5 -12   21.26    0.78
  -4   6  12    1.19    0.32
  -3   6  12    1.21    0.31
  -2   6  12    5.22    0.55
  -1   6  12    0.62    0.25
   0   6  12   14.49    0.76
  -1  -6 -12   59.73    1.59
  -2  -6 -12   14.59    0.75
   2   6  12   15.30    0.76
  -3  -6 -12   38.44    1.22
  -4  -6 -12    1.65    0.31
  -5  -6 -12    0.68    0.13
  -5  -6 -12    0.51    0.20
  -6  -6 -12    6.82    0.51
  -7  -6 -12    0.38    0.20
  -8  -6 -12    4.54    0.45
  -9  -6 -12    1.46    0.29
  -3   7  12    2.68    0.43
  -2   7  12    7.80    0.59
  -1   7  12    1.97    0.36
   0   7  12    8.74    0.62
  -1  -7 -12    2.63    0.40
   1   7  12    2.01    0.37
  -2  -7 -12    7.69    0.57
   2   7  12    5.71    0.56
  -3  -7 -12   24.03    0.96
  -4  -7 -12   27.31    1.03
  -5  -7 -12    5.31    0.53
  -5  -7 -12    5.56    0.29
  -6  -7 -12   16.11    0.77
  -7  -7 -12   11.08    0.64
  -8  -7 -12    8.54    0.56
  -9  -7 -12    0.78    0.24
  -2   8  12    2.88    0.45
  -1   8  12    1.92    0.37
   0   8  12    4.92    0.54
  -1  -8 -12    5.64    0.58
   1   8  12    6.43    0.61
  -2  -8 -12   11.56    0.71
   2   8  12   11.28    0.69
  -3  -8 -12   31.53    1.15
  -4  -8 -12   16.17    0.81
  -5  -8 -12    7.13    0.35
  -5  -8 -12    7.44    0.55
  -6  -8 -12    4.24    0.50
  -7  -8 -12    1.54    0.32
  -8  -8 -12    0.16    0.18
  -2   9  12    0.00    0.21
  -1   9  12    0.01    0.20
   0   9  12    0.57    0.27
   1   9  12   13.15    0.77
  -2  -9 -12    0.01    0.18
   2   9  12   -0.03    0.17
  -3  -9 -12   12.14    0.73
  -4  -9 -12    3.08    0.45
  -5  -9 -12    5.95    0.59
  -6  -9 -12    5.34    0.55
  -7  -9 -12    0.03    0.19
  -8  -9 -12    4.81    0.51
   0  10  12   16.55    0.90
   1  10  12    1.55    0.37
  -2 -10 -12    5.11    0.59
   2  10  12    5.43    0.60
  -3 -10 -12    6.41    0.65
  -4 -10 -12    0.80    0.30
  -5 -10 -12    5.48    0.59
  -6 -10 -12    0.85    0.29
  -7 -10 -12    0.73    0.27
   1  11  12    1.02    0.32
  -2 -11 -12    1.73    0.40
   2  11  12    1.35    0.36
  -3 -11 -12    9.56    0.71
  -4 -11 -12    1.78    0.39
  -5 -11 -12    4.41    0.55
  -6 -11 -12    7.10    0.29
  -6 -11 -12    7.88    0.63
  -2  -8  13    0.55    0.31
  -1  -8  13    0.30    0.27
   0   8 -13   11.60    0.64
   0  -8  13   11.27    0.81
  -1   8 -13    5.27    0.65
  -2   8 -13   16.40    0.97
  -3  -7  13   19.84    1.02
  -2  -7  13    0.38    0.27
  -1  -7  13   18.38    0.98
   0   7 -13    0.47    0.20
   0   7 -13    0.47    0.27
   0  -7  13    0.35    0.25
  -1   7 -13   -0.05    0.14
  -1   7 -13    0.22    0.23
  -2   7 -13    2.38    0.45
  -3   7 -13   18.54    0.98
  -4   7 -13   -0.05    0.21
  -4  -6  13    3.86    0.53
  -3  -6  13   15.26    0.87
  -2  -6  13    0.00    0.21
  -1  -6  13    2.89    0.46
   0   6 -13   40.42    1.39
   0   6 -13   39.76    1.13
   0  -6  13   40.53    1.40
  -1   6 -13   11.28    0.58
  -1   6 -13   12.72    0.77
   1  -6  13   12.02    0.77
  -2   6 -13   14.60    0.83
  -2   6 -13   14.24    0.65
  -3   6 -13    0.78    0.20
  -3   6 -13    0.69    0.29
  -4   6 -13    0.83    0.18
  -4   6 -13    0.73    0.29
  -5   6 -13    0.13    0.23
  -4  -5  13    9.79    0.69
  -3  -5  13    3.59    0.50
  -2  -5  13    9.24    0.67
  -1  -5  13   19.68    0.95
   0   5 -13   -0.03    0.18
   0   5 -13   -0.14    0.12
   0  -5  13   -0.02    0.17
  -1   5 -13    0.33    0.22
  -1   5 -13    0.19    0.15
   1  -5  13    0.39    0.23
  -2   5 -13    0.07    0.14
  -2   5 -13    0.42    0.24
  -3   5 -13    2.52    0.41
  -3   5 -13    2.67    0.31
  -4   5 -13    1.74    0.37
  -4   5 -13    1.33    0.21
  -5   5 -13   21.18    0.99
  -5  -4  13    3.66    0.49
  -4  -4  13    0.02    0.19
  -3  -4  13    7.23    0.58
  -2  -4  13    0.26    0.22
  -1  -4  13   23.20    1.00
   0   4 -13    6.78    0.54
   0   4 -13    5.56    0.40
   0  -4  13    6.15    0.61
  -1   4 -13   10.39    0.65
  -1   4 -13   11.82    0.56
   1  -4  13   11.92    0.71
  -2   4 -13   22.37    0.76
  -2   4 -13   21.81    0.94
  -3   4 -13    3.29    0.33
  -3   4 -13    2.80    0.42
  -4   4 -13    7.32    0.38
  -4   4 -13    8.36    0.60
  -5   4 -13    0.15    0.20
  -6   4 -13    0.28    0.22
  -5  -3  13    0.93    0.29
  -4  -3  13   33.82    1.22
  -3  -3  13    1.87    0.37
  -2  -3  13    1.30    0.31
  -1  -3  13    2.91    0.42
   0   3 -13   -0.06    0.11
   0   3 -13   -0.03    0.15
   0  -3  13   -0.20    0.15
  -1   3 -13    0.31    0.16
  -1   3 -13    0.38    0.20
   1  -3  13    0.40    0.22
  -2   3 -13   27.00    1.02
  -2   3 -13   27.92    0.84
  -3   3 -13    2.39    0.37
  -3   3 -13    1.95    0.26
  -4   3 -13    0.34    0.20
  -4   3 -13    0.26    0.13
  -5   3 -13    5.27    0.53
  -6   3 -13    2.38    0.38
  -7   3 -13    1.30    0.31
  -5  -2  13    4.09    0.50
  -4  -2  13    2.23    0.38
  -3  -2  13    3.54    0.46
  -2  -2  13    0.62    0.24
  -1  -2  13    1.22    0.29
   0   2 -13    5.03    0.51
   0   2 -13    5.34    0.38
   0  -2  13    5.56    0.54
  -1   2 -13   64.27    1.37
  -1   2 -13   64.64    1.65
   1  -2  13   65.78    1.68
  -2   2 -13   19.68    0.84
  -2   2 -13   17.68    0.65
   2  -2  13   17.39    0.82
  -3   2 -13    4.12    0.47
  -3   2 -13    3.76    0.30
  -4   2 -13    9.26    0.58
  -4   2 -13    9.37    0.42
  -5   2 -13    2.21    0.35
  -6   2 -13    2.64    0.39
  -5  -1  13    7.50    0.57
  -4  -1  13   16.71    0.82
  -3  -1  13    3.87    0.47
  -2  -1  13   10.63    0.65
  -1  -1  13   11.79    0.68
   0   1 -13    0.09    0.18
   0   1 -13   -0.08    0.11
   0  -1  13   -0.05    0.14
  -1   1 -13    0.42    0.21
  -1   1 -13    0.36    0.16
   1  -1  13    0.41    0.22
  -2   1 -13   12.87    0.68
  -2   1 -13   12.08    0.52
   2  -1  13   12.18    0.68
  -3   1 -13    0.22    0.13
  -3   1 -13    0.27    0.18
  -4   1 -13   16.84    0.56
  -4   1 -13   17.19    0.77
  -5   1 -13   28.34    0.57
  -5   1 -13   30.66    1.04
  -6   1 -13    4.28    0.46
  -7   1 -13   23.04    0.92
  -8   1 -13    1.90    0.34
  -5   0  13    0.10    0.21
  -4   0  13    4.46    0.50
  -3   0  13    0.01    0.18
  -2   0  13    9.46    0.62
  -1   0  13   19.63    0.87
   0   0 -13   13.10    0.57
   0   0 -13   12.10    0.67
   0   0  13   13.15    0.70
  -1   0 -13   33.38    1.12
  -1   0 -13   36.88    0.96
   1   0  13   35.38    1.16
  -2   0 -13    1.59    0.24
  -2   0 -13    2.41    0.36
   2   0  13    1.59    0.32
  -3   0 -13    5.47    0.34
  -3   0 -13    5.55    0.45
  -4   0 -13    5.07    0.31
  -4   0 -13    5.56    0.45
  -5   0 -13    9.76    0.32
  -5   0 -13    9.10    0.57
  -6   0 -13    0.17    0.18
  -7   0 -13    5.87    0.47
  -8   0 -13   10.13    0.60
  -5   1  13    7.60    0.57
  -4   1  13    2.29    0.37
  -3   1  13    4.25    0.49
  -2   1  13   10.23    0.63
  -1   1  13    4.51    0.50
   0  -1 -13    0.08    0.17
   0   1  13    0.14    0.18
  -1  -1 -13    8.73    0.57
  -1  -1 -13    8.05    0.44
   1   1  13    8.60    0.57
  -2  -1 -13   66.17    1.64
  -2  -1 -13   67.55    1.36
   2   1  13   65.14    1.64
  -3  -1 -13   11.33    0.47
  -3  -1 -13   11.23    0.62
  -4  -1 -13   25.39    0.93
  -4  -1 -13   23.64    0.67
  -5  -1 -13   12.27    0.65
  -5  -1 -13   12.07    0.37
  -6  -1 -13   10.03    0.58
  -7  -1 -13   17.37    0.75
  -8  -1 -13    1.73    0.31
  -4   2  13    6.69    0.54
  -3   2  13    2.27    0.38
  -2   2  13   27.36    1.04
  -1   2  13   17.74    0.83
   0  -2 -13   32.27    1.11
   0   2  13   31.07    1.09
  -1  -2 -13   49.96    1.39
   1   2  13   48.21    1.38
  -2  -2 -13    0.22    0.18
  -2  -2 -13    0.20    0.14
   2   2  13    0.05    0.17
  -3  -2 -13   10.98    0.63
  -3  -2 -13    9.76    0.45
  -4  -2 -13    1.57    0.21
  -4  -2 -13    1.12    0.26
  -5  -2 -13    1.27    0.15
  -5  -2 -13    0.96    0.25
  -6  -2 -13    0.24    0.19
  -7  -2 -13   25.41    0.92
  -8  -2 -13    0.56    0.22
  -4   3  13    2.09    0.38
  -3   3  13    3.25    0.44
  -2   3  13    3.64    0.46
  -1   3  13   10.58    0.66
   0   3  13    0.06    0.17
  -1  -3 -13   44.97    1.33
   1   3  13   43.83    1.32
  -2  -3 -13    0.38    0.21
   2   3  13    0.22    0.18
  -3  -3 -13    9.11    0.59
  -3  -3 -13    8.79    0.43
  -4  -3 -13   42.19    1.25
  -4  -3 -13   40.41    0.92
  -5  -3 -13    0.18    0.18
  -5  -3 -13    0.44    0.11
  -6  -3 -13   20.26    0.83
  -7  -3 -13    0.24    0.19
  -8  -3 -13    1.00    0.25
  -4   4  13   18.32    0.88
  -3   4  13    3.26    0.44
  -2   4  13   35.23    1.22
  -1   4  13    0.46    0.23
   0   4  13    3.15    0.43
  -1  -4 -13   15.56    0.77
   1   4  13   13.82    0.74
  -2  -4 -13    0.62    0.23
   2   4  13    0.79    0.25
  -3  -4 -13   20.03    0.86
  -3  -4 -13   20.04    0.66
  -4  -4 -13    9.70    0.59
  -4  -4 -13    9.43    0.42
  -5  -4 -13    1.41    0.30
  -5  -4 -13    1.44    0.18
  -6  -4 -13    0.20    0.19
  -7  -4 -13   22.87    0.88
  -8  -4 -13    1.44    0.28
  -3   5  13    2.18    0.38
  -2   5  13    5.43    0.58
  -1   5  13    3.34    0.45
   0   5  13    0.33    0.20
  -1  -5 -13   41.23    1.31
   1   5  13   41.37    1.32
  -2  -5 -13   24.98    0.99
   2   5  13   25.41    1.01
  -3  -5 -13    3.19    0.42
  -4  -5 -13    0.18    0.12
  -4  -5 -13    0.30    0.20
  -5  -5 -13    0.29    0.11
  -5  -5 -13    0.07    0.17
  -6  -5 -13   23.98    0.94
  -7  -5 -13    0.35    0.21
  -8  -5 -13    8.07    0.54
  -3   6  13    0.68    0.29
  -2   6  13    1.71    0.37
  -1   6  13    0.81    0.28
   0   6  13    0.42    0.23
  -1  -6 -13    5.73    0.58
   1   6  13    6.65    0.55
  -2  -6 -13    0.40    0.23
   2   6  13    0.18    0.20
  -3  -6 -13    2.24    0.37
  -4  -6 -13    5.20    0.54
  -4  -6 -13    6.01    0.35
  -5  -6 -13    0.72    0.25
  -5  -6 -13    0.83    0.15
  -6  -6 -13   32.49    1.12
  -7  -6 -13    2.26    0.36
  -8  -6 -13    3.95    0.45
  -2   7  13    3.43    0.48
  -1   7  13    1.34    0.34
   0   7  13    4.13    0.52
  -1  -7 -13    8.82    0.65
   1   7  13   10.15    0.68
  -2  -7 -13   16.45    0.85
   2   7  13   16.67    0.85
  -3  -7 -13   33.06    1.19
  -4  -7 -13   10.97    0.67
  -5  -7 -13    8.19    0.58
  -5  -7 -13    8.35    0.38
  -6  -7 -13    2.40    0.39
  -7  -7 -13    1.47    0.32
  -8  -7 -13    3.25    0.43
  -1   8  13    2.06    0.40
   0   8  13   13.09    0.79
   1   8  13    0.03    0.20
  -2  -8 -13    1.64    0.35
   2   8  13    0.82    0.28
  -3  -8 -13   -0.02    0.18
  -4  -8 -13    6.25    0.62
  -5  -8 -13    3.50    0.26
  -5  -8 -13    2.95    0.43
  -6  -8 -13   19.07    0.89
  -7  -8 -13    6.65    0.54
  -8  -8 -13    2.14    0.37
   0   9  13    3.19    0.48
   1   9  13    7.96    0.65
  -2  -9 -13    6.97    0.68
   2   9  13    6.39    0.65
  -3  -9 -13   16.92    0.90
  -4  -9 -13   -0.19    0.18
  -5  -9 -13    2.29    0.41
  -5  -9 -13    2.33    0.25
  -6  -9 -13    0.04    0.23
  -7  -9 -13    0.75    0.28
   1  10  13    0.07    0.24
  -2 -10 -13    0.11    0.25
   2  10  13   -0.14    0.20
  -3 -10 -13    0.48    0.27
  -4 -10 -13    0.62    0.27
  -5 -10 -13    0.08    0.22
  -6 -10 -13   11.24    0.74
  -4 -11 -13    1.25    0.36
  -1  -7  14    1.52    0.40
   0   7 -14    3.76    0.43
   0  -7  14    3.68    0.57
  -1   7 -14    4.08    0.59
  -2   7 -14    2.75    0.51
  -2  -6  14    3.43    0.52
  -1  -6  14   19.07    1.00
   0   6 -14    0.91    0.25
   0  -6  14    0.53    0.28
  -1   6 -14    7.88    0.75
  -1   6 -14    6.89    0.48
  -2   6 -14    0.15    0.24
  -3   6 -14    1.13    0.34
  -3  -5  14    2.41    0.44
  -2  -5  14    0.62    0.28
  -1  -5  14   24.14    1.11
   0  -5  14   15.04    0.88
  -1   5 -14   23.46    0.84
  -1   5 -14   22.91    1.04
   1  -5  14   22.09    1.04
  -2   5 -14   42.16    1.13
  -2   5 -14   36.66    1.33
  -3   5 -14    0.26    0.23
  -3   5 -14    0.70    0.20
  -4   5 -14    2.96    0.48
  -3  -4  14    0.16    0.23
  -2  -4  14    0.14    0.21
  -1  -4  14    8.85    0.66
   0   4 -14   13.79    0.64
   0  -4  14   12.89    0.79
  -1   4 -14   22.82    1.00
  -1   4 -14   22.01    0.80
   1  -4  14   23.67    1.05
  -2   4 -14    1.33    0.33
  -2   4 -14    1.96    0.29
  -3   4 -14    7.21    0.44
  -3   4 -14    7.29    0.60
  -4   4 -14   -0.02    0.12
  -4   4 -14   -0.11    0.16
  -5   4 -14    8.52    0.63
  -4  -3  14    0.20    0.24
  -3  -3  14    0.50    0.27
  -2  -3  14    0.28    0.21
  -1  -3  14    6.51    0.63
   0   3 -14    2.79    0.34
   0  -3  14    2.65    0.42
  -1   3 -14    3.49    0.37
  -1   3 -14    3.46    0.46
   1  -3  14    3.92    0.49
  -2   3 -14    9.37    0.63
  -2   3 -14    8.48    0.48
  -3   3 -14    0.35    0.16
  -3   3 -14    0.27    0.20
  -4   3 -14   12.25    0.51
  -4   3 -14   12.48    0.72
  -5   3 -14    3.06    0.44
  -6   3 -14    2.03    0.38
  -4  -2  14   24.59    1.05
  -3  -2  14   25.41    1.07
  -2  -2  14   16.75    0.86
  -1  -2  14   -0.09    0.18
   0   2 -14    5.45    0.40
   0  -2  14    5.31    0.57
  -1   2 -14    2.38    0.31
  -1   2 -14    2.83    0.42
   1  -2  14    2.25    0.38
  -2   2 -14    0.20    0.19
  -2   2 -14    0.33    0.16
  -3   2 -14    0.11    0.19
  -3   2 -14    0.45    0.16
  -4   2 -14    4.99    0.33
  -4   2 -14    4.09    0.48
  -5   2 -14   17.43    0.83
  -5   2 -14   16.69    0.43
  -6   2 -14    0.38    0.23
  -4  -1  14    0.31    0.23
  -3  -1  14   -0.07    0.20
  -2  -1  14    0.39    0.22
  -1  -1  14    4.09    0.50
   0   1 -14    4.54    0.36
   0  -1  14    5.29    0.57
  -1   1 -14   36.21    1.22
  -1   1 -14   33.42    0.97
   1  -1  14   37.44    1.26
  -2   1 -14   18.79    0.86
  -2   1 -14   18.14    0.66
  -3   1 -14    0.28    0.14
  -3   1 -14    0.03    0.17
  -4   1 -14    5.01    0.52
  -4   1 -14    5.68    0.34
  -5   1 -14    0.01    0.17
  -5   1 -14   -0.07    0.08
  -6   1 -14    0.31    0.21
  -7   1 -14    1.34    0.31
  -4   0  14    4.37    0.53
  -3   0  14    7.00    0.57
  -2   0  14    3.51    0.47
  -1   0  14    1.74    0.34
   0   0  14    2.69    0.41
  -1   0 -14    2.63    0.39
  -1   0 -14    3.19    0.34
   1   0  14    3.88    0.48
  -2   0 -14    7.47    0.55
  -2   0 -14    8.14    0.45
   2   0  14    7.58    0.58
  -3   0 -14    1.71    0.24
  -3   0 -14    1.49    0.32
  -4   0 -14    7.43    0.38
  -4   0 -14    6.06    0.49
  -5   0 -14   21.17    0.89
  -5   0 -14   19.74    0.52
  -6   0 -14   31.29    1.09
  -7   0 -14    2.68    0.39
  -4   1  14    4.87    0.55
  -3   1  14    0.82    0.29
  -2   1  14   10.98    0.69
  -1   1  14   15.83    0.81
   0   1  14    8.06    0.59
  -1  -1 -14   25.96    1.01
  -1  -1 -14   26.15    0.83
   1   1  14   25.04    1.01
  -2  -1 -14    2.48    0.38
  -2  -1 -14    3.20    0.33
   2   1  14    3.31    0.44
  -3  -1 -14    3.36    0.44
  -3  -1 -14    3.51    0.32
  -4  -1 -14    0.25    0.18
  -4  -1 -14    0.32    0.14
  -5  -1 -14    1.09    0.16
  -5  -1 -14    1.14    0.29
  -6  -1 -14    5.11    0.52
  -7  -1 -14   12.53    0.67
  -3   2  14    2.70    0.43
  -2   2  14   12.40    0.74
  -1   2  14    0.06    0.19
   0   2  14    0.47    0.24
  -1  -2 -14    2.93    0.33
  -1  -2 -14    2.76    0.42
   1   2  14    2.21    0.38
  -2  -2 -14    0.84    0.26
  -2  -2 -14    0.36    0.16
   2   2  14    0.37    0.21
  -3  -2 -14    2.27    0.38
  -3  -2 -14    1.83    0.25
  -4  -2 -14   31.09    1.09
  -4  -2 -14   31.41    0.81
  -5  -2 -14    1.91    0.20
  -5  -2 -14    2.65    0.39
  -6  -2 -14   22.56    0.91
  -7  -2 -14   19.90    0.85
  -8  -2 -14    1.58    0.31
  -3   3  14    1.27    0.33
  -2   3  14    2.84    0.43
  -1   3  14   11.52    0.70
   0   3  14   40.87    1.33
  -1  -3 -14   38.47    1.27
   1   3  14   40.57    1.31
  -2  -3 -14    4.27    0.34
  -2  -3 -14    4.14    0.49
   2   3  14    4.29    0.49
  -3  -3 -14   20.44    0.89
  -3  -3 -14   21.19    0.70
  -4  -3 -14    2.58    0.39
  -4  -3 -14    3.15    0.29
  -5  -3 -14    0.96    0.27
  -5  -3 -14    1.12    0.17
  -6  -3 -14    0.13    0.20
  -7  -3 -14    8.36    0.57
  -8  -3 -14    0.76    0.25
  -3   4  14   15.45    0.84
  -2   4  14    1.55    0.34
  -1   4  14    2.10    0.39
   0   4  14    1.21    0.32
  -1  -4 -14   28.09    1.08
   1   4  14   26.59    1.07
  -2  -4 -14    4.00    0.48
   2   4  14    3.96    0.49
  -3  -4 -14    2.22    0.28
  -3  -4 -14    2.52    0.40
  -4  -4 -14    1.63    0.23
  -4  -4 -14    1.82    0.34
  -5  -4 -14    3.29    0.24
  -5  -4 -14    3.10    0.42
  -6  -4 -14   22.16    0.92
  -7  -4 -14    3.99    0.46
  -8  -4 -14    0.20    0.18
  -2   5  14   28.36    1.15
  -1   5  14    3.33    0.47
   0   5  14   24.71    1.05
  -1  -5 -14    6.38    0.63
   1   5  14    5.31    0.58
  -2  -5 -14    5.11    0.55
   2   5  14    5.07    0.55
  -3  -5 -14    3.30    0.45
  -4  -5 -14    0.23    0.13
  -4  -5 -14    0.03    0.18
  -5  -5 -14    0.33    0.12
  -5  -5 -14    0.46    0.22
  -6  -5 -14    1.68    0.33
  -7  -5 -14    5.39    0.54
  -8  -5 -14    1.81    0.34
  -2   6  14    0.45    0.28
  -1   6  14    0.02    0.20
   0   6  14    0.29    0.24
  -1  -6 -14    7.40    0.70
   1   6  14    7.58    0.60
  -2  -6 -14    0.05    0.19
   2   6  14    0.04    0.19
  -3  -6 -14   11.88    0.73
  -4  -6 -14    0.81    0.29
  -4  -6 -14    1.18    0.21
  -5  -6 -14    1.25    0.32
  -5  -6 -14    1.11    0.18
  -6  -6 -14    0.57    0.25
  -7  -6 -14    1.79    0.34
  -1   7  14    1.99    0.40
   0   7  14   11.44    0.74
   1   7  14    1.99    0.40
  -2  -7 -14   11.18    0.74
   2   7  14   11.85    0.75
  -3  -7 -14    1.01    0.31
  -4  -7 -14    1.84    0.25
  -4  -7 -14    1.67    0.37
  -5  -7 -14    3.92    0.50
  -5  -7 -14    3.36    0.27
  -6  -7 -14   28.22    1.11
  -7  -7 -14    6.02    0.59
   0   8  14    2.34    0.44
   1   8  14    4.49    0.57
  -2  -8 -14    2.75    0.45
   2   8  14    2.69    0.45
  -3  -8 -14   10.66    0.72
  -4  -8 -14    2.35    0.42
  -5  -8 -14   26.99    1.12
  -5  -8 -14   25.24    0.72
  -6  -8 -14   16.66    0.88
  -7  -8 -14    0.23    0.23
   1   9  14    1.01    0.34
  -2  -9 -14    1.79    0.40
   2   9  14    2.54    0.46
  -3  -9 -14    0.73    0.31
  -4  -9 -14    3.00    0.49
  -5  -9 -14    0.44    0.26
  -6  -9 -14    9.22    0.67
  -1  -5  15   15.27    0.91
   0   5 -15    9.81    0.58
   0  -5  15   10.99    0.79
  -1   5 -15    9.21    0.70
  -2   5 -15    0.21    0.27
  -3   5 -15    7.51    0.73
  -2  -4  15    0.14    0.24
  -1  -4  15   12.03    0.80
   0   4 -15    1.65    0.30
   0  -4  15    2.13    0.43
  -1   4 -15    6.16    0.65
  -1   4 -15    6.89    0.47
   1  -4  15    6.88    0.70
  -2   4 -15   18.04    0.73
  -2   4 -15   17.94    0.94
  -3   4 -15    1.12    0.33
  -4   4 -15   12.09    0.77
  -2  -3  15   14.14    0.84
  -1  -3  15    3.20    0.48
   0   3 -15    0.41    0.19
   0  -3  15    0.56    0.28
  -1   3 -15   33.89    1.25
   1  -3  15   29.86    1.22
  -2   3 -15    0.14    0.16
  -2   3 -15    0.34    0.24
  -3   3 -15    0.02    0.13
  -3   3 -15    0.06    0.21
  -4   3 -15    0.03    0.22
  -5   3 -15    7.66    0.62
  -3  -2  15   -0.10    0.18
  -2  -2  15    0.13    0.24
  -1  -2  15   16.59    0.89
   0  -2  15    4.18    0.53
  -1   2 -15    6.28    0.63
  -1   2 -15    5.43    0.41
   1  -2  15    5.15    0.58
  -2   2 -15    3.78    0.50
  -2   2 -15    3.77    0.38
  -3   2 -15    0.21    0.20
  -3   2 -15    0.31    0.16
  -4   2 -15   18.18    0.89
  -4   2 -15   17.92    0.64
  -5   2 -15    2.94    0.44
  -5   2 -15    3.39    0.22
  -3  -1  15   -0.08    0.20
  -2  -1  15   30.01    1.20
  -1  -1  15    8.54    0.65
   0  -1  15    3.15    0.48
  -1   1 -15    1.71    0.28
  -1   1 -15    1.74    0.36
   1  -1  15    1.20    0.33
  -2   1 -15    5.49    0.40
  -2   1 -15    6.82    0.56
  -3   1 -15    0.27    0.16
  -3   1 -15    0.61    0.27
  -4   1 -15    1.22    0.31
  -5   1 -15    6.39    0.53
  -5   1 -15    5.18    0.28
  -6   1 -15    0.38    0.23
  -3   0  15    1.76    0.39
  -2   0  15    2.43    0.44
  -1   0  15   11.24    0.74
   0   0  15    8.15    0.62
  -1   0 -15   10.69    0.55
  -1   0 -15   10.05    0.66
   1   0  15   10.15    0.68
  -2   0 -15    3.32    0.45
  -2   0 -15    3.24    0.35
  -3   0 -15    8.78    0.62
  -3   0 -15    9.11    0.47
  -4   0 -15   13.58    0.54
  -4   0 -15   13.91    0.77
  -5   0 -15    0.07    0.19
  -5   0 -15    0.16    0.11
  -6   0 -15    5.79    0.57
  -3   1  15    0.22    0.23
  -2   1  15    0.07    0.21
  -1   1  15    0.14    0.20
   0   1  15    5.06    0.57
  -1  -1 -15    0.51    0.25
  -1  -1 -15    1.35    0.26
   1   1  15    0.99    0.30
  -2  -1 -15    0.06    0.13
  -2  -1 -15   -0.04    0.17
  -3  -1 -15    2.52    0.30
  -3  -1 -15    3.27    0.44
  -4  -1 -15   19.03    0.88
  -4  -1 -15   21.08    0.68
  -5  -1 -15   18.89    0.56
  -5  -1 -15   20.77    0.92
  -6  -1 -15   10.24    0.65
  -7  -1 -15   15.81    0.79
  -2   2  15    7.18    0.69
  -1   2  15    3.55    0.49
   0   2  15   12.07    0.74
  -1  -2 -15   33.36    1.22
  -1  -2 -15   33.75    1.00
   1   2  15   33.97    1.25
  -2  -2 -15    0.25    0.16
  -2  -2 -15    0.12    0.20
   2   2  15    0.29    0.23
  -3  -2 -15    1.31    0.32
  -3  -2 -15    1.29    0.23
  -4  -2 -15    5.28    0.35
  -4  -2 -15    5.29    0.57
  -5  -2 -15    6.50    0.53
  -5  -2 -15    6.46    0.33
  -6  -2 -15    2.18    0.38
  -7  -2 -15   -0.08    0.18
  -2   3  15    7.67    0.62
  -1   3  15    0.35    0.24
   0   3  15    5.50    0.59
  -1  -3 -15    0.16    0.22
   1   3  15   -0.04    0.23
  -2  -3 -15   10.61    0.70
  -2  -3 -15   10.75    0.54
   2   3  15   10.88    0.70
  -3  -3 -15    1.17    0.22
  -3  -3 -15    1.07    0.29
  -4  -3 -15   12.67    0.52
  -4  -3 -15   13.98    0.77
  -5  -3 -15    6.46    0.34
  -5  -3 -15    7.61    0.58
  -6  -3 -15   10.26    0.66
  -7  -3 -15    2.38    0.39
  -2   4  15    2.03    0.40
  -1   4  15    5.77    0.61
   0   4  15    4.76    0.56
  -1  -4 -15   32.77    1.24
   1   4  15   33.78    1.25
  -2  -4 -15    4.70    0.55
   2   4  15    4.65    0.55
  -3  -4 -15    2.09    0.39
  -3  -4 -15    2.26    0.29
  -4  -4 -15    0.21    0.15
  -4  -4 -15    0.44    0.23
  -5  -4 -15    0.38    0.14
  -5  -4 -15   -0.05    0.19
  -6  -4 -15    0.79    0.28
  -7  -4 -15    0.72    0.26
  -1   5  15    0.72    0.30
   0   5  15    1.11    0.34
   1   5  15   -0.15    0.20
  -2  -5 -15    0.05    0.19
   2   5  15    0.14    0.21
  -3  -5 -15    8.14    0.47
  -3  -5 -15    7.88    0.61
  -4  -5 -15   16.85    0.62
  -4  -5 -15   17.05    0.87
  -5  -5 -15    8.98    0.63
  -5  -5 -15    8.82    0.40
  -6  -5 -15   22.58    0.98
  -7  -5 -15    0.87    0.28
   0   6  15    2.91    0.47
   1   6  15    5.88    0.63
  -2  -6 -15    1.32    0.35
   2   6  15    1.06    0.32
  -3  -6 -15   15.26    0.86
  -4  -6 -15    2.10    0.27
  -4  -6 -15    2.63    0.44
  -5  -6 -15    7.01    0.66
  -5  -6 -15    6.17    0.35
  -6  -6 -15    0.25    0.24
   0   7  15    0.00    0.23
   1   7  15    3.78    0.54
  -2  -7 -15   -0.12    0.20
   2   7  15    0.05    0.22
  -3  -7 -15    2.38    0.44
  -4  -7 -15    1.44    0.36
  -5  -7 -15    0.65    0.28
  -6  -7 -15   24.40    1.06
  -2  -8 -15    5.98    0.66
   2   8  15    5.03    0.61
  -3  -8 -15    2.12    0.43
  -4  -8 -15    0.48    0.29
  -5  -8 -15    0.27    0.26
   0  -3  16    1.32    0.37
  -1   3 -16    4.78    0.59
   1  -3  16    4.74    0.60
  -2   3 -16    5.72    0.64
  -3   3 -16    0.26    0.24
  -1  -2  16   13.13    0.84
   0  -2  16   10.79    0.75
  -1   2 -16    1.22    0.35
  -1   2 -16    1.45    0.28
   1  -2  16    1.55    0.39
  -2   2 -16    3.99    0.53
  -3   2 -16    0.48    0.26
  -4   2 -16    0.76    0.30
  -1  -1  16    0.20    0.25
   0  -1  16   -0.06    0.23
  -1   1 -16    9.05    0.67
  -1   1 -16    9.76    0.55
   1  -1  16    9.08    0.68
  -2   1 -16    0.58    0.27
  -2   1 -16    0.97    0.23
  -3   1 -16    7.12    0.59
  -4   1 -16    6.23    0.63
  -1   0  16    1.55    0.37
   0   0  16   12.53    0.79
  -1   0 -16    4.71    0.45
  -1   0 -16    4.30    0.55
   1   0  16    4.49    0.57
  -2   0 -16    0.16    0.16
  -2   0 -16    0.34    0.24
  -3   0 -16    3.83    0.38
  -3   0 -16    3.43    0.48
  -4   0 -16    4.87    0.56
  -5   0 -16    0.11    0.21
  -1   1  16    0.21    0.24
   0   1  16    0.21    0.23
  -1  -1 -16   21.56    0.99
  -1  -1 -16   20.42    0.79
   1   1  16   17.96    0.93
  -2  -1 -16    0.50    0.19
  -2  -1 -16    0.75    0.29
  -3  -1 -16    3.29    0.46
  -3  -1 -16    2.74    0.32
  -4  -1 -16   19.45    0.93
  -5  -1 -16    0.08    0.21
  -1   2  16    0.68    0.30
   0   2  16   10.13    0.73
  -1  -2 -16    1.60    0.30
   1   2  16    1.45    0.37
  -2  -2 -16    7.57    0.61
  -2  -2 -16    8.40    0.50
  -3  -2 -16    0.27    0.24
  -3  -2 -16    0.27    0.17
  -4  -2 -16    4.63    0.54
  -5  -2 -16    8.80    0.63
  -1   3  16    5.78    0.64
   0   3  16    3.20    0.49
  -1  -3 -16   24.93    0.88
   1   3  16   22.72    1.07
  -2  -3 -16   11.54    0.58
  -2  -3 -16   10.62    0.72
  -3  -3 -16    4.31    0.55
  -3  -3 -16    3.86    0.38
  -4  -3 -16    4.69    0.56
  -5  -3 -16    0.40    0.25
  -6  -3 -16    3.30    0.45
   0   4  16   12.50    0.79
   1   4  16    2.33    0.43
  -2  -4 -16    0.82    0.24
  -2  -4 -16    0.76    0.31
  -3  -4 -16    0.60    0.28
  -3  -4 -16    0.40    0.18
  -4  -4 -16    6.77    0.67
  -5  -4 -16   -0.02    0.20
   1   5  16   12.37    0.81
  -2  -5 -16    2.20    0.43
  -3  -5 -16   21.44    1.04
  -4  -5 -16    2.65    0.45
  -5  -5 -16    2.00    0.39
  -2  -6 -16    0.00    0.21
  -3  -6 -16    0.96    0.33
  -4  -6 -16    0.70    0.30
  -2  -1 -17    2.11    0.42
  -2  -2 -17    0.23    0.26
  -3  -2 -17    9.11    0.70
   0   0   0    0.00    0.00
;
_shelx_hkl_checksum     54227
_shelx_res_file
;
    P.res created by SHELXL-2014/7
TITL P in P-1
CELL  0.71073    8.6910   11.7296   13.1200    83.922    77.829    74.064
ZERR  2           0.0004    0.0005    0.0006     0.001     0.001     0.001
LATT   1
SFAC  C  H  N Ni  O  S
UNIT 42 62 12 2 18 2
L.S. 5
FMAP 2
PLAN 5
SIZE 0.20 0.25 0.30
ACTA
BOND $H
CONF
HTAB
EQIV $1 X-1, Y, Z
EQIV $2 -X+1, -Y+1, -Z+1
HTAB O1W O6_$1
HTAB O1W O2_$1
HTAB O2W O3_$2
HTAB O2W O3
HTAB O5 O3
HTAB O7 O4_$2
WGHT    0.033900    0.593700
FVAR       0.23363
NI1   4    0.049691    0.264678    0.693977    11.00000    0.02106    0.02523 =
         0.02195   -0.00055   -0.00350   -0.00719
S1    6    0.397002    0.316842    0.734860    11.00000    0.02180    0.03094 =
         0.02493    0.00368   -0.00678   -0.00984
N1    3    0.174965    0.153243    0.573654    11.00000    0.02544    0.02825 =
         0.02520   -0.00083   -0.00433   -0.00723
N2    3    0.354270    0.073516    0.437980    11.00000    0.02667    0.03053 =
         0.02201    0.00011   -0.00395   -0.00431
N3    3   -0.005923   -0.123731    0.205129    11.00000    0.02686    0.02986 =
         0.02625   -0.00158   -0.00220   -0.01024
N4    3    0.126308   -0.009808    0.097967    11.00000    0.03175    0.03132 =
         0.02635    0.00082   -0.00398   -0.01506
N5    3    0.087741    0.619601    0.193409    11.00000    0.02926    0.02872 =
         0.02614   -0.00263   -0.00492   -0.00765
N6    3    0.287904    0.487858    0.103520    11.00000    0.02956    0.02387 =
         0.02650   -0.00106   -0.00189   -0.00754
O1    5    0.272042    0.250001    0.746914    11.00000    0.02613    0.03920 =
         0.03863    0.01108   -0.01283   -0.01548
O1W   5   -0.160191    0.286074    0.630449    11.00000    0.02569    0.06194 =
         0.02792   -0.00585   -0.00431   -0.01589
AFIX   3
H1WA  2   -0.148471    0.280454    0.567449    11.00000   -1.20000
H1WB  2   -0.245011    0.269434    0.660229    11.00000   -1.20000
AFIX   0
O2    5    0.557470    0.234273    0.723985    11.00000    0.02310    0.04155 =
         0.09391    0.01621   -0.00902   -0.00632
O2W   5    0.483603    0.619409    0.576400    11.00000    0.06374    0.07615 =
         0.05829   -0.01436    0.00604   -0.03587
AFIX   3
H2WA  2    0.518643    0.612489    0.512670    11.00000    0.09084
H2WB  2    0.469543    0.555099    0.603170    11.00000    0.18505
AFIX   0
O4    5    0.364527    0.391027    0.823640    11.00000    0.07866    0.07046 =
         0.03751   -0.01411   -0.00866   -0.03526
O3    5    0.387777    0.397925    0.639698    11.00000    0.03932    0.04739 =
         0.03942    0.01813   -0.01434   -0.02116
O5    5    0.101095    0.409881    0.599673    11.00000    0.03200    0.03384 =
         0.03013    0.00976   -0.01525   -0.01119
AFIX   3
H1A   2    0.189615    0.414231    0.607473    11.00000    0.06569
AFIX   0
O7    5    0.784834    0.361153    0.217365    11.00000    0.07625    0.05410 =
         0.05125    0.00463   -0.02309   -0.02335
AFIX  83
H7C   2    0.748737    0.432779    0.206804    11.00000   -1.50000
AFIX   0
O6    5    0.846152    0.272656    0.422074    11.00000    0.05942    0.10072 =
         0.03451   -0.00198   -0.01407   -0.02131
AFIX  83
H6B   2    0.755098    0.303608    0.409173    11.00000   -1.50000
AFIX   0
C1    1    0.442030    0.112426    0.248375    11.00000    0.02244    0.03130 =
         0.02321    0.00136   -0.00128   -0.00352
C2    1    0.377626    0.050937    0.191469    11.00000    0.03071    0.02708 =
         0.02514    0.00346   -0.00167   -0.00957
AFIX  43
H2A   2    0.365030   -0.023961    0.215896    11.00000   -1.20000
AFIX   0
C3    1    0.331169    0.100361    0.097388    11.00000    0.02693    0.02948 =
         0.02346   -0.00040   -0.00035   -0.01070
C4    1    0.353810    0.210747    0.060590    11.00000    0.02727    0.02908 =
         0.02395    0.00356   -0.00439   -0.00744
AFIX  43
H4A   2    0.325062    0.243474   -0.002623    11.00000   -1.20000
AFIX   0
C5    1    0.419365    0.273344    0.117477    11.00000    0.02376    0.02340 =
         0.02966    0.00048   -0.00096   -0.00613
C6    1    0.463188    0.223893    0.211285    11.00000    0.02776    0.03135 =
         0.02908   -0.00434   -0.00484   -0.00881
AFIX  43
H6A   2    0.506846    0.265271    0.249568    11.00000   -1.20000
AFIX   0
C7    1    0.492576    0.056849    0.349881    11.00000    0.02538    0.04029 =
         0.02364    0.00193   -0.00236    0.00009
AFIX  23
H7A   2    0.541847   -0.027429    0.342299    11.00000   -1.20000
H7B   2    0.573951    0.091960    0.364545    11.00000   -1.20000
AFIX   0
C8    1    0.262372    0.032008    0.034666    11.00000    0.04251    0.04164 =
         0.02586   -0.00125   -0.00083   -0.02410
AFIX  23
H8A   2    0.225308    0.082631   -0.023476    11.00000   -1.20000
H8B   2    0.347804   -0.035611    0.006374    11.00000   -1.20000
AFIX   0
C9    1    0.440167    0.394468    0.077721    11.00000    0.02793    0.02560 =
         0.03510   -0.00046    0.00200   -0.00809
AFIX  23
H9A   2    0.523681    0.411268    0.108049    11.00000   -1.20000
H9B   2    0.476455    0.394891    0.002547    11.00000   -1.20000
AFIX   0
C10   1    0.249569    0.002240    0.467459    11.00000    0.03757    0.03290 =
         0.02963   -0.00372   -0.00772   -0.01250
AFIX  43
H10A  2    0.253072   -0.066515    0.436663    11.00000   -1.20000
AFIX   0
C11   1    0.139626    0.052544    0.550856    11.00000    0.03091    0.03569 =
         0.02901   -0.00121   -0.00468   -0.01550
AFIX  43
H11A  2    0.053246    0.023241    0.587166    11.00000   -1.20000
AFIX   0
C12   1    0.305251    0.162803    0.503389    11.00000    0.02729    0.02699 =
         0.02637    0.00097   -0.00488   -0.00746
AFIX  43
H12A  2    0.356343    0.223556    0.499753    11.00000   -1.20000
AFIX   0
C13   1   -0.033239    0.054294    0.121105    11.00000    0.03611    0.03108 =
         0.03192    0.00069   -0.00917   -0.00424
AFIX  43
H13A  2   -0.077601    0.131266    0.096837    11.00000   -1.20000
AFIX   0
C14   1   -0.112946   -0.016700    0.186136    11.00000    0.02734    0.03887 =
         0.02970   -0.00186   -0.00298   -0.00563
AFIX  43
H14A  2   -0.223949    0.003681    0.214052    11.00000   -1.20000
AFIX   0
C15   1    0.137536   -0.115752    0.150060    11.00000    0.02787    0.02902 =
         0.03303   -0.00062   -0.00275   -0.01056
AFIX  43
H15A  2    0.233605   -0.175781    0.147783    11.00000   -1.20000
AFIX   0
C16   1    0.171139    0.528355    0.043080    11.00000    0.04074    0.04129 =
         0.02619   -0.00629   -0.00869   -0.00667
AFIX  43
H16A  2    0.174654    0.504665   -0.022996    11.00000   -1.20000
AFIX   0
C17   1    0.049565    0.609862    0.099026    11.00000    0.03441    0.04113 =
         0.03070   -0.00471   -0.01199   -0.00317
AFIX  43
H17A  2   -0.045574    0.652796    0.076740    11.00000   -1.20000
AFIX   0
C18   1    0.232370    0.544424    0.193099    11.00000    0.03251    0.02990 =
         0.02730   -0.00296   -0.00711   -0.00694
AFIX  43
H18A  2    0.288558    0.532240    0.247952    11.00000   -1.20000
AFIX   0
C20   1    0.075965    0.450607    0.496590    11.00000    0.03665    0.03642 =
         0.02980    0.00307   -0.01025   -0.00547
AFIX  23
H20A  2    0.065997    0.386086    0.460020    11.00000   -1.20000
H20B  2    0.168196    0.478335    0.458114    11.00000   -1.20000
AFIX   0
C21   1    0.940099    0.338743    0.245207    11.00000    0.05455    0.04677 =
         0.04629   -0.00653    0.00234   -0.01771
AFIX  23
H21A  2    0.951926    0.410346    0.269981    11.00000   -1.20000
H21B  2    1.025015    0.315787    0.184447    11.00000   -1.20000
AFIX   0
C22   1    0.957384    0.242051    0.328550    11.00000    0.06505    0.04886 =
         0.04554   -0.00771   -0.01419   -0.00908
AFIX  23
H22A  2    0.941450    0.171806    0.303875    11.00000   -1.20000
H22B  2    1.067325    0.222529    0.342210    11.00000   -1.20000
AFIX   0
HKLF 4
REM  P in P-1
REM R1 =  0.0307 for    5102 Fo > 4sig(Fo)  and  0.0349 for all    5701 data
REM    346 parameters refined using      0 restraints
END
WGHT      0.0339      0.5937
REM Instructions for potential hydrogen bonds
HTAB O1W O6_$1
HTAB O1W S1_$1
HTAB O1W O2_$1
HTAB O2W O3_$2
HTAB O2W O3
HTAB O5 S1
HTAB O5 O3
HTAB O7 S1_$2
HTAB O7 O4_$2
HTAB O6 O2W_$2
HTAB C12 O2W_$2
EQIV $3 -x+1, -y, -z+1
HTAB C15 O2_$3
EQIV $4 x, y, z-1
HTAB C16 O4_$4
REM Highest difference peak  0.636,  deepest hole -0.349,  1-sigma level  0.050
Q1    1   0.4435  0.3225  0.8317  11.00000  0.05    0.64
Q2    1   0.5462  0.2246  0.6558  11.00000  0.05    0.45
Q3    1   0.0203  0.5029  0.4418  11.00000  0.05    0.38
Q4    1   0.3563  0.0778  0.1423  11.00000  0.05    0.29
Q5    1   0.3464  0.4029  0.6984  11.00000  0.05    0.28
;
_shelx_res_checksum     56675
