# Supplementary material for: A new one-dimensional NiII coordination polymer with a two-dimensional supra­molecular architecture
Source: Acta Crystallogr E Crystallogr Commun. 2017 Jan 13;73(Pt 2):192–5. doi: 10.1107/S2056989017000470 (PMC5290563; doi:10.1107/S2056989017000470)
Supplement: Supplementary file 2 [file e-73-00192-Isup2.hkl]

data_I                                                                          
_shelx_title ' P in P-1'                                                        
_shelx_refln_list_code          4                                               
_shelx_F_calc_maximum      133.22                                               
_exptl_crystal_F_000       630.00                                               
_reflns_d_resolution_high  0.7694                                               
                                                                                
loop_                                                                           
 _space_group_symop_operation_xyz                                               
 'x, y, z'                                                                      
 '-x, -y, -z'                                                                   
                                                                                
_cell_length_a     8.6910                                                       
_cell_length_b    11.7296                                                       
_cell_length_c    13.1200                                                       
_cell_angle_alpha  83.922                                                       
_cell_angle_beta   77.829                                                       
_cell_angle_gamma  74.064                                                       
                                                                                
_shelx_F_squared_multiplier     1.000                                           
                                                                                
loop_                                                                           
 _refln_index_h                                                                 
 _refln_index_k                                                                 
 _refln_index_l                                                                 
 _refln_F_squared_calc                                                          
 _refln_F_squared_meas                                                          
 _refln_F_squared_sigma                                                         
 _refln_observed_status                                                         
   3   0   0        131.13        194.73         7.33 o                         
   4   0   0        400.09        416.95        12.64 o                         
   5   0   0         30.56         22.17         4.03 o                         
   6   0   0        284.37        294.39        12.64 o                         
   7   0   0         11.80         10.81         3.66 o                         
  10   0   0        174.38        170.42         4.21 o                         
 -10   1   0         67.52         66.09         4.40 o                         
  -9   1   0         92.00         77.28         3.10 o                         
  -8   1   0        713.32        688.60         9.26 o                         
  -7   1   0        152.64        157.89         3.36 o                         
  -6   1   0       2503.03       2478.32        23.25 o                         
  -4   1   0       1570.07       1493.75        19.78 o                         
  -3   1   0       3294.90       3169.24        39.39 o                         
  -2   1   0       8952.19       8592.53       143.53 o                         
   3   1   0       2342.34       2274.89        36.09 o                         
   4   1   0       1681.59       1639.58        30.23 o                         
   5   1   0        956.40        929.52        22.17 o                         
   6   1   0         78.83         73.83         7.51 o                         
   7   1   0         93.03         97.09         9.53 o                         
   8   1   0          7.56          8.43         4.03 o                         
   9   1   0        121.76        124.94        10.81 o                         
 -10   2   0         67.79         68.52         3.81 o                         
  -9   2   0        428.45        430.61        10.53 o                         
  -8   2   0        136.24        140.80         4.38 o                         
  -7   2   0        387.46        390.92         6.98 o                         
  -6   2   0          0.75          2.13         1.96 o                         
  -5   2   0        706.99        700.58         7.27 o                         
  -4   2   0         56.69         56.93         1.72 o                         
  -3   2   0       3555.90       3354.14        25.69 o                         
  -2   2   0        922.15        880.73         8.31 o                         
   0   2   0        751.93        900.58        12.64 o                         
   1   2   0       2368.95       2356.38        49.00 o                         
   2   2   0       8868.67       9031.87       153.15 o                         
   3   2   0        470.34        541.33         8.79 o                         
   4   2   0         57.09         67.83         1.88 o                         
   5   2   0        456.77        418.96        14.29 o                         
   6   2   0        323.29        319.31        13.37 o                         
   7   2   0        465.74        471.72        17.77 o                         
   8   2   0       1765.20       1785.76        40.85 o                         
   9   2   0        302.91        259.40        15.21 o                         
  10   2   0        215.01        223.86        14.84 o                         
  -9   3   0        178.61        183.95        10.72 o                         
  -8   3   0         13.03         17.04         2.29 o                         
  -7   3   0        295.89        306.02         7.04 o                         
  -6   3   0       2119.64       2119.54        18.80 o                         
  -5   3   0       1054.28       1074.30        12.81 o                         
  -4   3   0       3036.50       3267.90        26.59 o                         
  -3   3   0          7.09         15.62         1.29 o                         
  -2   3   0          0.49          6.37         1.46 o                         
  -1   3   0        479.65        485.64        10.44 o                         
   0   3   0       6905.88       6594.58        82.07 o                         
   1   3   0        143.43        141.04         3.12 o                         
   2   3   0       5194.51       5130.77        47.22 o                         
   3   3   0        137.80        186.02         3.15 o                         
   4   3   0        365.32        347.75         3.74 o                         
   5   3   0       4559.52       4527.13        33.28 o                         
   6   3   0         27.93         20.70         4.40 o                         
   7   3   0         15.03         12.64         4.40 o                         
   8   3   0        863.25        812.28        25.83 o                         
   9   3   0        121.18        134.28        11.17 o                         
  10   3   0          1.57         -1.10         3.85 o                         
  11   3   0         97.83        114.13        13.37 o                         
  -9   4   0        124.21        123.29         7.88 o                         
  -8   4   0          0.68          4.40         2.56 o                         
  -7   4   0         65.10         58.10         4.31 o                         
  -6   4   0         24.11         24.60         1.99 o                         
  -5   4   0         14.61         18.81         1.73 o                         
  -4   4   0        180.64        183.62         4.22 o                         
  -3   4   0        437.52        423.24         7.01 o                         
  -2   4   0       1187.08       1204.69        12.54 o                         
  -1   4   0       1826.05       1775.27        20.01 o                         
   0   4   0       1575.77       1558.53        51.02 o                         
   1   4   0       1402.29       1308.63        31.78 o                         
   2   4   0        509.97        527.84         5.21 o                         
   3   4   0        138.52        148.36         3.26 o                         
   4   4   0        585.90        673.14        13.32 o                         
   5   4   0        809.09        854.24         9.28 o                         
   6   4   0       1185.66       1193.77        11.24 o                         
   7   4   0        301.85        281.42         5.54 o                         
   8   4   0        397.73        377.96         6.21 o                         
   9   4   0        470.23        465.11         7.26 o                         
  10   4   0        484.26        463.91         7.38 o                         
  11   4   0        110.24        104.15         3.56 o                         
  -9   5   0        285.85        312.53        13.19 o                         
  -8   5   0         13.20          9.34         3.30 o                         
  -7   5   0          6.68          4.72         1.72 o                         
  -6   5   0         20.81         28.54         2.78 o                         
  -5   5   0         22.81         24.09         2.13 o                         
  -4   5   0       1611.10       1578.78        16.69 o                         
  -3   5   0         57.80         46.13         2.61 o                         
  -2   5   0        466.08        422.76         6.02 o                         
  -1   5   0         24.99         42.97         3.35 o                         
   0   5   0          2.22          2.53         0.97 o                         
   1   5   0       1495.02       1577.75        17.03 o                         
   2   5   0        399.82        401.48         5.93 o                         
   3   5   0       1748.42       1778.24        14.17 o                         
   4   5   0       2941.26       3085.69        26.36 o                         
   5   5   0       3898.39       3848.67        31.62 o                         
   6   5   0        604.55        635.61         8.08 o                         
   7   5   0        278.14        294.69         4.56 o                         
   8   5   0        154.41        160.15         5.06 o                         
   9   5   0         56.33         59.65         4.46 o                         
  10   5   0         50.24         50.51         3.02 o                         
  11   5   0        215.80        213.44         5.39 o                         
  -8   6   0          4.75          6.78         3.48 o                         
  -7   6   0          7.70          9.90         2.37 o                         
  -6   6   0        138.07        150.41         5.79 o                         
  -5   6   0        520.03        497.64        10.47 o                         
  -4   6   0        707.33        636.86        15.75 o                         
  -3   6   0       1318.85       1293.87        18.26 o                         
  -2   6   0       2399.30       2436.48        23.23 o                         
  -1   6   0         23.19         12.78         2.67 o                         
   0   6   0       2835.99       2942.65        32.25 o                         
   1   6   0        503.50        402.09         6.50 o                         
   2   6   0       2228.28       2310.39        19.85 o                         
   3   6   0         25.15         24.01         1.21 o                         
   4   6   0        384.87        404.60         6.98 o                         
   5   6   0       2787.03       2828.52        34.88 o                         
   6   6   0        455.00        418.17        13.76 o                         
   7   6   0        771.71        778.29        11.12 o                         
   8   6   0        532.58        529.56        13.85 o                         
   9   6   0        108.41        109.01         4.36 o                         
  10   6   0        681.69        706.47        16.99 o                         
  -7   7   0         89.59        110.83         7.51 o                         
  -6   7   0        261.88        282.45         8.52 o                         
  -5   7   0        171.87        177.14         6.80 o                         
  -4   7   0        295.34        286.26         8.35 o                         
  -3   7   0         37.90         35.54         5.13 o                         
  -2   7   0          0.98          2.38         2.02 o                         
  -1   7   0       1103.47       1082.05        16.90 o                         
   0   7   0        386.42        389.87        20.52 o                         
   1   7   0       2082.20       2087.67        20.15 o                         
   2   7   0        130.39        110.10         3.20 o                         
   3   7   0          3.83          3.19         0.92 o                         
   4   7   0        250.94        266.88         7.56 o                         
   5   7   0        777.51        747.47        13.35 o                         
   6   7   0         50.09         49.70         3.06 o                         
   7   7   0        918.23        922.06        11.97 o                         
   8   7   0         43.17         48.83         3.04 o                         
   9   7   0          4.13          3.55         1.72 o                         
  10   7   0          7.85          4.78         2.64 o                         
  -7   8   0         42.93         47.26         6.23 o                         
  -6   8   0          2.49          8.98         3.66 o                         
  -5   8   0         21.50         15.75         4.21 o                         
  -4   8   0        335.07        360.89        13.92 o                         
  -3   8   0        173.95        167.07         9.53 o                         
  -2   8   0        687.00        689.35        19.60 o                         
  -1   8   0       1956.78       2042.07        27.07 o                         
   0   8   0       1621.19       1588.23        22.67 o                         
   1   8   0        141.35        151.73         6.15 o                         
   2   8   0          3.59          0.14         1.00 o                         
   3   8   0        250.50        215.74        13.10 o                         
   4   8   0        350.03        335.20         9.10 o                         
   5   8   0       1501.66       1508.23        29.04 o                         
   6   8   0        340.94        334.51        16.30 o                         
   7   8   0         12.46          8.98         2.29 o                         
   8   8   0        527.73        522.50        11.09 o                         
   9   8   0          9.05          7.14         3.48 o                         
  10   8   0        266.05        286.99        11.11 o                         
  -6   9   0          4.15          5.31         3.48 o                         
  -5   9   0        229.96        233.94        11.91 o                         
  -4   9   0        111.33        120.72         8.98 o                         
  -3   9   0        158.22        178.06        10.63 o                         
  -2   9   0         22.52         25.10         4.95 o                         
  -1   9   0        354.80        368.85        10.43 o                         
   0   9   0        565.52        562.74        13.83 o                         
   1   9   0         88.02         92.27         6.41 o                         
   2   9   0        866.05        872.04        12.38 o                         
   3   9   0         11.54          9.97         2.84 o                         
   4   9   0        583.07        622.31        18.69 o                         
   5   9   0        288.33        282.30        12.09 o                         
   6   9   0         24.55         44.15         5.68 o                         
   7   9   0         41.34         48.06         4.40 o                         
   8   9   0          0.37          0.20         2.02 o                         
   9   9   0        238.81        250.42        13.37 o                         
  10   9   0         92.95        106.96         9.07 o                         
  -6  10   0         24.26         19.78         5.13 o                         
  -5  10   0         52.33         41.40         6.59 o                         
  -4  10   0        652.26        664.62        21.43 o                         
  -3  10   0         49.29         54.96         7.33 o                         
  -2  10   0        100.06        103.32        10.08 o                         
  -1  10   0        290.61        286.33        13.74 o                         
   0  10   0         45.27         48.43         4.92 o                         
   1  10   0        576.55        564.16        13.53 o                         
   2  10   0          0.57         -1.62         1.62 o                         
   3  10   0         10.74          7.69         3.30 o                         
   4  10   0          0.81          0.18         2.75 o                         
   5  10   0        115.03        118.34         8.43 o                         
   6  10   0         47.45         53.13         6.78 o                         
   7  10   0        612.13        614.80        18.69 o                         
   8  10   0        293.35        289.81        12.09 o                         
   9  10   0        207.47        219.65         9.89 o                         
  -5  11   0         10.56         11.17         4.76 o                         
  -4  11   0          0.11          0.37         3.66 o                         
  -3  11   0          0.03         -1.65         3.11 o                         
  -2  11   0        268.19        242.00        13.56 o                         
  -1  11   0        248.04        249.33        13.74 o                         
   0  11   0          3.81          2.48         2.37 o                         
   1  11   0        976.01        987.56        19.56 o                         
   2  11   0        327.17        299.24        10.30 o                         
   3  11   0         15.07         28.94         5.68 o                         
   4  11   0        437.44        427.76        17.22 o                         
   5  11   0        116.30        100.76         9.89 o                         
   6  11   0          4.42          6.41         3.66 o                         
   7  11   0         21.23         25.65         5.31 o                         
   8  11   0         54.36         54.41         6.78 o                         
   9  11   0          3.74          2.93         3.30 o                         
  -4  12   0        173.20        152.97        11.72 o                         
  -3  12   0        127.60        134.65        10.99 o                         
  -2  12   0        121.96        137.94        11.17 o                         
  -1  12   0          7.09          4.58         4.21 o                         
   0  12   0         17.42         33.89         7.14 o                         
   1  12   0        110.84        110.11         8.16 o                         
   2  12   0        295.50        305.09        17.31 o                         
   3  12   0         18.17         15.75         5.13 o                         
   4  12   0        437.79        462.01        19.05 o                         
   5  12   0        852.45        865.95        26.38 o                         
   6  12   0        242.73        218.37        12.82 o                         
   7  12   0        306.37        267.83        13.92 o                         
   8  12   0         53.06         65.40         8.06 o                         
  -3  13   0         19.72          8.43         5.13 o                         
  -2  13   0         85.04         94.89        10.99 o                         
  -1  13   0         30.69         36.64         7.51 o                         
   0  13   0          2.62         -0.18         4.03 o                         
   1  13   0        691.25        779.67        19.04 o                         
   2  13   0         46.49         36.54         6.78 o                         
   3  13   0        100.97        116.33        11.91 o                         
   4  13   0        176.71        149.49        11.72 o                         
   5  13   0         33.01         51.66         8.43 o                         
   6  13   0          8.79          5.31         4.40 o                         
   7  13   0          8.52          4.40         4.21 o                         
  -1  14   0         10.61          8.61         5.31 o                         
   0  14   0        117.72        125.12        13.37 o                         
   1  14   0         21.14         25.85         5.86 o                         
   2  14   0          1.31         -0.18         3.85 o                         
   3  14   0         29.56         30.78         7.33 o                         
   4  14   0        104.73        102.95        11.72 o                         
   5  14   0         72.09         87.93        10.81 o                         
   6  14   0        236.24        237.60        14.84 o                         
   2  15   0         32.25         40.67         8.43 o                         
   3  15   0        122.84        132.08        13.74 o                         
   4  15   0         22.47         33.16         7.88 o                         
  -3 -15   1         89.28         95.26        12.46 o                         
  -2 -15   1         19.34         19.24         6.78 o                         
  -6 -14   1         26.53         30.04         7.33 o                         
  -5 -14   1         14.09         14.66         5.50 o                         
  -4 -14   1         27.06         28.58         6.96 o                         
  -3 -14   1        105.96         94.16        11.36 o                         
  -2 -14   1          1.21          2.38         4.76 o                         
  -1 -14   1        344.02        335.84        13.08 o                         
   0 -14   1          1.92          0.55         4.76 o                         
   1 -14   1         49.17         45.07         8.79 o                         
  -7 -13   1        163.24        168.35        12.09 o                         
  -6 -13   1        218.80        238.70        14.47 o                         
  -5 -13   1         84.80         65.77         9.16 o                         
  -4 -13   1        355.68        302.27        16.12 o                         
  -3 -13   1         14.75         15.39         5.68 o                         
  -2 -13   1        325.07        343.30        17.40 o                         
  -1 -13   1        135.73        137.46         8.71 o                         
   0 -13   1        251.08        223.31        14.47 o                         
   1 -13   1         43.97         37.19         7.51 o                         
   2 -13   1        109.71        105.15        11.72 o                         
  -8 -12   1          0.76          3.11         3.66 o                         
  -7 -12   1        153.03        163.77        11.54 o                         
  -6 -12   1         81.47         71.26         8.98 o                         
  -5 -12   1         83.93         96.54        10.44 o                         
  -4 -12   1        231.10        233.02        13.74 o                         
  -3 -12   1        473.77        468.06        19.42 o                         
  -2 -12   1        134.07        127.23         7.87 o                         
  -1 -12   1       1241.01       1287.42        59.90 o                         
   0 -12   1        239.67        208.29        13.37 o                         
   1 -12   1         38.68         48.73         8.06 o                         
   2 -12   1         17.67         15.21         5.50 o                         
   3 -12   1          0.53          1.65         4.03 o                         
   4 -12   1         55.19         55.32         8.43 o                         
  -9 -11   1         31.25         42.50         6.23 o                         
  -8 -11   1         27.07         20.52         4.76 o                         
  -7 -11   1        484.65        510.19        18.50 o                         
  -6 -11   1         30.54         43.23         6.59 o                         
  -5 -11   1        415.18        410.72        16.85 o                         
  -4 -11   1        279.45        294.39        14.47 o                         
  -3 -11   1         58.25         42.13         6.78 o                         
  -2 -11   1         62.06         61.62         4.31 o                         
  -1 -11   1        179.95        165.78         7.97 o                         
   0 -11   1         14.92         15.88         3.43 o                         
   1 -11   1          4.36          0.00         3.11 o                         
   2 -11   1          2.06          1.83         3.30 o                         
   3 -11   1          8.46          2.38         3.66 o                         
   4 -11   1        155.48        138.68        10.63 o                         
   5 -11   1         87.03         88.30         9.71 o                         
  -9 -10   1         30.94         38.65         5.31 o                         
  -8 -10   1        263.80        279.37        12.09 o                         
  -7 -10   1          0.98          2.38         3.30 o                         
  -6 -10   1          9.93         12.46         4.03 o                         
  -5 -10   1         41.28         33.89         5.50 o                         
  -4 -10   1        186.83        188.51        10.99 o                         
  -3 -10   1         97.99         93.43         9.16 o                         
  -2 -10   1       1066.25       1052.56        14.76 o                         
  -1 -10   1        889.48        857.00        17.23 o                         
   0 -10   1        258.45        234.62        10.08 o                         
   1 -10   1        432.87        421.34        16.85 o                         
   2 -10   1         13.02          8.06         4.03 o                         
   3 -10   1         15.42         14.47         4.58 o                         
   4 -10   1          2.83          0.73         3.48 o                         
   5 -10   1        292.28        308.68        14.66 o                         
   6 -10   1         48.02         52.03         7.51 o                         
 -10  -9   1        262.97        283.56        11.84 o                         
  -9  -9   1         64.65         58.62         8.06 o                         
  -8  -9   1        135.92        143.10         7.33 o                         
  -7  -9   1        795.80        818.16        16.17 o                         
  -6  -9   1        520.96        518.62        16.67 o                         
  -5  -9   1        253.02        264.53        11.91 o                         
  -4  -9   1        274.57        236.69        11.36 o                         
  -3  -9   1         21.17         32.43         5.31 o                         
  -2  -9   1        114.50        127.78         4.61 o                         
  -1  -9   1         33.05         32.65         2.84 o                         
   0  -9   1          6.40          8.42         2.39 o                         
   1  -9   1        467.29        450.02        11.66 o                         
   2  -9   1        761.71        707.31        21.25 o                         
   3  -9   1        215.59        199.68        11.36 o                         
   4  -9   1        380.44        424.46        16.30 o                         
   5  -9   1         45.78         29.49         5.68 o                         
   6  -9   1         10.04         22.72         5.13 o                         
 -10  -8   1        305.44        309.26        20.24 o                         
  -9  -8   1          4.14          6.67         2.95 o                         
  -8  -8   1        130.31        125.84         5.68 o                         
  -7  -8   1        134.92        155.46         6.38 o                         
  -6  -8   1        160.29        171.73         9.62 o                         
  -5  -8   1        137.12        116.02         5.68 o                         
  -4  -8   1        292.83        305.02        12.09 o                         
  -3  -8   1          8.66         10.13         2.19 o                         
  -2  -8   1       1006.49        907.90        12.19 o                         
  -1  -8   1        697.30        648.64        10.02 o                         
   0  -8   1        506.78        506.47        11.66 o                         
   1  -8   1        792.63        756.33        23.63 o                         
   2  -8   1          3.64          1.28         2.38 o                         
   3  -8   1        585.63        572.66        17.95 o                         
   4  -8   1         13.92         15.57         4.21 o                         
   5  -8   1         37.44         34.81         5.50 o                         
   6  -8   1         93.74         99.66         7.88 o                         
   7  -8   1        173.01        197.48        10.44 o                         
 -10  -7   1          3.52          7.33         3.04 o                         
  -9  -7   1         49.09         50.99         5.35 o                         
  -8  -7   1          6.25          6.96         1.83 o                         
  -7  -7   1         38.82         43.62         3.70 o                         
  -6  -7   1        365.58        343.49         8.75 o                         
  -5  -7   1       1328.93       1341.96        19.79 o                         
  -4  -7   1        631.16        618.07        12.92 o                         
  -3  -7   1         35.09         26.41         2.41 o                         
  -2  -7   1        659.80        726.40        10.04 o                         
  -1  -7   1        425.84        454.19         7.68 o                         
   0  -7   1         11.62         10.18         2.13 o                         
   1  -7   1        592.74        657.03        12.76 o                         
   2  -7   1        744.36        740.83        19.42 o                         
   3  -7   1       1182.00       1232.52        26.56 o                         
   4  -7   1       1161.47       1102.37        34.35 o                         
   5  -7   1         14.28         12.45         2.52 o                         
   6  -7   1        135.85        157.91         6.46 o                         
   7  -7   1         12.91         15.75         3.85 o                         
 -10  -6   1         13.03         14.16         2.27 o                         
  -9  -6   1        132.96        121.63         4.71 o                         
  -8  -6   1        448.64        454.87         8.82 o                         
  -7  -6   1          3.01          3.51         1.18 o                         
  -6  -6   1        120.32        130.06         3.93 o                         
  -5  -6   1        249.07        251.26         5.76 o                         
  -4  -6   1       2928.92       2886.15        26.31 o                         
  -3  -6   1          8.51         17.53         1.24 o                         
  -2  -6   1       3546.51       3737.54        27.17 o                         
  -1  -6   1       1815.36       1783.73        17.43 o                         
   0  -6   1       3451.91       3495.43        29.31 o                         
   1  -6   1       1057.06       1070.75        13.01 o                         
   2  -6   1        119.73        136.54         4.26 o                         
   3  -6   1         77.35         84.27         7.60 o                         
   4  -6   1        788.17        761.61        13.28 o                         
   5  -6   1          6.48          5.34         2.20 o                         
   6  -6   1          8.84         11.83         2.33 o                         
   7  -6   1        321.28        343.39         8.69 o                         
   8  -6   1          5.52         11.91         3.85 o                         
 -10  -5   1         92.09         99.01         4.34 o                         
  -9  -5   1         75.45         75.87         3.53 o                         
  -8  -5   1        546.00        525.05         9.11 o                         
  -7  -5   1        123.11        139.07         5.43 o                         
  -6  -5   1       2008.39       2021.95        18.94 o                         
  -5  -5   1       2824.80       2811.81        24.77 o                         
  -4  -5   1        139.70        164.91         4.03 o                         
  -3  -5   1       2080.98       2069.37        21.54 o                         
  -2  -5   1        744.91        842.26         8.54 o                         
  -1  -5   1       2524.91       2681.94        22.73 o                         
   0  -5   1        416.39        400.92         6.76 o                         
   1  -5   1        113.69         73.25         2.82 o                         
   2  -5   1         40.74         34.70         2.05 o                         
   3  -5   1       1438.38       1375.11        15.17 o                         
   4  -5   1       1895.68       1827.98        18.75 o                         
   5  -5   1        189.85        190.14         5.76 o                         
   6  -5   1        105.76        106.68         8.24 o                         
   7  -5   1         16.39         15.91         2.26 o                         
   8  -5   1         59.41         56.97         6.23 o                         
   9  -5   1         14.88         13.74         4.03 o                         
 -10  -4   1        115.21        108.69         3.83 o                         
  -9  -4   1        340.22        333.64         7.07 o                         
  -8  -4   1          6.87          9.35         2.12 o                         
  -7  -4   1        201.37        209.31         4.70 o                         
  -6  -4   1          3.54          7.19         0.95 o                         
  -5  -4   1       1721.36       1805.58        16.44 o                         
  -4  -4   1       1896.79       2044.88        23.86 o                         
  -3  -4   1        649.73        548.90         7.17 o                         
  -2  -4   1      10534.51      10575.81       117.12 o                         
  -1  -4   1       3066.24       3134.38        33.75 o                         
   0  -4   1          3.09          8.24         1.34 o                         
   1  -4   1        726.45        711.00        10.48 o                         
   2  -4   1        789.88        736.04         9.15 o                         
   3  -4   1          0.14         -0.08         0.70 o                         
   4  -4   1       1438.50       1477.89        15.06 o                         
   5  -4   1        130.34        141.10         3.79 o                         
   6  -4   1        291.21        285.56         5.52 o                         
   7  -4   1         82.61         69.77         3.94 o                         
   8  -4   1        197.09        212.32         9.16 o                         
   9  -4   1         35.92         30.23         4.58 o                         
 -10  -3   1        169.71        164.14         4.13 o                         
  -9  -3   1        148.34        139.10         4.82 o                         
  -8  -3   1       1035.48       1069.35        11.72 o                         
  -7  -3   1         34.75         30.01         1.67 o                         
  -6  -3   1       1144.02       1072.36        11.24 o                         
  -5  -3   1       1729.64       1896.77        14.50 o                         
  -4  -3   1        297.45        312.12         6.49 o                         
  -3  -3   1        668.51        656.06        17.69 o                         
  -2  -3   1       7300.88       7436.28        70.29 o                         
  -1  -3   1          3.87          5.74         1.01 o                         
   0  -3   1        867.82        951.87        14.66 o                         
   1  -3   1          5.07          7.88         1.65 o                         
   2  -3   1        460.60        447.12         5.98 o                         
   3  -3   1        474.84        390.37         6.09 o                         
   4  -3   1        692.38        727.29         8.40 o                         
   5  -3   1        954.42        952.55        10.26 o                         
   6  -3   1          0.58          3.35         2.34 o                         
   7  -3   1         17.58         16.30         2.06 o                         
   8  -3   1        144.08        149.31         9.07 o                         
   9  -3   1        180.34        174.20         6.50 o                         
 -10  -2   1         31.64         29.47         1.99 o                         
  -9  -2   1        150.64        149.85        12.09 o                         
  -8  -2   1        329.78        296.41        15.21 o                         
  -7  -2   1        141.66        126.04         9.34 o                         
  -6  -2   1        157.94        146.74         9.34 o                         
  -5  -2   1        642.32        597.58         8.61 o                         
  -4  -2   1         35.83         48.68         1.09 o                         
  -3  -2   1        836.51        735.87         6.86 o                         
  -2  -2   1        108.54        150.09         2.46 o                         
  -1  -2   1       4570.77       4548.14        39.11 o                         
   2  -2   1          4.74          8.96         1.39 o                         
   3  -2   1        481.84        493.67         5.63 o                         
   4  -2   1       2829.35       2832.85        22.37 o                         
   5  -2   1        108.13        130.67         2.63 o                         
   6  -2   1        927.27        932.78         9.00 o                         
   7  -2   1        242.05        259.54         5.48 o                         
   8  -2   1        885.57        863.42        12.14 o                         
   9  -2   1        492.39        523.84         9.37 o                         
  10  -2   1          2.96         -0.15         1.41 o                         
 -10  -1   1          7.65          8.32         1.65 o                         
  -9  -1   1        665.52        658.12        10.38 o                         
  -8  -1   1        227.50        257.20        14.11 o                         
  -7  -1   1         62.53         43.42         6.59 o                         
  -6  -1   1       1324.89       1308.00        30.04 o                         
  -5  -1   1        384.24        386.54        13.56 o                         
  -4  -1   1        372.14        339.49         4.96 o                         
  -3  -1   1         36.67         52.63         1.80 o                         
  -2  -1   1          7.55         17.45         1.28 o                         
   0  -1   1       6674.06       6913.52       119.99 o                         
   2  -1   1        872.61        820.70         8.48 o                         
   3  -1   1       4386.11       4303.57        31.26 o                         
   4  -1   1        340.76        366.57         6.78 o                         
   5  -1   1        478.87        428.85         6.78 o                         
   6  -1   1         61.39         58.30         1.67 o                         
   7  -1   1          6.35          6.54         0.92 o                         
   8  -1   1         51.58         51.76         2.24 o                         
   9  -1   1        523.22        508.96         8.02 o                         
  10  -1   1        100.18        104.87         9.43 o                         
 -10   0   1         15.86         13.17         1.87 o                         
  -9   0   1        139.90        125.14         3.56 o                         
  -8   0   1        450.02        432.67         6.21 o                         
  -7   0   1         88.08         71.62         4.40 o                         
  -6   0   1       2830.79       2960.95        52.21 o                         
  -4   0   1       1775.72       1783.60        34.07 o                         
  -3   0   1         91.43         74.15        10.99 o                         
   3   0   1       4387.98       4138.14        58.44 o                         
   4   0   1       2977.39       2960.03        46.53 o                         
   5   0   1       1066.92        990.34        22.72 o                         
   6   0   1       2201.59       2150.32        40.67 o                         
   7   0   1         77.46         68.51         7.88 o                         
  10   0   1          2.59          2.60         0.97 o                         
 -10   1   1          4.98          5.59         1.67 o                         
  -9   1   1        168.68        161.64         4.73 o                         
  -8   1   1         13.45         16.75         1.75 o                         
  -7   1   1        102.07        102.41         2.98 o                         
  -6   1   1        753.29        755.74         9.07 o                         
  -5   1   1        164.46        175.15         2.50 o                         
  -4   1   1       3567.31       3661.50        27.11 o                         
  -3   1   1       2602.78       2809.98        20.94 o                         
  -2   1   1        973.84       1011.80         8.36 o                         
   3   1   1        278.49        289.63         8.98 o                         
   5   1   1        867.25        787.91        19.78 o                         
   6   1   1        467.90        390.02        14.47 o                         
   7   1   1         36.01         28.76         5.31 o                         
   8   1   1         30.95         39.02         6.59 o                         
   9   1   1        647.32        647.95        23.63 o                         
 -10   2   1         74.19         77.02         3.44 o                         
  -9   2   1          1.43          1.00         1.49 o                         
  -8   2   1         28.24         29.62         2.52 o                         
  -7   2   1        181.81        171.72         4.73 o                         
  -6   2   1       3511.25       3405.93        26.81 o                         
  -5   2   1       1077.95       1029.61         9.95 o                         
  -4   2   1       8249.30       8275.77        61.22 o                         
  -3   2   1        188.96        257.20         3.70 o                         
  -2   2   1         64.00         82.72         1.97 o                         
  -1   2   1      14946.01      15104.98       185.94 o                         
   1   2   1       2035.35       2082.90        25.83 o                         
   2   2   1       3135.44       3291.90        30.76 o                         
   3   2   1       3264.27       3178.90        31.88 o                         
   4   2   1       1107.45       1167.71        12.71 o                         
   5   2   1       2401.25       2349.27        41.77 o                         
   6   2   1        693.94        624.50        19.05 o                         
   7   2   1        897.24        839.02        24.18 o                         
   8   2   1        738.89        757.50        24.36 o                         
   9   2   1          0.33         -0.73         3.11 o                         
  10   2   1          0.23         -3.11         3.66 o                         
  -9   3   1        231.35        258.27         8.34 o                         
  -8   3   1         23.52         25.20         2.78 o                         
  -7   3   1        224.52        230.46         6.27 o                         
  -6   3   1         27.57         25.67         2.37 o                         
  -5   3   1          1.96          3.08         1.74 o                         
  -4   3   1        285.37        316.36         7.26 o                         
  -3   3   1       2400.78       2498.79        21.06 o                         
  -2   3   1        709.86        640.37        13.37 o                         
  -1   3   1       3165.07       3179.12        30.95 o                         
   0   3   1       2877.87       2781.78        38.10 o                         
   1   3   1      14253.03      14523.57       171.83 o                         
   2   3   1         43.97         36.99         1.15 o                         
   3   3   1       2189.53       2197.00        17.93 o                         
   4   3   1       3053.89       3290.01        25.18 o                         
   5   3   1        117.76        111.98         1.90 o                         
   6   3   1        137.11        108.08         8.06 o                         
   7   3   1         12.64          4.40         3.30 o                         
   8   3   1        442.24        422.99        18.14 o                         
   9   3   1        562.65        603.99        23.08 o                         
  10   3   1        337.73        351.18        18.69 o                         
  11   3   1        181.65        213.97        15.39 o                         
  -9   4   1        253.35        278.45        11.91 o                         
  -8   4   1          2.72          1.47         2.38 o                         
  -7   4   1         25.90         28.10         2.97 o                         
  -6   4   1        331.26        330.77         6.06 o                         
  -5   4   1        481.29        493.66         7.51 o                         
  -4   4   1       3675.66       3614.82        30.34 o                         
  -3   4   1        920.34        978.62        11.09 o                         
  -2   4   1        653.38        728.75         8.94 o                         
  -1   4   1         11.34         11.46         1.65 o                         
   0   4   1         79.79         91.30         3.30 o                         
   1   4   1       4741.81       4709.89        35.03 o                         
   2   4   1        308.94        324.15         3.80 o                         
   3   4   1        608.68        593.94         7.25 o                         
   4   4   1       1950.62       2025.76        15.28 o                         
   5   4   1        923.89        882.74        10.68 o                         
   6   4   1        241.85        232.73         3.69 o                         
   7   4   1       1044.74       1022.94        13.47 o                         
   8   4   1        256.43        253.15         4.79 o                         
   9   4   1         11.07         10.54         1.41 o                         
  10   4   1        349.82        353.90         9.33 o                         
  11   4   1         33.87         31.51         7.69 o                         
  -8   5   1         25.75         19.97         4.21 o                         
  -7   5   1        112.95        106.23         4.61 o                         
  -6   5   1          9.19          6.60         2.84 o                         
  -5   5   1         26.78         31.06         2.91 o                         
  -4   5   1         23.86         20.03         1.97 o                         
  -3   5   1         34.74         30.63         2.29 o                         
  -2   5   1          3.00          2.59         0.83 o                         
  -1   5   1       1796.37       1783.84        17.38 o                         
   0   5   1        767.97        707.97        13.92 o                         
   1   5   1       2446.05       2429.03        26.30 o                         
   2   5   1        172.41        160.24         3.50 o                         
   3   5   1         48.39         42.15         1.26 o                         
   4   5   1        291.68        299.02         6.70 o                         
   5   5   1        591.26        667.05        14.28 o                         
   6   5   1        375.46        343.22         5.45 o                         
   7   5   1         66.79         71.44         2.33 o                         
   8   5   1       1217.59       1244.66        14.64 o                         
   9   5   1          1.98          1.72         1.19 o                         
  10   5   1        597.58        607.32        12.96 o                         
  11   5   1         87.49         82.64         3.45 o                         
  -8   6   1         11.56          2.38         3.30 o                         
  -7   6   1        145.41        153.23         6.41 o                         
  -6   6   1         36.56         44.52         3.81 o                         
  -5   6   1          3.80          4.49         1.80 o                         
  -4   6   1        232.46        249.42         7.60 o                         
  -3   6   1         94.84        121.39         4.92 o                         
  -2   6   1        462.96        452.68         7.76 o                         
  -1   6   1         86.67         76.88         3.17 o                         
   0   6   1        260.43        257.58         6.80 o                         
   1   6   1          0.61          2.29         1.17 o                         
   2   6   1        611.48        602.07         8.18 o                         
   3   6   1          8.07          5.30         0.90 o                         
   4   6   1       6301.49       6411.62        50.72 o                         
   5   6   1       3480.64       3693.33        42.67 o                         
   6   6   1        652.93        674.00        11.87 o                         
   7   6   1        146.02        145.22         3.84 o                         
   8   6   1         17.22         20.61         2.33 o                         
   9   6   1          1.49         -1.17         1.17 o                         
  10   6   1         62.68         57.79         3.43 o                         
  11   6   1        109.44        117.85         4.49 o                         
  -7   7   1          0.38         -2.20         2.20 o                         
  -6   7   1          0.88          1.10         2.56 o                         
  -5   7   1         48.89         54.53         5.31 o                         
  -4   7   1        216.73        218.21         9.98 o                         
  -3   7   1       1539.72       1535.71        30.23 o                         
  -2   7   1          2.54          3.85         2.38 o                         
  -1   7   1       4454.92       4580.95        47.67 o                         
   0   7   1       2296.15       2278.04        30.68 o                         
   1   7   1       1788.68       1712.02        22.41 o                         
   2   7   1        326.86        308.83         6.03 o                         
   3   7   1        112.66        119.68         3.30 o                         
   4   7   1        213.03        228.40         6.91 o                         
   5   7   1        218.79        242.43         7.15 o                         
   6   7   1          3.72          4.62         1.48 o                         
   7   7   1        968.59       1019.99        12.68 o                         
   8   7   1        241.42        245.35         5.37 o                         
   9   7   1        364.24        366.55         8.25 o                         
  10   7   1        207.77        219.14         6.46 o                         
  -7   8   1        235.61        289.08        12.09 o                         
  -6   8   1        104.05        105.52         8.06 o                         
  -5   8   1        416.91        433.98        15.21 o                         
  -4   8   1       1573.49       1603.67        32.97 o                         
  -3   8   1         44.42         41.40         5.68 o                         
  -2   8   1         75.36         89.76         7.14 o                         
  -1   8   1        193.97        162.13         8.52 o                         
   0   8   1       1753.32       1763.77        30.23 o                         
   1   8   1       1159.06       1162.26        18.33 o                         
   2   8   1        572.35        529.31         9.48 o                         
   3   8   1         24.98         20.54         2.78 o                         
   4   8   1        556.32        540.81        13.28 o                         
   5   8   1          3.33          3.65         1.80 o                         
   6   8   1        744.12        709.14        13.56 o                         
   7   8   1        330.44        336.01         8.75 o                         
   8   8   1         88.91         91.91         4.57 o                         
   9   8   1         58.94         47.45         6.41 o                         
  10   8   1         49.75         46.24         7.42 o                         
  -6   9   1        110.85        119.81         9.16 o                         
  -5   9   1          0.43          0.73         3.11 o                         
  -4   9   1         64.00         74.01         8.06 o                         
  -3   9   1         12.31          8.61         3.66 o                         
  -2   9   1         54.40         71.26         7.69 o                         
  -1   9   1        703.14        716.28        14.90 o                         
   0   9   1        677.87        672.33        14.84 o                         
   1   9   1        659.10        676.31        16.03 o                         
   2   9   1         71.88         71.90         5.31 o                         
   3   9   1         55.12         48.18         6.50 o                         
   4   9   1         39.26         38.10         5.50 o                         
   5   9   1       1030.74       1007.38        24.36 o                         
   6   9   1        560.02        557.19        12.60 o                         
   7   9   1        110.58        125.81         5.94 o                         
   8   9   1          4.11          1.91         1.85 o                         
   9   9   1        148.51        184.11        11.36 o                         
  10   9   1        379.17        405.36        13.59 o                         
  -6  10   1        116.40        125.30         9.53 o                         
  -5  10   1        123.17        126.59         9.53 o                         
  -4  10   1         60.90         49.28         7.33 o                         
  -3  10   1          2.68          3.66         3.30 o                         
  -2  10   1        160.92        176.60        10.99 o                         
  -1  10   1         29.14         37.00         6.23 o                         
   0  10   1        143.00        151.81         7.12 o                         
   1  10   1        807.16        793.29        37.92 o                         
   2  10   1        722.41        721.31        15.35 o                         
   3  10   1         52.41         63.51         5.31 o                         
   4  10   1       2245.67       2219.56        42.87 o                         
   5  10   1        396.51        392.58        15.39 o                         
   6  10   1         10.20         20.33         4.58 o                         
   7  10   1        104.20        103.14         7.69 o                         
   8  10   1          1.58          3.11         2.75 o                         
   9  10   1          0.44          2.60         2.19 o                         
  10  10   1        169.66        157.18        11.54 o                         
  -5  11   1         63.03         62.47         8.24 o                         
  -4  11   1        265.03        275.16        14.29 o                         
  -3  11   1        120.91        101.86        10.26 o                         
  -2  11   1        254.20        259.22        13.74 o                         
  -1  11   1        114.23        133.36        10.08 o                         
   0  11   1         35.92         30.85         4.34 o                         
   1  11   1        172.57        167.81         9.98 o                         
   2  11   1        219.71        208.99         8.55 o                         
   3  11   1        107.81        115.96         9.16 o                         
   4  11   1        250.23        246.03        13.19 o                         
   5  11   1        415.93        405.96        16.30 o                         
   6  11   1         92.25         87.75         8.79 o                         
   7  11   1        216.67        253.54        12.46 o                         
   8  11   1        159.93        153.70         9.71 o                         
   9  11   1        225.10        261.05        11.54 o                         
  -4  12   1          3.03          0.18         3.66 o                         
  -3  12   1        111.23        138.13        10.99 o                         
  -2  12   1         15.18         13.19         4.95 o                         
  -1  12   1         91.06         82.80         9.71 o                         
   0  12   1         41.39         43.23         7.33 o                         
   1  12   1        553.49        569.82        15.09 o                         
   2  12   1        327.25        351.72        11.79 o                         
   3  12   1         92.07        108.82        10.81 o                         
   4  12   1        508.58        483.45        19.24 o                         
   5  12   1          7.85          2.75         3.30 o                         
   6  12   1        231.28        221.66        12.82 o                         
   7  12   1          2.64          1.65         3.48 o                         
   8  12   1          3.20          0.92         3.30 o                         
  -2  13   1        467.39        476.12        20.52 o                         
  -1  13   1         24.46         23.63         6.23 o                         
   0  13   1         96.88        101.67        11.17 o                         
   1  13   1         23.27         16.03         4.09 o                         
   2  13   1          6.59         10.01         3.42 o                         
   3  13   1          4.97          4.58         3.85 o                         
   4  13   1        536.81        549.58        21.43 o                         
   5  13   1        288.35        290.36        15.57 o                         
   6  13   1        143.92        150.03        11.36 o                         
   7  13   1        429.91        429.59        18.32 o                         
   8  13   1         15.30         18.50         5.31 o                         
  -1  14   1         92.38        102.95        12.09 o                         
   0  14   1         24.27         28.21         7.33 o                         
   1  14   1        198.55        231.91        10.67 o                         
   2  14   1          7.81          9.34         5.13 o                         
   3  14   1        232.24        231.74        14.84 o                         
   4  14   1        185.24        199.31        13.74 o                         
   5  14   1          9.30          6.05         4.58 o                         
   6  14   1        162.77        144.54        11.91 o                         
   2  15   1         13.62         16.85         6.23 o                         
   3  15   1          0.61          0.18         4.76 o                         
   4  15   1         34.47         29.31         7.33 o                         
  -5 -14   2         23.38         22.90         6.59 o                         
  -4 -14   2        179.77        183.56        13.92 o                         
  -3 -14   2         59.30         64.85        10.08 o                         
  -2 -14   2         90.68        119.44        13.01 o                         
  -1 -14   2        396.03        384.37        15.02 o                         
   0 -14   2          3.08          1.28         4.21 o                         
   1 -14   2          2.45          6.59         5.31 o                         
  -7 -13   2        178.67        175.68        12.46 o                         
  -6 -13   2         13.00         11.91         5.13 o                         
  -5 -13   2         83.96         67.78         9.34 o                         
  -4 -13   2          2.17          2.56         4.03 o                         
  -3 -13   2        114.85        112.48        11.91 o                         
  -2 -13   2         99.26         87.20        10.81 o                         
  -1 -13   2        177.88        185.32         9.46 o                         
   0 -13   2        145.04        130.80        13.19 o                         
   1 -13   2         46.30         51.29         8.79 o                         
   2 -13   2         16.75         31.33         7.33 o                         
  -8 -12   2          0.11          3.11         3.66 o                         
  -7 -12   2        100.51        106.25        10.63 o                         
  -6 -12   2         37.56         29.68         6.41 o                         
  -5 -12   2        135.91        144.54        10.99 o                         
  -4 -12   2        641.02        590.80        21.98 o                         
  -3 -12   2        225.51        229.54        13.74 o                         
  -2 -12   2        396.83        376.79         9.36 o                         
  -1 -12   2          4.39          3.02         5.22 o                         
   0 -12   2          0.66          1.15         2.52 o                         
   1 -12   2          3.41         -1.10         3.66 o                         
   2 -12   2        187.15        175.68        12.64 o                         
   3 -12   2          9.21          7.51         4.40 o                         
   4 -12   2         26.49         21.62         6.05 o                         
  -8 -11   2         65.49         64.48         7.88 o                         
  -7 -11   2        415.01        409.07        16.85 o                         
  -6 -11   2          6.62          5.68         3.66 o                         
  -5 -11   2        137.21        145.46        10.44 o                         
  -4 -11   2        117.18        102.22        10.08 o                         
  -3 -11   2        151.54        128.60        10.08 o                         
  -2 -11   2         11.49         19.25         2.77 o                         
  -1 -11   2       1687.92       1621.18        26.75 o                         
   0 -11   2         40.66         54.62         5.63 o                         
   1 -11   2       1108.56       1149.90        31.14 o                         
   2 -11   2         82.79         79.32         9.53 o                         
   3 -11   2         13.28         12.82         4.58 o                         
   4 -11   2         21.71         20.52         5.68 o                         
   5 -11   2          2.16          0.55         3.48 o                         
  -9 -10   2         43.03         40.67         5.68 o                         
  -8 -10   2         25.28         21.62         4.76 o                         
  -7 -10   2       1065.28       1054.46        26.56 o                         
  -6 -10   2        377.17        400.09        15.75 o                         
  -5 -10   2        476.33        477.58        17.59 o                         
  -4 -10   2          8.24         11.36         3.85 o                         
  -3 -10   2         25.85         19.24         4.58 o                         
  -2 -10   2        770.78        720.07        12.02 o                         
  -1 -10   2          4.96          7.78         1.99 o                         
   0 -10   2          7.27          5.13         2.46 o                         
   1 -10   2        152.22        133.36         9.89 o                         
   2 -10   2        335.40        381.96        16.30 o                         
   3 -10   2          1.64          3.66         3.48 o                         
   4 -10   2        259.09        263.61        13.74 o                         
   5 -10   2         35.21         35.72         6.78 o                         
   6 -10   2         95.04        109.55        10.44 o                         
  -9  -9   2          8.57          5.31         4.21 o                         
  -8  -9   2        394.08        416.02        11.31 o                         
  -7  -9   2        104.51        126.22         8.24 o                         
  -6  -9   2         93.19         84.64         8.06 o                         
  -5  -9   2        375.98        377.74        14.66 o                         
  -4  -9   2        648.85        649.24        19.78 o                         
  -3  -9   2        150.92        147.84         9.34 o                         
  -2  -9   2        124.28        148.19         6.30 o                         
  -1  -9   2        193.27        202.00         6.71 o                         
   0  -9   2         76.25         77.31         5.83 o                         
   1  -9   2        753.03        720.06        15.35 o                         
   2  -9   2          4.86          2.93         2.93 o                         
   3  -9   2        542.54        556.91        18.87 o                         
   4  -9   2          4.86          1.83         3.30 o                         
   5  -9   2         33.09         27.11         5.68 o                         
   6  -9   2          0.44          0.92         3.30 o                         
 -10  -8   2        104.68        105.54         7.72 o                         
  -9  -8   2         17.63         19.58         4.04 o                         
  -8  -8   2        140.57        136.90        12.46 o                         
  -7  -8   2        553.92        538.39        12.32 o                         
  -6  -8   2        143.09        159.58         6.64 o                         
  -5  -8   2       1972.01       1964.47        27.48 o                         
  -4  -8   2        417.86        436.00        14.84 o                         
  -3  -8   2        445.92        446.20        10.75 o                         
  -2  -8   2        367.19        369.74         7.44 o                         
  -1  -8   2          7.35          8.48         1.64 o                         
   0  -8   2          2.27          3.79         1.33 o                         
   1  -8   2        717.54        688.43        14.05 o                         
   2  -8   2        416.81        444.06        15.75 o                         
   3  -8   2       1039.67       1066.00        26.20 o                         
   4  -8   2       1414.81       1288.21        29.31 o                         
   5  -8   2          2.19          4.21         3.11 o                         
   6  -8   2        400.36        413.83        15.21 o                         
   7  -8   2         93.98         92.51         8.61 o                         
 -10  -7   2        238.78        264.00        10.94 o                         
  -9  -7   2         32.80         34.42         4.80 o                         
  -8  -7   2         89.89         95.80         4.74 o                         
  -7  -7   2         30.42         37.58         3.70 o                         
  -6  -7   2        170.27        159.56         6.25 o                         
  -5  -7   2        383.27        386.87        13.92 o                         
  -4  -7   2        568.56        569.92        21.71 o                         
  -3  -7   2         91.06         97.96         3.98 o                         
  -2  -7   2        797.99        759.62        15.74 o                         
  -1  -7   2        162.53        142.28         4.29 o                         
   0  -7   2        215.39        215.68         7.27 o                         
   1  -7   2         64.01         53.28         9.25 o                         
   2  -7   2         91.81         98.56         7.14 o                         
   3  -7   2       1349.09       1331.08        28.21 o                         
   4  -7   2        414.28        366.20        13.56 o                         
   5  -7   2         65.64         53.31         6.23 o                         
   6  -7   2          4.88          1.28         2.56 o                         
   7  -7   2        268.12        255.74        11.17 o                         
 -10  -6   2        346.85        372.18         8.56 o                         
  -9  -6   2          3.12          3.20         1.72 o                         
  -8  -6   2        218.39        228.51         6.35 o                         
  -7  -6   2         15.62         11.27         1.67 o                         
  -6  -6   2        622.09        577.34         8.95 o                         
  -5  -6   2       1055.53       1083.29        13.28 o                         
  -4  -6   2        102.81        121.59         5.15 o                         
  -3  -6   2       1947.43       1943.47        14.72 o                         
  -2  -6   2        937.22        850.70         9.38 o                         
  -1  -6   2        198.76        210.49         4.88 o                         
   0  -6   2        191.93        233.37         5.07 o                         
   1  -6   2       1107.61       1138.31        13.68 o                         
   2  -6   2         76.13         92.35         4.67 o                         
   3  -6   2       1826.92       1858.10        23.83 o                         
   4  -6   2       1242.95       1290.51        18.78 o                         
   5  -6   2        512.23        513.80        10.95 o                         
   6  -6   2        307.48        311.15         8.35 o                         
   7  -6   2        135.09        145.25         5.87 o                         
   8  -6   2         13.67         20.33         4.40 o                         
 -10  -5   2        297.90        284.25         7.05 o                         
  -9  -5   2        170.68        176.43         5.83 o                         
  -8  -5   2         39.28         42.78         3.52 o                         
  -7  -5   2        286.10        274.69         5.01 o                         
  -6  -5   2        186.68        183.91         4.42 o                         
  -5  -5   2        274.75        274.08         5.45 o                         
  -4  -5   2        954.63        983.22        11.73 o                         
  -3  -5   2       2962.58       3003.28        38.10 o                         
  -2  -5   2       9758.92       9836.33        91.72 o                         
  -1  -5   2       1093.54       1050.58        11.42 o                         
   0  -5   2       3992.20       4188.84        33.20 o                         
   1  -5   2         38.17         30.09         3.25 o                         
   2  -5   2         73.08         83.36         4.36 o                         
   3  -5   2        455.40        414.29         7.41 o                         
   4  -5   2         52.49         44.16         2.85 o                         
   5  -5   2          3.99          2.20         1.42 o                         
   6  -5   2        496.49        534.41        14.66 o                         
   7  -5   2         91.46        116.43         4.77 o                         
   8  -5   2         29.61         39.75         5.31 o                         
   9  -5   2        201.41        186.12         9.89 o                         
 -10  -4   2         20.77         23.52         2.45 o                         
  -9  -4   2          0.99          1.79         1.30 o                         
  -8  -4   2        867.32        856.50        15.30 o                         
  -7  -4   2        106.29         96.87         5.59 o                         
  -6  -4   2        963.91        946.51         9.73 o                         
  -5  -4   2       3018.08       3205.35        29.32 o                         
  -4  -4   2        243.57        234.04         4.59 o                         
  -3  -4   2       1359.87       1388.46        14.05 o                         
  -2  -4   2       2157.75       2207.11        19.13 o                         
  -1  -4   2       3289.47       3358.42        26.55 o                         
   0  -4   2         47.96         55.25         2.02 o                         
   1  -4   2         44.10         33.90         2.46 o                         
   2  -4   2        251.79        229.94         5.57 o                         
   3  -4   2        638.04        543.34         7.83 o                         
   4  -4   2        892.25        837.24        10.36 o                         
   5  -4   2         11.17          8.18         1.34 o                         
   6  -4   2        572.17        566.06         8.37 o                         
   7  -4   2         18.95         16.31         1.80 o                         
   8  -4   2         60.67         66.13         5.50 o                         
   9  -4   2         16.11         16.67         3.66 o                         
 -10  -3   2         28.46         28.87         2.42 o                         
  -9  -3   2        456.71        443.26        11.59 o                         
  -8  -3   2         28.51         32.81         2.51 o                         
  -7  -3   2        139.51        139.71         3.65 o                         
  -6  -3   2         45.68         31.59         3.01 o                         
  -5  -3   2        583.82        587.78         6.52 o                         
  -4  -3   2        129.84        120.42         4.03 o                         
  -3  -3   2         35.07         81.84         4.35 o                         
  -2  -3   2       6782.87       7113.61        65.49 o                         
  -1  -3   2       6350.33       6485.17        56.84 o                         
   0  -3   2       7442.74       7400.72        65.32 o                         
   1  -3   2       2658.12       2603.68        24.97 o                         
   2  -3   2        201.90        209.65         5.50 o                         
   3  -3   2       1431.52       1465.16        14.11 o                         
   4  -3   2       1725.96       1780.21        16.58 o                         
   5  -3   2          7.56          8.64         1.16 o                         
   6  -3   2        172.95        170.17         5.26 o                         
   7  -3   2        638.16        643.11        10.88 o                         
   8  -3   2        243.08        253.93         6.76 o                         
   9  -3   2        609.92        596.59        11.50 o                         
  10  -3   2         19.01         19.39         2.84 o                         
 -10  -2   2        173.03        174.51         5.68 o                         
  -9  -2   2        506.17        502.13         9.37 o                         
  -8  -2   2       1111.06       1109.76        12.42 o                         
  -7  -2   2        473.75        457.02         7.29 o                         
  -6  -2   2       2501.05       2466.88        28.46 o                         
  -5  -2   2         83.59         80.86         1.87 o                         
  -4  -2   2         34.45         52.07         2.14 o                         
  -3  -2   2        161.88        147.34         4.95 o                         
  -2  -2   2       3731.93       3473.39        36.34 o                         
  -1  -2   2        313.37        329.51         4.79 o                         
   0  -2   2      10301.99      10655.23       129.88 o                         
   1  -2   2       1510.34       1485.69        31.33 o                         
   2  -2   2         42.83         38.38         1.47 o                         
   3  -2   2       2793.99       2721.12        29.24 o                         
   4  -2   2       2344.33       2416.91        20.01 o                         
   5  -2   2          3.83          3.27         0.73 o                         
   6  -2   2        402.54        435.03         5.58 o                         
   7  -2   2         31.70         27.19         2.19 o                         
   8  -2   2          1.04          0.15         1.10 o                         
   9  -2   2        129.38        125.40         7.14 o                         
  10  -2   2        156.04        163.32         5.45 o                         
 -10  -1   2        138.01        140.71         4.53 o                         
  -9  -1   2         33.32         33.88         2.42 o                         
  -8  -1   2        116.14        106.87         3.11 o                         
  -7  -1   2         22.63         18.50         1.46 o                         
  -6  -1   2          0.70          1.21         0.79 o                         
  -5  -1   2        287.44        272.64         5.18 o                         
  -4  -1   2        205.26        263.76         3.14 o                         
  -3  -1   2       2265.30       2117.70        15.04 o                         
  -2  -1   2       2670.58       2600.87        34.56 o                         
   0  -1   2       6831.02       6940.08        85.18 o                         
   1  -1   2         89.12         59.54         2.02 o                         
   2  -1   2       1284.68       1198.55        10.35 o                         
   3  -1   2        316.52        359.48         4.15 o                         
   4  -1   2        110.16        106.07         3.80 o                         
   5  -1   2        508.75        527.59         5.35 o                         
   6  -1   2       1138.89       1105.20        11.97 o                         
   7  -1   2         87.93         92.67         2.63 o                         
   8  -1   2        940.19        919.46        14.11 o                         
   9  -1   2        411.97        424.51         7.33 o                         
  10  -1   2         38.31         38.19         2.68 o                         
 -10   0   2          2.78          4.86         2.93 o                         
  -9   0   2        125.91        127.93         4.25 o                         
  -8   0   2        229.09        234.25         9.43 o                         
  -7   0   2        117.64        118.68         3.11 o                         
  -6   0   2       1333.46       1337.59        13.07 o                         
  -5   0   2         44.09         47.64         1.37 o                         
  -4   0   2         20.31         14.13         0.83 o                         
  -3   0   2        648.89        643.44         6.16 o                         
  -2   0   2       2704.02       2967.70        22.52 o                         
   1   0   2       9164.51       8706.42       129.33 o                         
   2   0   2      10647.37      10809.68       167.35 o                         
   3   0   2      10318.50      10018.37        87.48 o                         
   4   0   2       1294.20       1391.66        15.04 o                         
   5   0   2       2398.36       2247.04        39.39 o                         
   6   0   2        667.31        660.78        19.05 o                         
   7   0   2          0.78          4.40         2.93 o                         
  10   0   2          1.25          1.67         1.01 o                         
 -10   1   2        108.72        113.33         4.86 o                         
  -9   1   2          4.11          2.72         1.54 o                         
  -8   1   2          0.03          0.73         1.17 o                         
  -7   1   2          7.57          8.27         1.41 o                         
  -6   1   2        459.41        471.03        10.37 o                         
  -5   1   2       2548.28       2779.71        21.94 o                         
  -4   1   2        359.60        431.07         5.10 o                         
  -3   1   2        946.68        903.54        10.89 o                         
  -2   1   2       2181.51       2288.67        15.79 o                         
   2   1   2       6512.89       6647.19        61.66 o                         
   3   1   2       4097.30       4031.99        37.59 o                         
   4   1   2        947.39        967.80        17.68 o                         
   5   1   2       2049.87       2012.92        36.46 o                         
   6   1   2        850.10        851.48        22.35 o                         
   7   1   2         41.90         42.32         6.41 o                         
   8   1   2       1870.19       1832.11        40.49 o                         
   9   1   2         70.65         79.69         9.89 o                         
  -9   2   2        260.60        246.30         7.12 o                         
  -8   2   2          4.56          6.39         1.75 o                         
  -7   2   2         51.77         46.34         3.04 o                         
  -6   2   2       1525.19       1528.39        14.29 o                         
  -5   2   2       1135.53       1153.42        11.35 o                         
  -4   2   2        155.67        148.42         3.14 o                         
  -3   2   2        223.24        230.09         3.73 o                         
  -2   2   2         27.04         31.33         1.37 o                         
  -1   2   2       2893.08       2901.41        38.47 o                         
   2   2   2       7128.79       7056.95       105.43 o                         
   3   2   2       1327.49       1319.76        11.06 o                         
   4   2   2       1386.04       1517.84        16.36 o                         
   5   2   2       4031.21       4108.83        63.57 o                         
   6   2   2        220.53        197.85        10.26 o                         
   7   2   2        578.69        545.00        18.69 o                         
   8   2   2        250.17        225.33        13.01 o                         
   9   2   2        291.79        298.97        15.75 o                         
  10   2   2         23.19         16.12         5.86 o                         
  -9   3   2         25.37         24.73         4.58 o                         
  -8   3   2         67.22         67.17         5.68 o                         
  -7   3   2          2.90          0.82         1.30 o                         
  -6   3   2        447.13        442.89        10.78 o                         
  -5   3   2        420.41        376.50         6.10 o                         
  -4   3   2       4340.31       4217.17        33.76 o                         
  -3   3   2        559.48        516.93         6.87 o                         
  -2   3   2       4534.17       4682.27        63.07 o                         
  -1   3   2        485.45        494.41         7.70 o                         
   0   3   2          0.91          2.75         1.10 o                         
   1   3   2        847.89        789.93        14.11 o                         
   2   3   2         33.18         36.21         1.32 o                         
   3   3   2       4247.31       4231.64        32.40 o                         
   4   3   2         52.61         41.09         1.44 o                         
   5   3   2       3189.91       3100.02        23.62 o                         
   6   3   2         62.17         56.24         6.78 o                         
   7   3   2         22.69         31.88         5.86 o                         
   8   3   2        181.01        197.67        12.09 o                         
   9   3   2         17.41         20.15         5.68 o                         
  10   3   2        405.34        418.78        19.97 o                         
  11   3   2          1.75         -0.37         4.21 o                         
  -9   4   2        349.42        375.56        14.66 o                         
  -8   4   2        256.46        261.60        11.36 o                         
  -7   4   2        296.68        292.01        11.36 o                         
  -6   4   2        114.75        114.31         3.71 o                         
  -5   4   2         12.06         14.13         1.69 o                         
  -4   4   2          8.92          9.12         1.33 o                         
  -3   4   2       1940.00       1988.88        18.83 o                         
  -2   4   2        466.59        423.75         6.51 o                         
  -1   4   2       1412.10       1484.23        24.73 o                         
   0   4   2        952.51        827.92        18.04 o                         
   1   4   2         25.12         25.61         3.57 o                         
   2   4   2       3119.04       3003.14        20.28 o                         
   3   4   2         98.27         87.03         2.72 o                         
   4   4   2       3139.67       3070.03        25.16 o                         
   5   4   2         26.54         26.58         1.64 o                         
   6   4   2         15.26         12.94         1.28 o                         
   7   4   2        135.15        130.61         3.44 o                         
   8   4   2        521.43        500.10         7.29 o                         
   9   4   2         41.22         43.64         3.42 o                         
  10   4   2        208.64        197.45         4.37 o                         
  11   4   2        370.55        344.55        11.63 o                         
  -8   5   2         17.30         11.54         3.85 o                         
  -7   5   2        193.21        187.18        11.72 o                         
  -6   5   2        112.35        134.23         5.24 o                         
  -5   5   2         25.29         24.89         2.72 o                         
  -4   5   2        641.17        681.01        11.77 o                         
  -3   5   2          2.86          5.91         1.26 o                         
  -2   5   2        853.92        894.13         9.61 o                         
  -1   5   2       1114.05       1155.35        12.86 o                         
   0   5   2          0.86          1.24         1.10 o                         
   1   5   2         29.72         25.44         2.26 o                         
   2   5   2        315.56        280.91         5.34 o                         
   3   5   2        737.57        888.02         8.77 o                         
   4   5   2       1467.67       1482.35        12.90 o                         
   5   5   2       1271.86       1247.40        12.96 o                         
   6   5   2        196.60        160.40         3.64 o                         
   7   5   2        785.34        771.59        10.71 o                         
   8   5   2        690.43        673.41        12.61 o                         
   9   5   2         15.17         11.06         1.66 o                         
  10   5   2         85.32         92.17         5.22 o                         
  11   5   2         20.00         24.07         2.22 o                         
  -8   6   2         91.71        103.87         8.79 o                         
  -7   6   2         31.73         32.78         3.52 o                         
  -6   6   2          2.78          0.37         1.62 o                         
  -5   6   2        449.72        426.55         9.86 o                         
  -4   6   2        102.95         94.07         4.66 o                         
  -3   6   2          6.31         10.99         2.07 o                         
  -2   6   2         27.19         16.49         2.55 o                         
  -1   6   2       1091.30       1105.30        13.25 o                         
   0   6   2       1648.76       1631.47        20.66 o                         
   1   6   2        171.21        162.40         5.18 o                         
   2   6   2        911.76        772.52        12.24 o                         
   3   6   2        609.50        657.19         6.31 o                         
   4   6   2       2459.80       2576.80        23.77 o                         
   5   6   2        332.60        331.29         6.13 o                         
   6   6   2          0.89          3.11         1.07 o                         
   7   6   2         27.81         30.69         2.15 o                         
   8   6   2       1222.55       1226.09        20.46 o                         
   9   6   2        288.46        271.33         8.77 o                         
  10   6   2        195.42        188.31         5.44 o                         
  11   6   2         22.33         21.20         2.40 o                         
  -7   7   2        174.93        198.58         9.71 o                         
  -6   7   2         10.87          4.58         2.93 o                         
  -5   7   2        309.35        339.64        12.64 o                         
  -4   7   2        711.63        696.50        18.50 o                         
  -3   7   2         74.04         69.61         6.78 o                         
  -2   7   2        536.34        537.67        15.75 o                         
  -1   7   2         36.99         26.16         2.91 o                         
   0   7   2          9.91         11.39         2.13 o                         
   1   7   2        696.85        800.78        13.67 o                         
   2   7   2       1489.94       1476.77        26.47 o                         
   3   7   2        837.88        853.11         9.76 o                         
   4   7   2       1021.43        978.68        16.95 o                         
   5   7   2       1917.43       1908.71        24.27 o                         
   6   7   2       1144.81       1102.35        13.44 o                         
   7   7   2        663.11        666.45         9.68 o                         
   8   7   2        378.15        378.20         7.15 o                         
   9   7   2          6.63          8.28         1.97 o                         
  10   7   2          4.96          6.24         1.92 o                         
  11   7   2         68.69         61.50         3.79 o                         
  -7   8   2         63.31         80.42         7.69 o                         
  -6   8   2         36.49         37.00         5.68 o                         
  -5   8   2         13.43         16.85         4.21 o                         
  -4   8   2         73.09         73.09         7.33 o                         
  -3   8   2          3.39         13.19         3.85 o                         
  -2   8   2        222.73        223.68        10.63 o                         
  -1   8   2       1317.65       1302.87        19.88 o                         
   0   8   2       1872.51       1790.89        24.29 o                         
   1   8   2       2558.63       2591.05        31.35 o                         
   2   8   2        917.48        941.40        15.93 o                         
   3   8   2        173.92        173.66         7.47 o                         
   4   8   2         20.49         16.35         2.78 o                         
   5   8   2         29.26         39.30         3.73 o                         
   6   8   2        632.30        613.77        17.49 o                         
   7   8   2         64.74         65.90         4.58 o                         
   8   8   2         88.58         84.90         4.40 o                         
   9   8   2         78.42         88.12         7.51 o                         
  10   8   2        454.39        462.73        13.62 o                         
  -6   9   2         33.65         24.91         5.31 o                         
  -5   9   2        357.08        374.63        15.02 o                         
  -4   9   2        444.60        424.46        15.94 o                         
  -3   9   2        103.19        110.10         8.43 o                         
  -2   9   2        189.81        202.79        10.99 o                         
  -1   9   2        149.39        154.25         9.34 o                         
   0   9   2         56.16         51.85         4.60 o                         
   1   9   2        413.29        406.55        10.56 o                         
   2   9   2        362.73        345.67        10.17 o                         
   3   9   2        606.40        613.01        12.89 o                         
   4   9   2        190.42        166.34         9.53 o                         
   5   9   2        290.26        281.02        11.91 o                         
   6   9   2         45.12         50.74         6.78 o                         
   7   9   2          3.22          1.90         2.75 o                         
   8   9   2        203.27        195.80         7.04 o                         
   9   9   2         10.38         10.81         4.21 o                         
  10   9   2         14.41         19.60         6.32 o                         
  -5  10   2         16.61         22.90         5.68 o                         
  -4  10   2        411.55        411.27        16.49 o                         
  -3  10   2        131.09        134.46         9.71 o                         
  -2  10   2        199.56        196.20        11.36 o                         
  -1  10   2        362.68        345.68        15.02 o                         
   0  10   2        385.75        353.07        10.56 o                         
   1  10   2        715.44        729.10        15.35 o                         
   2  10   2          2.37          2.38         2.06 o                         
   3  10   2         52.17         53.22         4.79 o                         
   4  10   2         23.69         18.69         4.58 o                         
   5  10   2         56.26         51.48         6.59 o                         
   6  10   2         18.57         14.66         4.03 o                         
   7  10   2         88.41        110.10         7.88 o                         
   8  10   2         53.82         57.89         6.41 o                         
   9  10   2        132.18        129.40        10.08 o                         
  10  10   2        291.41        307.58        15.39 o                         
  -5  11   2        255.03        255.92        14.11 o                         
  -4  11   2         24.57         24.73         5.86 o                         
  -3  11   2          1.87         -2.75         2.75 o                         
  -2  11   2        156.89        141.24        10.63 o                         
  -1  11   2         24.05         28.58         6.05 o                         
   0  11   2         89.67         94.11         6.92 o                         
   1  11   2          1.05         -1.21         2.06 o                         
   2  11   2          1.33          2.11         2.07 o                         
   3  11   2         53.90         56.61         7.69 o                         
   4  11   2        989.41        925.67        25.83 o                         
   5  11   2        169.99        167.44        10.63 o                         
   6  11   2        174.26        168.54        10.44 o                         
   7  11   2         10.79         13.56         4.21 o                         
   8  11   2          8.81         15.94         4.40 o                         
   9  11   2         35.73         39.75         5.68 o                         
  -4  12   2         37.04         27.48         6.23 o                         
  -3  12   2        101.00        110.28        10.99 o                         
  -2  12   2        266.62        263.80        14.84 o                         
  -1  12   2         78.28         76.76         9.71 o                         
   0  12   2         27.72         33.71         6.96 o                         
   1  12   2        129.61        132.78         7.51 o                         
   2  12   2         50.20         60.58         5.83 o                         
   3  12   2         98.08        105.15        10.81 o                         
   4  12   2          1.93          3.66         3.48 o                         
   5  12   2         43.70         43.23         6.96 o                         
   6  12   2          0.59         -0.37         3.11 o                         
   7  12   2        524.53        529.24        19.24 o                         
   8  12   2         50.37         54.77         7.33 o                         
   9  12   2        427.03        492.42        17.40 o                         
  -2  13   2          2.43          5.50         4.40 o                         
  -1  13   2         28.54         20.70         5.86 o                         
   0  13   2         33.54         33.16         7.14 o                         
   1  13   2        641.69        706.15        17.62 o                         
   2  13   2         53.08         60.46         6.20 o                         
   3  13   2        151.25        160.48        11.72 o                         
   4  13   2        159.88        180.26        12.27 o                         
   5  13   2         24.65         18.14         5.68 o                         
   6  13   2        368.16        351.73        16.67 o                         
   8  13   2         10.10         14.47         4.76 o                         
  -1  14   2         36.89         24.91         6.78 o                         
   0  14   2        486.82        461.10        21.07 o                         
   1  14   2         41.48         42.68         8.24 o                         
   2  14   2         17.69         22.72         6.41 o                         
   3  14   2        164.03        171.29        13.19 o                         
   4  14   2        206.77        240.72        15.21 o                         
   5  14   2         13.13          4.21         4.58 o                         
   6  14   2        349.62        383.06        18.14 o                         
   7  14   2        149.58        161.39        12.09 o                         
   2  15   2          6.20          7.14         5.13 o                         
   3  15   2        310.21        320.77        18.32 o                         
   4  15   2         57.00         33.71         7.69 o                         
  -5 -14   3          1.82          1.28         4.03 o                         
  -4 -14   3          4.22          6.23         5.13 o                         
  -3 -14   3          0.88          0.18         4.21 o                         
  -2 -14   3         12.45         14.66         5.86 o                         
  -1 -14   3         21.21         20.39         4.77 o                         
   0 -14   3         45.94         42.87         8.79 o                         
  -6 -13   3         30.71         32.43         7.14 o                         
  -5 -13   3          4.75          2.20         4.03 o                         
  -4 -13   3        148.34        172.02        13.01 o                         
  -3 -13   3         95.56         66.87         9.53 o                         
  -2 -13   3        206.72        253.72        15.39 o                         
  -1 -13   3        324.02        291.35        12.04 o                         
   0 -13   3         17.47         28.21         6.96 o                         
   1 -13   3        202.47        188.32        13.56 o                         
   2 -13   3          0.04          1.10         4.21 o                         
  -7 -12   3        470.71        458.17        19.05 o                         
  -6 -12   3         26.52         29.13         6.41 o                         
  -5 -12   3          4.70         10.99         4.76 o                         
  -4 -12   3          1.08          0.37         3.66 o                         
  -3 -12   3         25.59         23.82         6.23 o                         
  -2 -12   3          5.96          8.61         4.58 o                         
  -1 -12   3        620.92        645.36        34.62 o                         
   0 -12   3         93.52         91.77         7.63 o                         
   1 -12   3        477.95        523.75        21.43 o                         
   2 -12   3        323.33        316.37        16.67 o                         
   3 -12   3         10.06         12.46         5.31 o                         
   4 -12   3         20.58         25.28         6.41 o                         
  -8 -11   3         48.79         43.78         6.78 o                         
  -7 -11   3        195.04        180.63        11.72 o                         
  -6 -11   3        257.63        222.76        12.82 o                         
  -5 -11   3        115.76        128.24        10.08 o                         
  -4 -11   3        193.67        222.03        13.19 o                         
  -3 -11   3        262.25        215.43        12.82 o                         
  -2 -11   3        788.42        835.60        18.39 o                         
  -1 -11   3        201.84        195.60         9.60 o                         
   0 -11   3          0.47          0.80         2.39 o                         
   1 -11   3         60.87         47.63         8.06 o                         
   2 -11   3        133.38        120.72        11.72 o                         
   3 -11   3          0.41          0.55         3.11 o                         
   4 -11   3         27.00         21.98         5.86 o                         
   5 -11   3         51.31         43.78         7.51 o                         
  -9 -10   3         24.61         28.58         4.95 o                         
  -8 -10   3        147.63        143.81         9.34 o                         
  -7 -10   3        277.72        308.31        13.92 o                         
  -6 -10   3         85.99         85.00         8.98 o                         
  -5 -10   3        861.60        878.41        25.28 o                         
  -4 -10   3        129.35        141.42         9.89 o                         
  -3 -10   3        138.06        124.57         9.34 o                         
  -2 -10   3        171.18        152.33         8.01 o                         
  -1 -10   3        192.92        181.11         6.01 o                         
   0 -10   3        130.86        139.82         7.60 o                         
   1 -10   3        537.56        528.15        19.60 o                         
   2 -10   3        395.52        406.50        17.04 o                         
   3 -10   3        150.30        170.00        11.36 o                         
   4 -10   3        190.00        177.15        11.54 o                         
   5 -10   3         43.16         48.73         7.51 o                         
   6 -10   3         22.57         36.46         6.78 o                         
  -9  -9   3          0.17         -0.73         4.03 o                         
  -8  -9   3         10.66          5.31         3.30 o                         
  -7  -9   3        180.14        167.26         9.71 o                         
  -6  -9   3        107.41         95.81         7.69 o                         
  -5  -9   3       2239.70       2095.91        40.85 o                         
  -4  -9   3         42.89         50.74         6.78 o                         
  -3  -9   3         64.88         66.68         7.51 o                         
  -2  -9   3        162.42        154.00         5.23 o                         
  -1  -9   3          3.15          3.66         1.48 o                         
   0  -9   3        128.61        122.61         5.67 o                         
   1  -9   3         42.96         36.11         4.21 o                         
   2  -9   3          0.33          7.69         3.66 o                         
   3  -9   3         45.07         40.12         6.41 o                         
   4  -9   3        166.70        176.41        10.81 o                         
   5  -9   3        268.50        254.64        13.01 o                         
   6  -9   3          1.14          8.98         4.40 o                         
  -9  -8   3         51.03         49.93         5.98 o                         
  -8  -8   3        363.43        380.07        12.00 o                         
  -7  -8   3        112.30        119.75         6.12 o                         
  -6  -8   3        583.51        560.50        26.29 o                         
  -5  -8   3         40.34         44.88         6.05 o                         
  -4  -8   3        845.53        766.11        20.88 o                         
  -3  -8   3        309.04        288.71        12.27 o                         
  -2  -8   3       2019.64       2054.31        21.47 o                         
  -1  -8   3        903.83        830.85        11.99 o                         
   0  -8   3         10.51         13.07         1.86 o                         
   1  -8   3        155.70        135.19         8.43 o                         
   2  -8   3         78.73         80.42         8.06 o                         
   3  -8   3       1095.75       1077.72        26.75 o                         
   4  -8   3        125.11        108.63         8.61 o                         
   5  -8   3         75.68         71.63         7.88 o                         
   6  -8   3          0.99         -1.28         2.93 o                         
   7  -8   3         11.66         13.56         4.40 o                         
 -10  -7   3         34.47         30.95         5.01 o                         
  -9  -7   3         59.57         65.62         6.51 o                         
  -8  -7   3        304.53        282.65         7.47 o                         
  -7  -7   3          2.85          7.98         2.47 o                         
  -6  -7   3         73.96         69.73         5.15 o                         
  -5  -7   3       1205.26       1185.45        21.43 o                         
  -4  -7   3         23.14         19.86         2.95 o                         
  -3  -7   3       2746.90       2696.00        67.32 o                         
  -2  -7   3       1175.90       1189.30        19.90 o                         
  -1  -7   3          9.67         17.29         6.45 o                         
   0  -7   3          0.57          2.11         1.06 o                         
   1  -7   3         73.86         73.43         3.42 o                         
   2  -7   3        510.60        477.77        15.75 o                         
   3  -7   3        492.41        484.18        16.12 o                         
   4  -7   3        643.53        591.16        17.95 o                         
   5  -7   3         42.35         40.12         5.68 o                         
   6  -7   3        193.84        189.24        10.08 o                         
   7  -7   3        105.21        107.35         7.88 o                         
 -10  -6   3         28.01         41.46         5.33 o                         
  -9  -6   3        330.17        302.53        11.21 o                         
  -8  -6   3        105.66        119.54         7.47 o                         
  -7  -6   3        149.67        135.23         6.05 o                         
  -6  -6   3        187.20        179.92         6.50 o                         
  -5  -6   3         26.50         21.30         7.05 o                         
  -4  -6   3        555.92        591.52        12.00 o                         
  -3  -6   3         10.51         17.04         3.30 o                         
  -2  -6   3        348.82        334.93         7.35 o                         
  -1  -6   3       1265.63       1248.53        16.69 o                         
   0  -6   3       2581.65       2622.29        23.83 o                         
   1  -6   3       2297.89       2256.05        21.21 o                         
   2  -6   3        109.41        125.55         4.15 o                         
   3  -6   3       1711.18       1645.51        22.21 o                         
   4  -6   3          7.19          8.87         2.38 o                         
   5  -6   3          0.01          2.66         1.68 o                         
   6  -6   3        210.50        209.10         7.06 o                         
   7  -6   3        355.32        361.18         9.23 o                         
   8  -6   3          7.20          2.20         2.93 o                         
 -10  -5   3         36.42         34.68         3.27 o                         
  -9  -5   3         12.62         10.87         2.10 o                         
  -8  -5   3        536.02        535.67         9.85 o                         
  -7  -5   3         95.16         95.84         4.18 o                         
  -6  -5   3        736.48        673.54         9.60 o                         
  -5  -5   3        453.48        444.02         7.47 o                         
  -4  -5   3        286.43        312.78         6.11 o                         
  -3  -5   3          4.79          3.27         0.79 o                         
  -2  -5   3         17.02         17.95         2.12 o                         
  -1  -5   3        194.07        234.34         4.80 o                         
   0  -5   3        401.20        499.26         7.35 o                         
   1  -5   3        237.74        185.77         4.80 o                         
   2  -5   3        186.55        199.62         5.15 o                         
   3  -5   3        977.85        936.19        14.38 o                         
   4  -5   3       1845.17       1841.93        23.12 o                         
   5  -5   3        387.22        386.25         8.74 o                         
   6  -5   3        403.70        373.23         8.68 o                         
   7  -5   3        142.32        151.72         5.77 o                         
   8  -5   3         40.54         42.32         5.50 o                         
   9  -5   3          2.33          3.30         3.11 o                         
 -10  -4   3         71.12         74.28         4.00 o                         
  -9  -4   3        344.38        332.09        11.75 o                         
  -8  -4   3        105.07        109.04         4.30 o                         
  -7  -4   3        669.32        637.56         7.94 o                         
  -6  -4   3         42.82         39.20         2.26 o                         
  -5  -4   3         17.48         15.23         2.29 o                         
  -4  -4   3          1.05          3.23         0.93 o                         
  -3  -4   3       1174.76       1246.54        16.26 o                         
  -2  -4   3       2555.36       2602.25        26.05 o                         
  -1  -4   3       5184.24       5740.01        42.79 o                         
   0  -4   3       8187.81       8354.75        60.32 o                         
   1  -4   3        329.34        303.68         5.10 o                         
   2  -4   3        648.44        604.50         8.18 o                         
   3  -4   3       1266.71       1191.42        14.53 o                         
   4  -4   3         25.08         25.45         2.12 o                         
   5  -4   3        409.70        350.99         6.54 o                         
   6  -4   3         23.29         18.20         2.20 o                         
   7  -4   3          3.24          1.83         1.14 o                         
   8  -4   3        186.72        197.12         8.79 o                         
   9  -4   3        354.58        371.15        12.82 o                         
 -10  -3   3         20.67         23.73         2.52 o                         
  -9  -3   3         14.94         12.47         3.03 o                         
  -8  -3   3        300.49        285.51         6.24 o                         
  -7  -3   3         20.75         22.09         2.10 o                         
  -6  -3   3       3436.23       3473.07        25.92 o                         
  -5  -3   3         92.85        100.28         2.67 o                         
  -4  -3   3       2420.97       2399.94        21.09 o                         
  -3  -3   3       2595.78       2590.16        22.46 o                         
  -2  -3   3         39.43         39.31         2.87 o                         
  -1  -3   3         28.66         36.03         2.02 o                         
   0  -3   3       1316.31       1526.45        16.38 o                         
   1  -3   3       3804.82       3603.32        27.83 o                         
   2  -3   3          4.02          5.85         1.17 o                         
   3  -3   3        768.14        616.54         8.10 o                         
   4  -3   3         42.23         55.69         2.34 o                         
   5  -3   3        676.59        640.35         8.52 o                         
   6  -3   3        107.73        134.24         3.98 o                         
   7  -3   3         40.21         42.01         2.88 o                         
   8  -3   3        113.04         96.57        10.35 o                         
   9  -3   3         11.02         13.99         2.42 o                         
  10  -3   3         34.33         33.52         4.40 o                         
 -10  -2   3        123.17        131.67         4.62 o                         
  -9  -2   3        210.64        206.00         7.53 o                         
  -8  -2   3         19.03         18.29         1.94 o                         
  -7  -2   3          8.99          5.75         1.22 o                         
  -6  -2   3          0.17          0.93         1.40 o                         
  -5  -2   3        228.49        261.19         4.03 o                         
  -4  -2   3         29.91         14.64         1.14 o                         
  -3  -2   3         98.06         58.52         1.97 o                         
  -2  -2   3       1537.71       1474.39        26.72 o                         
  -1  -2   3          6.04         29.13         1.83 o                         
   0  -2   3       8133.76       7727.95        99.10 o                         
   1  -2   3       1347.28       1405.20        14.71 o                         
   2  -2   3       1186.00       1278.05        22.26 o                         
   3  -2   3        179.32        207.77         4.93 o                         
   4  -2   3        493.44        508.46         6.59 o                         
   5  -2   3          9.02          8.10         1.05 o                         
   6  -2   3       1723.16       1663.10        21.61 o                         
   7  -2   3          6.09          5.77         2.56 o                         
   8  -2   3        532.46        478.63         8.92 o                         
   9  -2   3        354.48        352.94         7.87 o                         
  10  -2   3         96.80         94.40         5.31 o                         
 -10  -1   3         11.34         11.22         2.11 o                         
  -9  -1   3         48.10         46.63         3.08 o                         
  -8  -1   3        695.58        690.18         9.76 o                         
  -7  -1   3        519.69        512.40         7.73 o                         
  -6  -1   3       2835.83       2835.61        20.95 o                         
  -5  -1   3       1680.41       1648.80        17.66 o                         
  -4  -1   3         61.80         84.79         2.35 o                         
  -3  -1   3          2.33          9.69         1.27 o                         
  -2  -1   3          5.74          5.12         1.69 o                         
  -1  -1   3       3785.42       3800.52        49.28 o                         
   1  -1   3       2405.32       2336.66        21.65 o                         
   2  -1   3       2623.01       2629.96        21.21 o                         
   3  -1   3       4539.20       4524.07        34.57 o                         
   4  -1   3       1445.86       1524.11        13.36 o                         
   5  -1   3       1354.41       1403.32        12.49 o                         
   6  -1   3        228.75        257.58         3.78 o                         
   7  -1   3         21.14         15.50         1.58 o                         
   8  -1   3        315.48        326.66         6.36 o                         
   9  -1   3         91.88         86.61         3.52 o                         
  10  -1   3          9.25         10.24         1.80 o                         
 -10   0   3         74.70         72.98         7.14 o                         
  -9   0   3        325.62        311.80         7.41 o                         
  -8   0   3         13.46         15.02         3.02 o                         
  -7   0   3        178.00        166.27         6.32 o                         
  -6   0   3        393.12        419.43        10.34 o                         
  -5   0   3        381.58        368.11         4.72 o                         
  -4   0   3       2196.25       2318.41        17.30 o                         
  -3   0   3         65.15         54.55         1.65 o                         
  -2   0   3        339.73        298.76         3.81 o                         
  -1   0   3       5097.92       4928.07        62.10 o                         
   1   0   3       4094.93       4268.76        52.76 o                         
   2   0   3       5221.42       5083.09        46.79 o                         
   3   0   3         27.67         32.02         1.60 o                         
   4   0   3        788.08        885.75         7.51 o                         
   5   0   3          0.89          2.60         0.70 o                         
   6   0   3       1002.40        996.35         9.95 o                         
   7   0   3         27.36         26.31         1.49 o                         
   8   0   3       1270.97       1268.32        14.02 o                         
   9   0   3        610.92        591.17         8.48 o                         
  10   0   3         93.39         82.26         4.95 o                         
  -9   1   3        222.53        228.93         6.85 o                         
  -8   1   3        121.48        113.68         4.59 o                         
  -7   1   3        225.98        216.35        10.81 o                         
  -6   1   3        504.96        518.99         6.67 o                         
  -5   1   3         17.51         22.69         1.58 o                         
  -4   1   3       3872.11       4021.64        31.41 o                         
  -3   1   3        618.55        747.69         9.26 o                         
  -2   1   3         95.95        115.15         2.55 o                         
  -1   1   3        583.66        552.51        10.63 o                         
   2   1   3       4463.90       4492.09        27.59 o                         
   3   1   3       3294.11       3606.92        24.28 o                         
   4   1   3        582.80        683.97         6.09 o                         
   5   1   3       1282.00       1249.02         9.44 o                         
   6   1   3        181.87        175.13         9.34 o                         
   7   1   3         14.57         12.46         4.03 o                         
   8   1   3         10.64         10.99         4.21 o                         
   9   1   3          0.28          3.30         3.48 o                         
  -9   2   3         49.11         47.82         4.08 o                         
  -8   2   3         43.07         36.85         3.36 o                         
  -7   2   3        515.77        481.52         9.64 o                         
  -6   2   3        854.25        800.56         9.58 o                         
  -5   2   3        286.96        288.91         4.42 o                         
  -4   2   3        636.46        625.96         9.78 o                         
  -3   2   3       8534.98       8958.56        84.00 o                         
  -2   2   3          4.91          5.53         0.91 o                         
  -1   2   3      17746.99      17857.18       450.75 o                         
   0   2   3       6534.55       6796.82        85.73 o                         
   1   2   3      10196.81       9747.69       122.92 o                         
   2   2   3        958.98        993.73         8.78 o                         
   3   2   3        718.26        771.74         7.94 o                         
   4   2   3        898.73        968.03         8.31 o                         
   5   2   3       1100.23       1129.73         9.07 o                         
   6   2   3       2126.07       2155.08        40.85 o                         
   7   2   3        271.60        266.18        12.64 o                         
   8   2   3        478.05        434.35        17.59 o                         
   9   2   3          1.50         -0.55         3.11 o                         
  10   2   3        291.10        315.09        16.85 o                         
  -9   3   3        324.33        307.76        13.19 o                         
  -8   3   3         84.04         72.18         6.23 o                         
  -7   3   3        116.83        109.10         7.51 o                         
  -6   3   3        709.67        701.52         8.38 o                         
  -5   3   3        118.67        114.31         3.47 o                         
  -4   3   3       2419.29       2431.84        21.86 o                         
  -3   3   3        118.23        169.76         4.26 o                         
  -2   3   3         12.46         16.31         2.91 o                         
  -1   3   3       2939.40       3064.67        32.33 o                         
   0   3   3       3590.63       3558.01        33.87 o                         
   1   3   3         10.50          4.95         1.65 o                         
   2   3   3         10.38         20.17         3.89 o                         
   3   3   3         61.87         63.95         2.33 o                         
   4   3   3       4025.38       4417.76        34.04 o                         
   5   3   3          2.95         11.70         1.05 o                         
   6   3   3         42.62         46.35         6.05 o                         
   7   3   3       1145.82       1116.27        11.71 o                         
   8   3   3        180.52        172.78         3.61 o                         
   9   3   3        251.20        238.15        14.29 o                         
  10   3   3         45.28         45.25         8.43 o                         
  11   3   3        169.35        188.14        14.47 o                         
  -9   4   3         11.57         11.72         4.03 o                         
  -8   4   3          0.03          0.92         2.56 o                         
  -7   4   3         10.80         17.23         2.84 o                         
  -6   4   3        124.97        148.06         5.24 o                         
  -5   4   3        197.29        190.63         4.87 o                         
  -4   4   3       1849.27       1807.39        18.20 o                         
  -3   4   3        351.64        328.37         7.14 o                         
  -2   4   3       1587.77       1666.58        17.25 o                         
  -1   4   3       5619.99       5628.81        44.22 o                         
   0   4   3        810.78        778.21        24.09 o                         
   1   4   3        468.40        467.77         7.90 o                         
   2   4   3        107.43        120.45         4.40 o                         
   3   4   3         25.70         17.72         1.53 o                         
   4   4   3         72.25         71.17         2.87 o                         
   5   4   3       2480.68       2569.79        26.20 o                         
   6   4   3        236.24        278.40         4.49 o                         
   7   4   3        259.05        280.35         5.40 o                         
   8   4   3       1368.57       1321.52        14.53 o                         
   9   4   3          1.46          1.67         1.05 o                         
  10   4   3        168.01        158.89         4.17 o                         
  11   4   3         13.35         13.24         1.83 o                         
  -8   5   3        145.22        160.48        10.26 o                         
  -7   5   3        492.47        566.90        12.41 o                         
  -6   5   3        154.22        137.69         5.45 o                         
  -5   5   3        584.27        584.78        11.24 o                         
  -4   5   3         16.42         16.22         2.26 o                         
  -3   5   3        702.56        717.19        12.27 o                         
  -2   5   3        319.78        350.89         5.66 o                         
  -1   5   3       2492.91       2435.42        19.64 o                         
   0   5   3       4287.36       4315.38        82.44 o                         
   1   5   3        185.90        176.17         5.05 o                         
   2   5   3        312.52        278.35         6.28 o                         
   3   5   3        623.55        717.01         7.24 o                         
   4   5   3       2717.80       2782.67        30.28 o                         
   5   5   3        647.58        605.42         8.14 o                         
   6   5   3          4.40          6.84         1.28 o                         
   7   5   3         19.09         13.99         1.40 o                         
   8   5   3        507.22        516.26         8.58 o                         
   9   5   3          9.53         10.09         1.64 o                         
  10   5   3         92.77         94.23         3.70 o                         
  11   5   3        135.40        141.10         4.43 o                         
  -8   6   3         38.13         36.09         6.41 o                         
  -7   6   3         99.22        114.01         6.28 o                         
  -6   6   3        262.15        261.80        13.28 o                         
  -5   6   3         21.65         18.24         2.76 o                         
  -4   6   3        967.97       1042.46        16.71 o                         
  -3   6   3         18.32         39.94         4.76 o                         
  -2   6   3        114.65        108.52         4.79 o                         
  -1   6   3          5.24         11.55         1.64 o                         
   0   6   3        401.61        433.62         9.07 o                         
   1   6   3        565.91        491.02         9.59 o                         
   2   6   3        378.62        398.76         9.43 o                         
   3   6   3         75.53         78.26         2.30 o                         
   4   6   3         96.68         82.00         4.30 o                         
   5   6   3        949.31        925.58        10.01 o                         
   6   6   3        358.73        378.94         6.63 o                         
   7   6   3       1025.07        974.51        11.53 o                         
   8   6   3        325.64        329.81         7.17 o                         
   9   6   3        225.06        227.92         5.00 o                         
  10   6   3        256.26        233.60         6.16 o                         
  11   6   3        120.11        126.87         4.57 o                         
  -7   7   3        113.88        111.38         7.51 o                         
  -6   7   3          0.48          0.00         2.56 o                         
  -5   7   3          7.00          2.56         2.75 o                         
  -4   7   3        171.56        154.07         8.61 o                         
  -3   7   3         11.18         13.74         3.30 o                         
  -2   7   3         10.28          8.79         3.11 o                         
  -1   7   3        131.26        118.19         7.79 o                         
   0   7   3        668.77        679.65        12.57 o                         
   1   7   3       2363.57       2466.99        29.08 o                         
   2   7   3       1891.68       1829.17        23.19 o                         
   3   7   3         88.16        104.65         3.77 o                         
   4   7   3       1357.16       1282.66        18.60 o                         
   5   7   3        337.75        341.88         8.37 o                         
   6   7   3        514.03        502.72        10.22 o                         
   7   7   3          0.08         -0.80         1.07 o                         
   8   7   3        525.37        520.36         8.22 o                         
   9   7   3        269.41        266.35         6.99 o                         
  10   7   3        853.17        851.95        22.61 o                         
  11   7   3          9.25          9.78         2.02 o                         
  -7   8   3         31.20         40.49         5.68 o                         
  -6   8   3         74.01         67.41         7.14 o                         
  -5   8   3        524.91        588.05        18.14 o                         
  -4   8   3        331.27        327.92        13.37 o                         
  -3   8   3        368.96        369.87        13.92 o                         
  -2   8   3        592.82        598.49        17.77 o                         
  -1   8   3        294.78        275.37         8.35 o                         
   0   8   3         45.33         37.05         3.62 o                         
   1   8   3          4.31          4.58         1.81 o                         
   2   8   3       1519.92       1510.93        29.77 o                         
   3   8   3        239.10        201.82         6.73 o                         
   4   8   3       2701.23       2718.40        45.07 o                         
   5   8   3       1365.85       1369.44        40.76 o                         
   6   8   3         19.85         24.01         3.03 o                         
   7   8   3        747.75        781.48        13.93 o                         
   8   8   3        272.58        282.20         9.34 o                         
   9   8   3        307.51        322.97        13.56 o                         
  10   8   3         51.06         49.24         5.35 o                         
  -6   9   3        142.95        152.23         9.71 o                         
  -5   9   3         12.43         14.29         4.58 o                         
  -4   9   3        122.36        128.24         9.16 o                         
  -3   9   3          1.88          4.40         3.30 o                         
  -2   9   3          9.76         10.26         3.66 o                         
  -1   9   3        568.26        602.52        19.05 o                         
   0   9   3        297.22        294.39         9.13 o                         
   1   9   3       2079.98       2111.57        28.49 o                         
   2   9   3       1101.87       1124.85        18.65 o                         
   4   9   3       1913.00       1858.67        35.91 o                         
   5   9   3        885.80        857.89        21.80 o                         
   6   9   3          0.50          1.28         2.56 o                         
   7   9   3         65.77         76.52         4.91 o                         
   8   9   3          7.81         10.91         2.37 o                         
   9   9   3          1.55          1.63         1.97 o                         
  10   9   3        214.92        229.67         9.99 o                         
  -5  10   3        486.33        532.36        19.05 o                         
  -4  10   3        284.73        295.31        14.11 o                         
  -3  10   3         94.71        128.78         9.53 o                         
  -2  10   3        316.62        294.57        13.74 o                         
  -1  10   3         73.80         68.88         8.06 o                         
   0  10   3          1.86         -1.69         1.75 o                         
   1  10   3        222.34        226.35        17.59 o                         
   2  10   3        462.08        440.52        11.59 o                         
   3  10   3         21.60         16.78         3.85 o                         
   4  10   3        413.35        388.00        15.02 o                         
   5  10   3        834.47        842.69        22.72 o                         
   6  10   3        250.60        253.72        11.72 o                         
   7  10   3         98.48         98.74         7.51 o                         
   8  10   3         82.23         82.44         6.78 o                         
   9  10   3         49.47         38.10         4.95 o                         
  10  10   3         13.68         15.02         5.13 o                         
  -4  11   3         34.09         24.91         5.86 o                         
  -3  11   3         70.77         60.64         8.06 o                         
  -2  11   3        404.39        390.57        16.67 o                         
  -1  11   3        483.66        478.50        18.50 o                         
   0  11   3         14.08         17.23         3.43 o                         
   1  11   3        156.73        170.27         7.77 o                         
   2  11   3         63.63         64.45         5.75 o                         
   3  11   3         32.43         28.58         5.68 o                         
   4  11   3          3.31          0.18         3.11 o                         
   5  11   3         23.15         22.35         5.13 o                         
   6  11   3        182.55        166.89        10.44 o                         
   7  11   3         15.07         12.82         4.21 o                         
   8  11   3          9.06          8.43         3.66 o                         
   9  11   3        242.54        253.17        11.36 o                         
  -3  12   3         52.22         46.71         7.69 o                         
  -2  12   3        167.71        155.35        11.54 o                         
  -1  12   3         49.81         46.90         7.69 o                         
   0  12   3        106.01        112.85        11.36 o                         
   1  12   3        229.16        231.67        17.49 o                         
   2  12   3         44.81         49.55         5.37 o                         
   3  12   3         23.45         35.54         6.78 o                         
   4  12   3        422.58        455.60        18.32 o                         
   5  12   3         66.44         74.01         8.79 o                         
   6  12   3        323.25        314.36        15.02 o                         
   7  12   3        104.50        107.17        10.08 o                         
   8  12   3         14.23         16.67         4.76 o                         
   9  12   3         89.85        112.48         8.61 o                         
  -2  13   3         39.38         39.94         7.33 o                         
  -1  13   3         21.38         23.82         6.05 o                         
   0  13   3        272.79        279.19        15.94 o                         
   1  13   3         22.34         27.48         4.85 o                         
   2  13   3         39.64         26.36         4.51 o                         
   3  13   3        320.80        311.24        16.12 o                         
   4  13   3          1.13          3.66         3.85 o                         
   5  13   3        130.08        151.13        11.36 o                         
   6  13   3         53.63         65.58         8.79 o                         
   7  13   3        325.95        355.76        16.30 o                         
   8  13   3         17.50         12.64         4.76 o                         
  -1  14   3          3.84          0.00         4.40 o                         
   0  14   3          1.65          5.13         5.13 o                         
   1  14   3        109.53        123.66        12.82 o                         
   2  14   3         48.02         42.44         5.68 o                         
   3  14   3        235.51        266.55        15.75 o                         
   4  14   3        241.74        263.43        15.57 o                         
   5  14   3        137.24        154.80        11.91 o                         
   6  14   3        260.32        271.49        15.39 o                         
   7  14   3        123.74        122.92        11.91 o                         
   2  15   3         95.38        102.59        12.09 o                         
   3  15   3         25.04         28.03         7.51 o                         
   4  15   3          0.68          0.00         4.21 o                         
  -4 -14   4         15.19         24.91         6.78 o                         
  -3 -14   4         64.48         78.59        10.99 o                         
  -2 -14   4        100.54         93.98        11.91 o                         
  -1 -14   4        141.46        136.95        10.63 o                         
   0 -14   4          0.96         -3.85         3.85 o                         
  -6 -13   4          8.52          6.59         4.58 o                         
  -5 -13   4          3.92          2.93         4.03 o                         
  -4 -13   4         13.27         25.10         6.96 o                         
  -3 -13   4        109.06        109.73        12.27 o                         
  -2 -13   4         34.42         35.91         7.69 o                         
  -1 -13   4        157.96        172.66        13.83 o                         
   0 -13   4          2.06          1.28         4.21 o                         
   1 -13   4         82.53        119.99        13.19 o                         
   2 -13   4        266.38        270.58        16.49 o                         
  -7 -12   4          8.66          1.65         4.03 o                         
  -6 -12   4          0.42          2.02         3.85 o                         
  -5 -12   4          3.37          0.55         3.48 o                         
  -4 -12   4        131.50        149.12        11.91 o                         
  -3 -12   4          1.16          0.55         3.48 o                         
  -2 -12   4        237.54        196.20        13.37 o                         
  -1 -12   4        458.50        418.96        10.16 o                         
   0 -12   4         35.39         34.07         7.14 o                         
   1 -12   4        250.90        264.71        15.75 o                         
   2 -12   4          4.97          3.66         4.58 o                         
   3 -12   4          0.41          2.38         4.03 o                         
  -8 -11   4         34.42         31.14         6.05 o                         
  -7 -11   4        409.68        373.90        16.49 o                         
  -6 -11   4         85.22         67.41         8.61 o                         
  -5 -11   4        696.50        631.83        22.35 o                         
  -4 -11   4          3.43          4.58         4.03 o                         
  -3 -11   4         23.63         21.98         5.68 o                         
  -2 -11   4        220.21        202.93         9.26 o                         
  -1 -11   4        250.11        240.62         7.39 o                         
   0 -11   4        173.67        184.85         8.81 o                         
   1 -11   4        364.80        363.09        17.22 o                         
   2 -11   4        349.60        299.15        15.75 o                         
   3 -11   4        375.59        339.46        16.85 o                         
   4 -11   4         86.84         69.80         9.16 o                         
  -8 -10   4         53.18         60.45         7.51 o                         
  -7 -10   4         56.04         55.87         7.51 o                         
  -6 -10   4        257.41        220.56        12.27 o                         
  -5 -10   4        444.59        463.11        18.14 o                         
  -4 -10   4       1438.10       1308.00        32.61 o                         
  -3 -10   4        276.84        250.79        13.37 o                         
  -2 -10   4        800.85        812.93        17.49 o                         
  -1 -10   4        174.87        160.17         5.82 o                         
   0 -10   4          5.28         10.03         2.58 o                         
   1 -10   4        237.75        212.50        13.01 o                         
   2 -10   4          2.80          1.10         3.48 o                         
   3 -10   4          2.45         -2.56         2.75 o                         
   4 -10   4        299.63        298.79        15.21 o                         
   5 -10   4          0.62         -2.75         2.75 o                         
  -9  -9   4         30.75         31.51         8.24 o                         
  -8  -9   4        185.01        190.34        10.44 o                         
  -7  -9   4        191.58        211.22        11.36 o                         
  -6  -9   4        182.30        164.32        10.44 o                         
  -5  -9   4        369.00        378.11        15.39 o                         
  -4  -9   4         36.71         24.91         5.13 o                         
  -3  -9   4        293.86        293.29        13.56 o                         
  -2  -9   4          9.67         15.42         2.34 o                         
  -1  -9   4        538.47        511.60        10.55 o                         
   0  -9   4        248.21        215.21         6.23 o                         
   1  -9   4        387.73        342.74        14.38 o                         
   2  -9   4         40.62         34.26         6.05 o                         
   3  -9   4        317.99        303.73        14.47 o                         
   4  -9   4         90.17         83.90         8.98 o                         
   5  -9   4         71.01         57.71         7.69 o                         
   6  -9   4        378.93        377.19        16.12 o                         
  -9  -8   4         64.04         59.44         6.70 o                         
  -8  -8   4         77.02         60.82         7.14 o                         
  -7  -8   4        168.81        144.91         8.79 o                         
  -6  -8   4          2.41         10.81         3.48 o                         
  -5  -8   4        536.39        536.94        17.59 o                         
  -4  -8   4        188.64        201.15        10.63 o                         
  -3  -8   4        354.81        361.81        14.29 o                         
  -2  -8   4       1915.02       1905.76        22.11 o                         
  -1  -8   4         95.86        103.35         7.29 o                         
   0  -8   4        108.01        102.61         4.14 o                         
   1  -8   4         50.96         51.99         3.44 o                         
   2  -8   4        425.19        387.09        15.39 o                         
   3  -8   4        619.72        576.69        19.24 o                         
   4  -8   4       1347.87       1333.46        30.96 o                         
   5  -8   4         45.26         58.99         7.33 o                         
   6  -8   4        106.58        137.39         9.71 o                         
   7  -8   4        384.90        412.37        15.94 o                         
  -9  -7   4        114.38        100.88         8.21 o                         
  -8  -7   4        262.49        277.08         7.75 o                         
  -7  -7   4         30.06         25.81         3.52 o                         
  -6  -7   4        524.17        519.28        12.50 o                         
  -5  -7   4        448.77        441.68        14.93 o                         
  -4  -7   4       1054.73       1053.36        24.55 o                         
  -3  -7   4          0.01          0.00         2.02 o                         
  -2  -7   4       1003.50        964.66        12.60 o                         
  -1  -7   4          5.34          1.83         1.07 o                         
   0  -7   4        100.10        103.70        10.63 o                         
   1  -7   4        630.86        593.56         9.41 o                         
   2  -7   4         53.72         40.12         5.50 o                         
   3  -7   4       1101.79       1004.81        24.73 o                         
   4  -7   4        945.30        961.58        24.55 o                         
   5  -7   4          0.89          1.65         2.75 o                         
   6  -7   4        126.43        107.35         8.06 o                         
   7  -7   4        171.90        182.46        10.08 o                         
  -9  -6   4        100.35        103.46         8.03 o                         
  -8  -6   4         52.00         54.21         5.84 o                         
  -7  -6   4          0.93          3.70         1.71 o                         
  -6  -6   4         99.19        108.04         5.41 o                         
  -5  -6   4        377.93        389.81        16.40 o                         
  -4  -6   4        211.90        189.68         6.95 o                         
  -3  -6   4       2187.23       2200.31        27.01 o                         
  -2  -6   4       1414.88       1363.19        15.01 o                         
  -1  -6   4       1592.40       1643.98        17.12 o                         
   0  -6   4       1326.01       1306.16        14.69 o                         
   1  -6   4        132.91        134.16         4.04 o                         
   2  -6   4         35.34         36.43         3.49 o                         
   3  -6   4        290.14        264.53        11.17 o                         
   4  -6   4       1152.30       1188.08        18.46 o                         
   5  -6   4         38.95         39.76         3.76 o                         
   6  -6   4        519.76        491.44        11.20 o                         
   7  -6   4        205.74        231.05         7.63 o                         
   8  -6   4         51.11         57.89         6.96 o                         
 -10  -5   4        133.45        136.10         8.56 o                         
  -9  -5   4        164.73        172.34        11.45 o                         
  -8  -5   4        148.57        151.55         8.00 o                         
  -7  -5   4         56.18         56.94         3.52 o                         
  -6  -5   4        188.80        205.14         5.30 o                         
  -5  -5   4        493.64        501.52         8.48 o                         
  -4  -5   4        212.90        226.68         5.47 o                         
  -3  -5   4        169.69        164.20         4.68 o                         
  -2  -5   4       6541.16       6795.80        45.56 o                         
  -1  -5   4        277.38        284.97         7.93 o                         
   0  -5   4       2280.74       2483.40        22.30 o                         
   1  -5   4       1102.53       1080.19        12.33 o                         
   2  -5   4        533.27        566.65         6.99 o                         
   3  -5   4       2750.04       2644.88        30.44 o                         
   4  -5   4        543.03        489.19        16.85 o                         
   5  -5   4        242.64        227.56         6.92 o                         
   6  -5   4         27.51         21.75         2.71 o                         
   7  -5   4        142.77        151.43        11.08 o                         
   8  -5   4         63.91         67.05         6.78 o                         
   9  -5   4        164.47        166.89         9.71 o                         
 -10  -4   4          1.76          3.54         2.98 o                         
  -9  -4   4         16.80         18.21         2.49 o                         
  -8  -4   4        209.61        216.67         6.18 o                         
  -7  -4   4         60.80         56.23         3.12 o                         
  -6  -4   4       1287.32       1245.79        15.02 o                         
  -5  -4   4       2364.86       2371.43        22.61 o                         
  -4  -4   4         81.03        106.04         3.72 o                         
  -3  -4   4       2416.61       2326.68        18.30 o                         
  -2  -4   4          5.38         12.20         1.69 o                         
  -1  -4   4       2301.59       2366.67        24.75 o                         
   0  -4   4        464.56        472.15         8.13 o                         
   1  -4   4        191.41        187.05         4.10 o                         
   2  -4   4          4.76          7.70         0.96 o                         
   3  -4   4        274.09        221.95         5.17 o                         
   4  -4   4        319.62        351.52         6.76 o                         
   5  -4   4        148.85        131.90         4.18 o                         
   6  -4   4       1090.41       1087.24        18.78 o                         
   7  -4   4        184.20        191.62         5.88 o                         
   8  -4   4        394.76        363.82        12.46 o                         
   9  -4   4         55.67         77.67         6.41 o                         
 -10  -3   4         43.66         47.98         3.64 o                         
  -9  -3   4        100.00        105.29         6.73 o                         
  -8  -3   4        161.84        170.86         9.92 o                         
  -7  -3   4        108.65         99.47         3.31 o                         
  -6  -3   4       1305.56       1290.43        12.74 o                         
  -5  -3   4         77.52         76.59         3.49 o                         
  -4  -3   4          8.91         29.51         3.15 o                         
  -3  -3   4          1.17          3.51         1.09 o                         
  -2  -3   4        755.38        773.02         9.17 o                         
  -1  -3   4       4801.78       5267.42        42.12 o                         
   0  -3   4       5211.36       5276.24        39.46 o                         
   1  -3   4        108.18        100.12         6.41 o                         
   2  -3   4          3.07          4.17         1.04 o                         
   3  -3   4        775.15        762.67         9.74 o                         
   4  -3   4        109.20        134.88         3.76 o                         
   5  -3   4        181.35        170.82         4.55 o                         
   6  -3   4        127.40        114.81         3.65 o                         
   7  -3   4         55.98         41.02         2.76 o                         
   8  -3   4          0.89          0.72         1.39 o                         
   9  -3   4        265.56        293.29        10.44 o                         
  10  -3   4          9.21         14.47         3.48 o                         
 -10  -2   4         42.49         46.07         3.83 o                         
  -9  -2   4          8.87         11.30         2.02 o                         
  -8  -2   4        269.13        282.53         6.52 o                         
  -7  -2   4        250.09        250.14         5.87 o                         
  -6  -2   4       1436.89       1454.07        13.39 o                         
  -5  -2   4       1647.60       1697.42        24.75 o                         
  -4  -2   4       2028.08       2115.65        17.24 o                         
  -3  -2   4         54.15         38.90         1.88 o                         
  -2  -2   4        421.65        430.00         6.38 o                         
  -1  -2   4       1280.82       1250.17        14.38 o                         
   0  -2   4          1.39          0.97         0.53 o                         
   1  -2   4       3771.34       4030.31        30.45 o                         
   2  -2   4       2336.82       2553.98        21.91 o                         
   3  -2   4       4509.03       4298.42        39.77 o                         
   4  -2   4        671.47        711.98         8.84 o                         
   5  -2   4         78.34         58.56         2.33 o                         
   6  -2   4          3.11          2.69         0.94 o                         
   7  -2   4        157.36        141.21         4.18 o                         
   8  -2   4        407.27        387.29        21.62 o                         
   9  -2   4         26.90         26.82         2.81 o                         
  10  -2   4          1.38          0.61         1.55 o                         
 -10  -1   4        244.36        244.47         8.34 o                         
  -9  -1   4        224.99        227.87         6.77 o                         
  -8  -1   4          2.32          0.87         1.23 o                         
  -7  -1   4        186.16        184.39         4.90 o                         
  -6  -1   4          2.10          2.55         0.96 o                         
  -5  -1   4         51.69         56.00         2.30 o                         
  -4  -1   4         28.01         23.63         1.61 o                         
  -3  -1   4         21.08         24.73         1.46 o                         
  -2  -1   4        443.63        400.82         5.09 o                         
  -1  -1   4       4637.64       4461.66        58.62 o                         
   0  -1   4       1401.50       1322.07        11.80 o                         
   1  -1   4          3.33          6.63         1.01 o                         
   2  -1   4       5920.74       5723.15        42.04 o                         
   3  -1   4         39.83         35.50         2.80 o                         
   4  -1   4         54.27         51.58         1.97 o                         
   5  -1   4         91.61        105.23         2.77 o                         
   6  -1   4        125.64        113.63         2.90 o                         
   7  -1   4        453.53        441.35        14.47 o                         
   8  -1   4        768.90        744.36        11.52 o                         
   9  -1   4        688.32        716.77        11.75 o                         
  10  -1   4          5.12          4.85         1.66 o                         
  -9   0   4         50.08         53.03         4.04 o                         
  -8   0   4        123.19        138.12        10.44 o                         
  -7   0   4         17.75         20.57         4.58 o                         
  -6   0   4       3350.16       3281.49        24.72 o                         
  -5   0   4        706.50        659.23         7.51 o                         
  -4   0   4        541.60        553.28         6.55 o                         
  -3   0   4         53.76         40.54         1.66 o                         
  -2   0   4         32.40         37.57         1.53 o                         
  -1   0   4          9.47         19.78         2.38 o                         
   0   0   4        156.44         97.82         4.21 o                         
   1   0   4       2624.17       2698.06        34.44 o                         
   2   0   4        310.64        324.01         4.30 o                         
   3   0   4       2962.00       2974.62        24.24 o                         
   4   0   4       5493.59       5844.84        43.97 o                         
   5   0   4       3267.08       3240.76        23.08 o                         
   6   0   4        397.33        429.50         7.91 o                         
   7   0   4          9.43          8.81         1.83 o                         
   8   0   4         24.78         30.11         2.24 o                         
   9   0   4          0.71          1.76         1.22 o                         
  10   0   4          2.46          0.51         1.22 o                         
  -9   1   4        105.36        103.94        13.37 o                         
  -8   1   4          0.61          0.89         1.54 o                         
  -7   1   4         44.54         46.49         3.52 o                         
  -6   1   4        201.03        197.55         5.67 o                         
  -5   1   4         22.62         25.07         2.38 o                         
  -4   1   4        816.21        852.24        10.14 o                         
  -3   1   4        458.75        445.31         6.38 o                         
  -2   1   4       2879.32       2984.55        24.95 o                         
  -1   1   4        145.62        156.78         4.22 o                         
   0   1   4       1786.80       1782.83        26.75 o                         
   1   1   4       1684.89       1648.74        24.91 o                         
   2   1   4        346.72        363.08         5.53 o                         
   3   1   4         88.41        114.65         2.68 o                         
   4   1   4        138.24        130.96         2.64 o                         
   5   1   4          2.07          2.90         1.51 o                         
   6   1   4        230.13        236.12         3.68 o                         
   7   1   4          2.24          2.44         0.91 o                         
   8   1   4       1313.78       1280.94        13.68 o                         
   9   1   4        390.10        380.32         6.78 o                         
  10   1   4        191.30        180.79         4.76 o                         
  11   1   4        121.92        118.03         4.00 o                         
  -9   2   4        202.45        236.87        11.91 o                         
  -8   2   4         52.59         51.48         6.23 o                         
  -7   2   4        115.91        126.29         5.24 o                         
  -6   2   4         29.22         27.97         2.26 o                         
  -5   2   4       1045.08       1017.42        11.78 o                         
  -4   2   4        405.12        400.00         6.45 o                         
  -3   2   4        612.10        593.05         7.90 o                         
  -2   2   4        328.17        364.40         5.83 o                         
  -1   2   4        718.10        628.42         9.86 o                         
   0   2   4       6157.52       6474.69        64.85 o                         
   1   2   4       1223.48       1391.82        19.24 o                         
   2   2   4       7827.71       7759.71        72.89 o                         
   3   2   4       3544.81       3810.33        30.36 o                         
   4   2   4       5483.96       5509.21        36.90 o                         
   5   2   4       2022.66       2017.06        18.00 o                         
   6   2   4         96.20         88.17         2.13 o                         
   7   2   4        503.78        502.01         8.92 o                         
   8   2   4        177.96        171.75         4.03 o                         
   9   2   4        124.71        121.98         3.45 o                         
  10   2   4        117.21        114.61         4.98 o                         
  11   2   4         40.24         38.26         2.44 o                         
  -9   3   4          1.46          4.03         3.30 o                         
  -8   3   4         54.40         44.88         6.23 o                         
  -7   3   4         24.88          8.98         3.48 o                         
  -6   3   4        398.66        399.07         7.24 o                         
  -5   3   4        408.30        411.29         7.18 o                         
  -4   3   4        679.61        702.72         9.59 o                         
  -3   3   4         61.89         86.64        11.09 o                         
  -2   3   4        801.34        868.12        12.53 o                         
  -1   3   4       7080.41       7303.53        54.95 o                         
   0   3   4       5681.33       6130.00        79.14 o                         
   1   3   4        494.49        520.58        52.85 o                         
   2   3   4       5777.92       6206.88        57.58 o                         
   3   3   4        230.68        232.37         2.39 o                         
   4   3   4        271.53        290.91         4.86 o                         
   5   3   4         93.55         68.38         2.31 o                         
   6   3   4        493.73        519.32         6.08 o                         
   7   3   4         37.34         36.20         2.21 o                         
   8   3   4       1173.31       1178.47        13.36 o                         
   9   3   4         37.55         35.99         2.37 o                         
  10   3   4          5.37          6.42         1.39 o                         
  11   3   4         68.69         63.49         3.30 o                         
  -8   4   4          9.18          8.98         3.85 o                         
  -7   4   4       1471.91       1497.01        23.17 o                         
  -6   4   4        602.34        612.65        11.70 o                         
  -5   4   4        702.49        716.73        12.60 o                         
  -4   4   4       1494.75       1461.94        19.66 o                         
  -3   4   4        397.12        414.79        12.83 o                         
  -2   4   4         28.19         35.77         2.07 o                         
  -1   4   4        189.52        196.55         4.52 o                         
   0   4   4       3227.74       3187.01        41.40 o                         
   1   4   4        367.88        360.44         6.99 o                         
   2   4   4          4.59         24.11         2.62 o                         
   3   4   4        928.45       1042.22         9.18 o                         
   4   4   4       1051.86        998.02        11.12 o                         
   5   4   4       3914.48       4037.72        46.90 o                         
   6   4   4        281.17        281.37         4.90 o                         
   7   4   4        403.56        397.99         5.35 o                         
   8   4   4        115.74        107.64         4.64 o                         
   9   4   4         32.91         29.90         2.45 o                         
  10   4   4         74.51         70.99         3.16 o                         
  11   4   4         41.60         41.12         2.78 o                         
  -8   5   4        120.10        146.00        10.44 o                         
  -7   5   4          3.16          3.35         2.00 o                         
  -6   5   4        551.83        516.99        11.22 o                         
  -5   5   4         17.30         12.88         2.37 o                         
  -4   5   4        713.62        738.38        13.20 o                         
  -3   5   4        753.83        764.10        13.22 o                         
  -2   5   4        543.79        571.60         8.75 o                         
  -1   5   4       2621.31       2505.79        27.79 o                         
   0   5   4        528.40        619.81        11.17 o                         
   1   5   4          2.26          2.83         1.74 o                         
   2   5   4       1114.51       1141.28        15.29 o                         
   3   5   4        218.47        201.01         3.45 o                         
   4   5   4        295.90        293.54         5.65 o                         
   5   5   4        537.88        520.00         7.74 o                         
   6   5   4          5.83          6.47         1.33 o                         
   7   5   4         51.62         49.06         2.44 o                         
   8   5   4        778.28        786.28        11.43 o                         
   9   5   4        485.83        486.50         8.69 o                         
  10   5   4        435.43        440.43         9.16 o                         
  11   5   4         32.73         37.32         3.51 o                         
  -7   6   4        215.39        239.40         7.95 o                         
  -6   6   4        191.02        212.98         7.57 o                         
  -5   6   4        552.31        586.48        10.51 o                         
  -4   6   4        557.39        549.27        14.97 o                         
  -3   6   4          2.04          3.67         1.44 o                         
  -2   6   4        242.65        229.54         7.07 o                         
  -1   6   4        505.76        478.21         9.91 o                         
   0   6   4         27.80         38.09         3.30 o                         
   1   6   4        999.42       1087.72        25.92 o                         
   2   6   4        937.87        894.47        13.73 o                         
   3   6   4         18.80         27.28         6.90 o                         
   4   6   4       1832.50       1777.99        14.38 o                         
   5   6   4          1.69          5.30         1.38 o                         
   6   6   4        110.06        112.57         3.71 o                         
   7   6   4        663.98        667.38         9.37 o                         
   8   6   4         59.23         65.38         4.23 o                         
   9   6   4          6.29          8.41         1.85 o                         
  10   6   4        292.68        293.43         7.35 o                         
  11   6   4          5.09          5.04         1.77 o                         
  -7   7   4         83.75        104.24         7.51 o                         
  -6   7   4          6.69          9.71         3.48 o                         
  -5   7   4        238.52        251.52        11.17 o                         
  -4   7   4        307.96        314.36        12.27 o                         
  -3   7   4        528.32        535.66        16.30 o                         
  -2   7   4        526.79        554.89        16.49 o                         
  -1   7   4        216.03        204.78        11.17 o                         
   0   7   4        393.51        404.09        13.10 o                         
   1   7   4        816.79        835.89        14.05 o                         
   2   7   4        234.42        213.64         6.61 o                         
   3   7   4         89.86         91.94         3.58 o                         
   4   7   4        219.68        240.43         7.09 o                         
   5   7   4       1442.23       1407.99        25.37 o                         
   6   7   4         81.07         74.94         3.96 o                         
   7   7   4       1031.84       1081.14        16.22 o                         
   8   7   4        262.17        251.92         6.78 o                         
   9   7   4        416.88        423.94        11.86 o                         
  10   7   4        316.43        328.64        12.09 o                         
  11   7   4          2.15          5.66         2.64 o                         
  -6   8   4          3.48          6.08         2.75 o                         
  -5   8   4        189.42        200.96        10.81 o                         
  -4   8   4        207.51        191.62        10.26 o                         
  -3   8   4         11.43         14.66         4.03 o                         
  -2   8   4          9.81          6.41         3.11 o                         
  -1   8   4        970.16        999.67        19.33 o                         
   0   8   4          4.75          6.09         1.98 o                         
   1   8   4        105.46         90.37         4.79 o                         
   2   8   4        696.06        714.39        13.40 o                         
   3   8   4       1826.87       1885.92        24.68 o                         
   4   8   4       2368.82       2295.41        39.94 o                         
   5   8   4        159.95        170.31        10.90 o                         
   6   8   4        185.32        201.04         6.86 o                         
   7   8   4        164.81        158.17         7.51 o                         
   8   8   4         54.60         50.35         5.50 o                         
   9   8   4         17.68         17.77         4.40 o                         
  10   8   4        366.81        396.31        16.95 o                         
  -6   9   4          1.69         -2.93         2.93 o                         
  -5   9   4         97.37         97.09         9.16 o                         
  -4   9   4        898.37        866.69        23.82 o                         
  -3   9   4         97.45        119.08         8.98 o                         
  -2   9   4       1034.88        994.37        25.46 o                         
  -1   9   4         12.96         15.57         4.21 o                         
   0   9   4       1049.46       1038.39        18.14 o                         
   1   9   4          4.61          6.28         2.13 o                         
   2   9   4         70.25         79.22         8.43 o                         
   3   9   4        188.84        197.06         7.25 o                         
   4   9   4       1451.66       1443.74        30.59 o                         
   5   9   4          9.68         12.27         3.66 o                         
   6   9   4        498.79        504.70        15.94 o                         
   7   9   4        269.78        284.40        11.63 o                         
   8   9   4         80.93         88.71         6.14 o                         
   9   9   4        292.78        316.98         8.79 o                         
  10   9   4         82.85         67.55         6.59 o                         
  -5  10   4        142.43        127.32         9.71 o                         
  -4  10   4         14.04         16.12         4.95 o                         
  -3  10   4          6.16          8.24         3.85 o                         
  -2  10   4        147.85        156.45        10.63 o                         
  -1  10   4        223.90        181.91        10.99 o                         
   0  10   4        979.26       1015.74        18.78 o                         
   1  10   4       1936.33       2067.60        29.08 o                         
   2  10   4         85.47         92.09         6.33 o                         
   3  10   4       1131.60       1088.70        19.11 o                         
   4  10   4        130.72        120.91         8.79 o                         
   5  10   4          3.06          5.86         3.30 o                         
   6  10   4        282.45        284.13        12.64 o                         
   7  10   4        117.72        115.23         8.06 o                         
   8  10   4          5.98          2.02         2.75 o                         
   9  10   4         31.78         28.21         4.76 o                         
  10  10   4        123.45        126.95        10.44 o                         
  -4  11   4         48.13         52.39         7.88 o                         
  -3  11   4         91.99         96.73        10.08 o                         
  -2  11   4        144.80        152.97        10.99 o                         
  -1  11   4          1.59          5.86         4.03 o                         
   0  11   4        265.87        276.80        14.29 o                         
   1  11   4        268.92        272.54         9.78 o                         
   2  11   4          2.37         -0.55         1.87 o                         
   3  11   4        244.74        228.08        12.46 o                         
   4  11   4       1681.34       1677.13        36.64 o                         
   5  11   4        110.17        136.30         9.34 o                         
   6  11   4        296.83        316.92        14.11 o                         
   7  11   4         39.23         41.58         6.23 o                         
   8  11   4         15.71         22.17         4.95 o                         
   9  11   4          1.73          4.40         3.30 o                         
  -3  12   4          1.76         -2.38         3.48 o                         
  -2  12   4        223.70        237.23        13.92 o                         
  -1  12   4        135.20        113.40        11.17 o                         
   0  12   4        165.11        151.50        11.17 o                         
   1  12   4        282.12        293.06        10.81 o                         
   2  12   4          8.14          6.51         2.76 o                         
   3  12   4        163.27        183.19        12.09 o                         
   4  12   4        148.20        123.84         9.71 o                         
   5  12   4         26.02         26.20         5.68 o                         
   6  12   4        242.91        223.31        12.64 o                         
   7  12   4          0.32          1.47         3.30 o                         
   8  12   4         11.66         20.70         4.95 o                         
   9  12   4        132.00        119.62         8.98 o                         
  -2  13   4         21.21         17.77         6.05 o                         
  -1  13   4          0.40          1.10         4.03 o                         
   0  13   4         80.47         65.58         9.34 o                         
   1  13   4          1.35          1.24         2.84 o                         
   2  13   4         13.92         10.82         3.49 o                         
   3  13   4         73.17         78.77         9.89 o                         
   4  13   4         69.98         83.90        10.08 o                         
   5  13   4         22.65         19.97         5.50 o                         
   6  13   4        173.65        183.38        12.09 o                         
   7  13   4         25.98         22.35         5.86 o                         
   8  13   4        102.46        107.53        10.26 o                         
   0  14   4        175.20        162.86        13.19 o                         
   1  14   4        199.25        242.73        15.39 o                         
   2  14   4         32.10         19.71         4.34 o                         
   3  14   4        168.82        174.03        13.01 o                         
   4  14   4          0.85          0.18         4.03 o                         
   5  14   4         24.40         15.21         5.68 o                         
   6  14   4         52.51         62.47         8.98 o                         
   7  14   4        128.06        158.10        12.09 o                         
   3  15   4         42.32         52.94         9.16 o                         
   4  15   4        194.33        196.20        14.29 o                         
  -2 -14   5         44.84         51.48         9.53 o                         
  -5 -13   5         11.05         14.84         5.68 o                         
  -4 -13   5        104.73        145.27        14.11 o                         
  -3 -13   5          3.18          3.66         4.76 o                         
  -2 -13   5         18.00         22.90         6.78 o                         
  -1 -13   5        175.77        165.40        11.27 o                         
   0 -13   5         26.84         26.01         6.96 o                         
   1 -13   5         55.59         58.99         9.71 o                         
  -6 -12   5        144.20        113.58        11.72 o                         
  -5 -12   5        110.47        121.64        12.27 o                         
  -4 -12   5          5.31          8.61         4.76 o                         
  -3 -12   5         16.04         19.24         6.23 o                         
  -2 -12   5        160.88        163.04        12.46 o                         
  -1 -12   5         18.38         23.51         3.28 o                         
   0 -12   5          0.41          0.92         4.21 o                         
   1 -12   5         16.73         16.67         6.05 o                         
   2 -12   5         68.23         51.66         8.61 o                         
   3 -12   5        270.33        273.32        16.12 o                         
  -7 -11   5         24.11         26.75         6.23 o                         
  -6 -11   5          0.03          2.38         3.66 o                         
  -5 -11   5         52.33         43.78         7.51 o                         
  -4 -11   5         81.10         83.35         9.89 o                         
  -3 -11   5        171.09        169.45        12.09 o                         
  -2 -11   5        467.56        417.68        18.87 o                         
  -1 -11   5        235.85        235.51         7.44 o                         
   0 -11   5          2.30          5.48         2.13 o                         
   1 -11   5        459.50        465.68        20.33 o                         
   2 -11   5         15.71         15.94         5.68 o                         
   3 -11   5        100.09        111.75        11.72 o                         
   4 -11   5         42.88         53.86         8.61 o                         
  -8 -10   5        180.82        170.74        10.99 o                         
  -7 -10   5        158.66        149.67        10.63 o                         
  -6 -10   5          5.39          4.76         3.85 o                         
  -5 -10   5       1073.21        959.20        27.48 o                         
  -4 -10   5         30.95         28.58         6.05 o                         
  -3 -10   5        305.69        282.12        14.66 o                         
  -2 -10   5         46.49         43.75         8.43 o                         
  -1 -10   5        234.59        221.85         6.85 o                         
   0 -10   5          1.85          1.41         1.78 o                         
   1 -10   5        574.86        548.30        20.88 o                         
   2 -10   5        715.95        743.58        24.91 o                         
   3 -10   5        156.82        144.36        11.17 o                         
   4 -10   5        285.28        247.86        14.11 o                         
   5 -10   5          8.15         10.26         4.58 o                         
  -8  -9   5        223.33        230.09        11.72 o                         
  -7  -9   5        169.50        159.01        10.26 o                         
  -6  -9   5        237.89        213.42        11.72 o                         
  -5  -9   5        272.06        242.91        12.82 o                         
  -4  -9   5        956.57        922.93        25.83 o                         
  -3  -9   5         84.72        106.25         8.79 o                         
  -2  -9   5       1496.91       1444.00        23.83 o                         
  -1  -9   5        442.16        466.98         9.51 o                         
   0  -9   5         50.77         47.54         3.66 o                         
   1  -9   5         54.36         57.62         3.96 o                         
   2  -9   5          3.70         10.44         4.21 o                         
   3  -9   5        131.83        123.84         9.89 o                         
   4  -9   5         65.34         75.48         8.79 o                         
   5  -9   5         59.53         49.46         7.33 o                         
   6  -9   5         30.33         24.00         5.86 o                         
  -9  -8   5          1.02          1.83         4.76 o                         
  -8  -8   5        529.31        519.00        13.62 o                         
  -7  -8   5        265.52        274.61        12.46 o                         
  -6  -8   5         99.50        109.73         8.24 o                         
  -5  -8   5        877.83        854.41        23.27 o                         
  -4  -8   5        136.79        116.69         8.43 o                         
  -3  -8   5        491.42        466.59        16.85 o                         
  -2  -8   5        128.39        137.76         6.61 o                         
  -1  -8   5        224.70        219.14         6.09 o                         
   0  -8   5         58.43         60.22         3.80 o                         
   1  -8   5         65.44         64.01         3.94 o                         
   2  -8   5         27.22         25.28         5.13 o                         
   3  -8   5        895.90        848.00        24.18 o                         
   4  -8   5          1.66          9.16         4.03 o                         
   5  -8   5        152.79        161.21        10.44 o                         
   6  -8   5         41.52         41.04         6.59 o                         
   7  -8   5          3.75          7.51         4.21 o                         
  -9  -7   5         65.96         47.54         6.18 o                         
  -8  -7   5          1.74         -0.65         1.86 o                         
  -7  -7   5         37.21         31.42         6.32 o                         
  -6  -7   5          7.29          6.55         2.37 o                         
  -5  -7   5        145.91        138.31         8.79 o                         
  -4  -7   5        140.90        137.39         8.43 o                         
  -3  -7   5        332.83        389.28        14.29 o                         
  -2  -7   5       1479.23       1505.92        17.20 o                         
  -1  -7   5          9.88          5.17         1.46 o                         
   0  -7   5       1703.52       1717.96        18.89 o                         
   1  -7   5        197.29        182.16         5.23 o                         
   2  -7   5        226.30        234.30        11.36 o                         
   3  -7   5        132.58        104.42         8.06 o                         
   4  -7   5        405.78        373.90        14.84 o                         
   5  -7   5        136.52        121.09         8.79 o                         
   6  -7   5        228.25        210.12        11.17 o                         
   7  -7   5        320.33        359.06        14.29 o                         
   8  -7   5         53.27         53.68         6.59 o                         
  -9  -6   5         68.83         67.39         6.89 o                         
  -8  -6   5        702.79        697.28        20.69 o                         
  -7  -6   5        462.15        453.93         9.92 o                         
  -6  -6   5       1460.21       1387.63        22.05 o                         
  -5  -6   5         13.63         11.70         2.58 o                         
  -4  -6   5          0.55          1.27         1.58 o                         
  -3  -6   5        831.15        787.55        20.15 o                         
  -2  -6   5       1349.67       1418.04        18.85 o                         
  -1  -6   5        582.57        582.20         9.05 o                         
   0  -6   5        456.11        460.78         7.98 o                         
   1  -6   5       1501.54       1462.20        16.25 o                         
   2  -6   5         21.23         22.22         2.15 o                         
   3  -6   5       4246.98       3914.10        61.00 o                         
   4  -6   5        251.82        248.23        11.17 o                         
   5  -6   5        797.43        756.22        20.70 o                         
   6  -6   5        247.99        242.73        11.17 o                         
   7  -6   5         18.26         26.75         4.76 o                         
   8  -6   5          6.20         15.39         4.03 o                         
  -9  -5   5         40.97         50.04         5.92 o                         
  -8  -5   5        232.31        240.13        13.56 o                         
  -7  -5   5        184.42        168.48         5.81 o                         
  -6  -5   5        133.41        137.89         5.22 o                         
  -5  -5   5        139.52        125.49         5.68 o                         
  -4  -5   5         53.22         48.73         5.31 o                         
  -3  -5   5       2220.88       2167.34        28.19 o                         
  -2  -5   5        205.80        181.94         6.27 o                         
  -1  -5   5        806.93        816.90        10.47 o                         
   0  -5   5        304.57        269.38         6.56 o                         
   1  -5   5        687.34        733.61         9.88 o                         
   2  -5   5         26.66         35.29         2.37 o                         
   3  -5   5         14.64         16.77         4.21 o                         
   4  -5   5        582.22        623.19        30.14 o                         
   5  -5   5         82.05         74.89         4.48 o                         
   6  -5   5        875.99        860.77        20.33 o                         
   7  -5   5        156.78        162.68         6.22 o                         
   8  -5   5        318.99        320.40        12.82 o                         
   9  -5   5         88.35         95.08         7.51 o                         
  -9  -4   5        248.63        248.44        10.38 o                         
  -8  -4   5          7.92         17.73         3.56 o                         
  -7  -4   5        378.56        369.85         8.05 o                         
  -6  -4   5        940.85        902.86        13.25 o                         
  -5  -4   5          1.05          1.12         1.26 o                         
  -4  -4   5          0.65          1.62         1.36 o                         
  -3  -4   5          9.26         10.49         4.21 o                         
  -2  -4   5        279.74        240.64         5.07 o                         
  -1  -4   5          1.29          3.05         1.01 o                         
   0  -4   5       5220.91       5372.24        41.46 o                         
   1  -4   5        411.99        422.07         6.65 o                         
   2  -4   5       5528.62       5770.80        38.81 o                         
   3  -4   5       2381.83       2436.99        28.17 o                         
   4  -4   5          2.50          2.43         1.32 o                         
   5  -4   5        400.79        398.24        14.20 o                         
   6  -4   5         49.98         37.30         3.30 o                         
   7  -4   5          0.65          1.52         1.49 o                         
   8  -4   5         40.56         51.48         5.68 o                         
   9  -4   5        142.02        147.84         8.43 o                         
  -9  -3   5         16.34         19.27         5.31 o                         
  -8  -3   5        453.32        421.53        12.57 o                         
  -7  -3   5          3.50          2.94         1.19 o                         
  -6  -3   5       2203.73       2165.69        19.23 o                         
  -5  -3   5        385.86        366.95         6.16 o                         
  -4  -3   5        606.61        580.35         8.17 o                         
  -3  -3   5       2028.37       1897.89        19.06 o                         
  -2  -3   5       1567.16       1689.96        14.34 o                         
  -1  -3   5       5606.30       5691.69        42.83 o                         
   0  -3   5       1120.61       1214.29        12.38 o                         
   1  -3   5        234.15        255.54         6.47 o                         
   2  -3   5         60.11         69.15         2.14 o                         
   3  -3   5       5452.03       5433.86        44.38 o                         
   4  -3   5         22.47         20.76         1.95 o                         
   5  -3   5         69.62         83.15         5.22 o                         
   6  -3   5        318.38        347.54         7.64 o                         
   7  -3   5         71.96         72.98         3.69 o                         
   8  -3   5        493.54        499.20        14.29 o                         
   9  -3   5        120.69        128.05         7.33 o                         
  -9  -2   5        135.54        121.70         7.32 o                         
  -8  -2   5          1.48          1.94         1.55 o                         
  -7  -2   5        409.61        412.92         7.27 o                         
  -6  -2   5        987.46        998.40        11.04 o                         
  -5  -2   5         14.46         14.83         1.93 o                         
  -4  -2   5         30.83         26.57         1.84 o                         
  -3  -2   5        549.90        601.45        11.34 o                         
  -2  -2   5         19.85         24.24         2.50 o                         
  -1  -2   5        486.26        503.95         8.61 o                         
   0  -2   5        499.86        506.43         6.67 o                         
   1  -2   5        473.20        526.22         6.81 o                         
   2  -2   5       2436.90       2506.79        18.25 o                         
   3  -2   5       4179.33       4036.70        42.46 o                         
   4  -2   5        210.75        257.24         5.26 o                         
   5  -2   5       1229.46       1254.62        13.82 o                         
   6  -2   5        280.51        286.51         5.63 o                         
   7  -2   5          8.99          8.59         1.41 o                         
   8  -2   5        153.47        154.98         5.68 o                         
   9  -2   5         12.59         14.97         2.54 o                         
  10  -2   5         21.11         19.97         3.66 o                         
  -9  -1   5         11.11          6.78         3.66 o                         
  -8  -1   5         24.30         14.96         2.42 o                         
  -7  -1   5          1.50          1.73         1.35 o                         
  -6  -1   5        865.61        836.92         9.65 o                         
  -5  -1   5       1037.38       1019.16        10.72 o                         
  -4  -1   5        853.58        880.53         9.54 o                         
  -3  -1   5        750.84        745.60         8.30 o                         
  -2  -1   5        460.64        410.66         5.53 o                         
  -1  -1   5       2398.56       2314.74        24.55 o                         
   0  -1   5         74.69         91.25         2.51 o                         
   1  -1   5       1157.68       1299.03        12.21 o                         
   2  -1   5        132.32        168.09         3.23 o                         
   3  -1   5         40.82         30.68         3.00 o                         
   4  -1   5       1183.41       1177.62        12.53 o                         
   5  -1   5       1226.62       1216.33        12.87 o                         
   6  -1   5        217.95        249.81         6.62 o                         
   7  -1   5        130.45        118.71         3.34 o                         
   8  -1   5        356.29        332.88         7.79 o                         
   9  -1   5          0.48          0.83         1.39 o                         
  10  -1   5        208.10        198.93         6.42 o                         
  -9   0   5        335.03        321.69        13.92 o                         
  -8   0   5        101.88         95.60         4.79 o                         
  -7   0   5        115.50        122.39         5.19 o                         
  -6   0   5        433.05        412.57         6.89 o                         
  -5   0   5        244.80        243.23         4.62 o                         
  -4   0   5          9.62         12.58         1.35 o                         
  -3   0   5       1697.85       1707.36        14.62 o                         
  -2   0   5       4834.91       4948.04        34.15 o                         
  -1   0   5        885.10        865.67        10.10 o                         
   0   0   5        214.99        176.96         6.41 o                         
   1   0   5        101.83         84.23         2.71 o                         
   2   0   5         96.34         65.90         1.91 o                         
   3   0   5       5405.54       5714.08        44.35 o                         
   4   0   5       1307.42       1301.31        11.49 o                         
   5   0   5         70.55         66.70         2.59 o                         
   6   0   5        142.67        143.98         5.75 o                         
   7   0   5        131.95        125.68         3.84 o                         
   8   0   5       1817.43       1748.35        21.36 o                         
   9   0   5        154.19        151.88         5.01 o                         
  10   0   5         99.53         88.66         4.20 o                         
  -9   1   5         57.39         58.44         7.33 o                         
  -8   1   5        146.43        142.16         9.16 o                         
  -7   1   5          4.98          6.53         1.98 o                         
  -6   1   5        742.69        773.28        10.30 o                         
  -5   1   5        106.46        112.01         3.56 o                         
  -4   1   5         84.61         76.22         2.87 o                         
  -3   1   5          7.88          3.64         1.16 o                         
  -2   1   5        414.14        422.00         6.58 o                         
  -1   1   5       1591.53       1536.03        15.15 o                         
   0   1   5        693.02        796.07        11.14 o                         
   1   1   5        141.97        145.71         6.23 o                         
   2   1   5       2530.64       2491.67        24.04 o                         
   3   1   5       3326.26       3437.60        23.22 o                         
   4   1   5        895.17        936.88         9.08 o                         
   5   1   5        390.07        363.02         5.02 o                         
   6   1   5         21.48         19.76         1.39 o                         
   7   1   5       1183.76       1197.79        10.90 o                         
   8   1   5        363.38        370.27         6.78 o                         
   9   1   5        291.28        280.59         6.55 o                         
  10   1   5        142.50        147.74         4.88 o                         
  -9   2   5        137.58        135.01         9.89 o                         
  -8   2   5          5.71          5.86         3.48 o                         
  -7   2   5        654.23        634.03        19.42 o                         
  -6   2   5          4.77          4.54         1.42 o                         
  -5   2   5        167.02        172.00         5.19 o                         
  -4   2   5        111.64        106.89         5.25 o                         
  -3   2   5        668.75        686.07         9.37 o                         
  -2   2   5       2507.75       2652.18        46.91 o                         
  -1   2   5       6753.17       6790.92       101.81 o                         
   0   2   5       5001.71       5048.38        47.28 o                         
   1   2   5       1602.50       1694.77        19.04 o                         
   2   2   5        995.85        963.23        17.59 o                         
   3   2   5        576.51        573.47         6.84 o                         
   4   2   5       2309.97       2337.41        22.63 o                         
   5   2   5          3.75          1.00         1.32 o                         
   6   2   5        536.00        567.14         6.73 o                         
   7   2   5        147.07        137.25         3.18 o                         
   8   2   5       1072.27       1099.58        14.45 o                         
   9   2   5        145.72        141.99         4.25 o                         
  10   2   5          1.75          3.07         1.34 o                         
  11   2   5         87.34         82.31         6.32 o                         
  -8   3   5        120.18        113.58         8.98 o                         
  -7   3   5          5.49         12.75         4.49 o                         
  -6   3   5       1219.75       1146.63        17.29 o                         
  -5   3   5         76.31         68.44         4.00 o                         
  -4   3   5       1092.74       1061.61        13.16 o                         
  -3   3   5         15.43         17.73         1.83 o                         
  -2   3   5        134.71        131.72         3.80 o                         
  -1   3   5       1106.03       1054.96        12.14 o                         
   0   3   5        381.06        414.75        11.17 o                         
   1   3   5         62.23         58.27         2.85 o                         
   2   3   5       4018.78       4095.45        39.57 o                         
   3   3   5       1505.00       1488.41        16.58 o                         
   4   3   5       2815.06       2828.98        25.40 o                         
   5   3   5       1609.58       1658.39        14.36 o                         
   6   3   5         10.57         12.99         1.28 o                         
   7   3   5        321.72        295.68         4.63 o                         
   8   3   5        470.67        472.66         8.08 o                         
   9   3   5        177.47        173.97         4.81 o                         
  10   3   5          0.02         -0.14         1.17 o                         
  11   3   5         17.19         16.93         2.05 o                         
  -8   4   5         55.49         65.22         8.24 o                         
  -7   4   5         11.84         13.32         2.68 o                         
  -6   4   5          2.22          5.38         2.11 o                         
  -5   4   5         40.51         35.17         3.43 o                         
  -4   4   5         31.95         27.42         3.03 o                         
  -3   4   5        619.32        593.03        11.37 o                         
  -2   4   5          5.71          3.95         1.40 o                         
  -1   4   5       3829.26       3837.17        32.62 o                         
   0   4   5       2714.72       2948.10        90.31 o                         
   1   4   5       4330.43       4437.51        62.01 o                         
   2   4   5       1494.30       1523.38        18.39 o                         
   3   4   5        184.20        227.60         6.71 o                         
   4   4   5       1455.45       1487.29        20.26 o                         
   5   4   5         11.83         17.28         1.69 o                         
   6   4   5         43.40         38.05         2.58 o                         
   7   4   5         85.76         89.47         2.78 o                         
   8   4   5       1039.70       1001.59        13.22 o                         
   9   4   5          6.22          4.13         1.67 o                         
  10   4   5        207.37        201.45         5.52 o                         
  11   4   5         11.55          9.84         1.91 o                         
  -8   5   5         25.30         15.75         4.95 o                         
  -7   5   5        431.22        480.21        18.96 o                         
  -6   5   5        408.90        407.73        20.88 o                         
  -5   5   5        897.61        941.59        16.40 o                         
  -4   5   5        329.13        336.87        14.11 o                         
  -3   5   5         33.81         37.71         3.60 o                         
  -2   5   5        360.67        288.71        10.26 o                         
  -1   5   5        194.92        200.67         5.09 o                         
   0   5   5       1539.39       1579.56        32.79 o                         
   1   5   5        822.23        820.02        12.76 o                         
   2   5   5       4018.21       3925.22        39.57 o                         
   3   5   5          8.84         12.09         1.18 o                         
   4   5   5       1546.49       1422.27        11.64 o                         
   5   5   5         39.63         39.94         3.46 o                         
   6   5   5          6.99          6.47         1.29 o                         
   7   5   5        654.94        696.07         9.48 o                         
   8   5   5          2.23          3.33         1.50 o                         
   9   5   5         17.70         18.32         3.50 o                         
  10   5   5         21.21         19.75         2.63 o                         
  11   5   5        227.73        227.00         6.21 o                         
  -7   6   5         12.54          9.71         3.48 o                         
  -6   6   5          0.01          3.30         2.75 o                         
  -5   6   5         15.66         16.85         4.03 o                         
  -4   6   5        614.85        618.46        17.40 o                         
  -3   6   5         14.08          8.61         2.93 o                         
  -2   6   5       2138.06       2129.98        37.00 o                         
  -1   6   5       3853.84       3750.51        56.42 o                         
   0   6   5          7.16          2.35         1.41 o                         
   1   6   5       1074.76        957.39        14.77 o                         
   2   6   5        171.95        214.69         6.28 o                         
   3   6   5          8.51          1.00         0.94 o                         
   4   6   5         88.57         86.77         4.20 o                         
   5   6   5        101.62        121.59         4.83 o                         
   6   6   5        233.63        240.10         5.60 o                         
   7   6   5         48.55         57.35         4.75 o                         
   8   6   5       1403.82       1375.77        13.99 o                         
   9   6   5        282.69        280.01         7.19 o                         
  10   6   5        716.23        721.72        12.17 o                         
  11   6   5         78.80         66.41         4.23 o                         
  -7   7   5        137.45        137.94         8.61 o                         
  -6   7   5        133.56        124.20         8.24 o                         
  -5   7   5        517.01        509.83        16.49 o                         
  -4   7   5          7.73         11.17         3.66 o                         
  -3   7   5          2.13          2.38         2.56 o                         
  -2   7   5        338.02        318.76        12.27 o                         
  -1   7   5        357.50        351.39        15.02 o                         
   0   7   5        169.41        174.22        14.20 o                         
   1   7   5         72.14         59.81         4.27 o                         
   2   7   5        853.61        906.91        14.96 o                         
   3   7   5        474.84        521.03        31.88 o                         
   4   7   5       2818.36       2717.12        43.78 o                         
   5   7   5        151.67        130.46         5.35 o                         
   6   7   5        107.97        107.51         5.22 o                         
   7   7   5          5.15          7.22         2.84 o                         
   8   7   5         73.52         86.34         4.31 o                         
   9   7   5         52.31         53.97         5.15 o                         
  10   7   5         59.25         61.25         5.66 o                         
  11   7   5         23.00         22.23         5.31 o                         
  -6   8   5         30.44         39.94         6.05 o                         
  -5   8   5         36.34         49.46         6.78 o                         
  -4   8   5        195.53        205.54        10.81 o                         
  -3   8   5         16.12         16.30         4.21 o                         
  -2   8   5        107.51        107.17         7.88 o                         
  -1   8   5          2.97          9.53         3.48 o                         
   0   8   5        322.39        334.60         9.32 o                         
   1   8   5        787.02        805.84        18.04 o                         
   2   8   5         41.13         39.11         3.75 o                         
   3   8   5        290.94        273.79         8.16 o                         
   4   8   5         21.86         26.20         4.40 o                         
   5   8   5        251.82        234.85        10.08 o                         
   6   8   5         39.76         38.01         3.70 o                         
   7   8   5        633.76        662.74        13.09 o                         
   8   8   5        165.38        176.18         7.42 o                         
   9   8   5        382.56        388.00        15.39 o                         
  10   8   5        247.77        241.28         9.92 o                         
  -5   9   5        123.41        123.84         9.34 o                         
  -4   9   5          3.43          0.00         2.93 o                         
  -3   9   5          0.69         -0.92         2.56 o                         
  -2   9   5          2.48          2.02         3.11 o                         
  -1   9   5        123.48        131.35         9.16 o                         
   0   9   5         70.50         78.21         5.70 o                         
   1   9   5        463.73        466.16        11.53 o                         
   2   9   5        300.26        331.84         9.52 o                         
   3   9   5        888.05        862.01        15.93 o                         
   4   9   5       2902.55       2932.92        50.19 o                         
   5   9   5        322.66        331.40        13.19 o                         
   6   9   5       1057.01        976.97        23.27 o                         
   7   9   5         31.33         27.48         4.76 o                         
   8   9   5        177.52        169.17         6.82 o                         
   9   9   5         12.67         12.04         2.64 o                         
  10   9   5        204.71        222.66         9.90 o                         
  -5  10   5        126.81        122.92         9.71 o                         
  -4  10   5         23.38         17.22         4.95 o                         
  -3  10   5        299.65        332.68        15.02 o                         
  -2  10   5        777.21        802.57        23.82 o                         
  -1  10   5        878.78        900.21        25.28 o                         
   0  10   5         93.60         96.10         6.74 o                         
   1  10   5         59.76         68.36         5.63 o                         
   2  10   5        107.99         99.84         5.70 o                         
   3  10   5         16.98         22.03         3.36 o                         
   4  10   5        181.64        190.15        10.81 o                         
   5  10   5        283.12        316.56        13.56 o                         
   6  10   5          1.40          2.38         2.93 o                         
   7  10   5        455.69        441.68        15.57 o                         
   8  10   5         36.92         28.39         5.13 o                         
   9  10   5        287.56        324.80        12.46 o                         
  -4  11   5         34.53         38.29         6.96 o                         
  -3  11   5         35.42         30.78         6.41 o                         
  -2  11   5         27.28         25.10         6.05 o                         
  -1  11   5         20.01         15.39         5.31 o                         
   0  11   5        632.32        646.85        21.98 o                         
   1  11   5        171.70        175.87         8.03 o                         
   2  11   5        381.09        368.32        11.20 o                         
   3  11   5        268.66        269.48        13.56 o                         
   4  11   5        161.92        158.46        10.63 o                         
   5  11   5          5.38          9.53         3.85 o                         
   6  11   5        114.07        107.90         8.79 o                         
   7  11   5         11.28         21.62         4.95 o                         
   8  11   5         89.62         94.89         7.88 o                         
   9  11   5          6.81          2.93         3.48 o                         
  -3  12   5         96.90         90.86        10.26 o                         
  -2  12   5         22.07         23.27         5.86 o                         
  -1  12   5        135.76        138.13        11.17 o                         
   0  12   5        823.53        870.35        26.93 o                         
   1  12   5          2.68          5.50         3.04 o                         
   2  12   5          2.61          0.55         2.33 o                         
   3  12   5         95.62         88.12         9.89 o                         
   4  12   5         51.35         61.92         8.24 o                         
   5  12   5        124.01        106.07        10.44 o                         
   6  12   5        469.84        492.61        18.87 o                         
   7  12   5        109.06        114.68         9.16 o                         
   8  12   5         13.67         14.66         4.58 o                         
   9  12   5        172.76        187.41        10.99 o                         
  -2  13   5         69.58         63.93         9.34 o                         
  -1  13   5         14.76         13.56         5.50 o                         
   0  13   5         99.14         93.25        10.81 o                         
   1  13   5         28.49         31.65         5.04 o                         
   2  13   5         48.37         40.92         8.34 o                         
   3  13   5         57.46         50.01         8.24 o                         
   4  13   5         48.69         53.31         8.06 o                         
   5  13   5        102.05        100.94        10.63 o                         
   6  13   5         41.73         50.19         7.69 o                         
   7  13   5          6.90         10.26         4.58 o                         
   8  13   5          0.17          5.50         3.85 o                         
   0  14   5         32.08         27.48         7.33 o                         
   1  14   5          3.27          6.78         5.13 o                         
   2  14   5         28.65         30.37         5.11 o                         
   3  14   5         12.92          5.31         4.95 o                         
   4  14   5         89.61        110.10        11.91 o                         
   5  14   5          2.59          1.47         4.21 o                         
   6  14   5         51.09         50.38         8.24 o                         
  -4 -13   6         34.81         44.33         8.43 o                         
  -3 -13   6          0.79          0.73         4.21 o                         
  -2 -13   6         89.41         89.95        11.72 o                         
  -1 -13   6         28.47         38.39         6.11 o                         
   0 -13   6         26.87         31.51         7.88 o                         
   1 -13   6          3.38          6.59         5.31 o                         
  -6 -12   6          6.40          2.93         4.40 o                         
  -5 -12   6          6.13         -0.92         3.66 o                         
  -4 -12   6        101.19        110.83        12.27 o                         
  -3 -12   6         12.18         15.02         5.68 o                         
  -2 -12   6          6.07          7.14         4.76 o                         
  -1 -12   6          8.37          6.42         2.35 o                         
   0 -12   6          1.77         -0.21         2.24 o                         
   1 -12   6        732.42        756.04        27.85 o                         
   2 -12   6         57.54         65.95        10.08 o                         
   3 -12   6        175.96        185.21        13.74 o                         
  -7 -11   6        238.46        218.92        13.56 o                         
  -6 -11   6         23.33         21.43         6.05 o                         
  -5 -11   6        282.33        307.21        16.30 o                         
  -4 -11   6        179.78        173.67        12.46 o                         
  -3 -11   6        168.25        155.71        11.91 o                         
  -2 -11   6        131.40        125.30        12.27 o                         
  -1 -11   6         11.03         10.11         3.20 o                         
   0 -11   6          9.91          7.77         2.32 o                         
   1 -11   6          1.37          8.43         4.76 o                         
   2 -11   6         45.53         51.84         8.61 o                         
   3 -11   6         18.66         12.46         4.95 o                         
   4 -11   6        200.85        180.81        13.01 o                         
  -7 -10   6        104.12         85.37         9.53 o                         
  -6 -10   6         20.12         21.98         5.68 o                         
  -5 -10   6          4.59          8.43         4.40 o                         
  -4 -10   6        338.94        352.65        16.67 o                         
  -3 -10   6         99.24         85.18        10.08 o                         
  -2 -10   6        996.03        967.26        28.58 o                         
  -1 -10   6        646.37        654.21        12.29 o                         
   0 -10   6        133.22        125.63         5.60 o                         
   1 -10   6        161.90        181.94        12.00 o                         
   2 -10   6         60.66         66.13         8.79 o                         
   3 -10   6        292.38        276.80        15.21 o                         
   4 -10   6          0.13          4.03         4.21 o                         
   5 -10   6         37.80         46.35         7.69 o                         
  -8  -9   6         66.08         47.63         6.96 o                         
  -7  -9   6         70.33         61.37         7.69 o                         
  -6  -9   6         72.04         76.57         8.61 o                         
  -5  -9   6        264.28        258.85        13.56 o                         
  -4  -9   6         51.68         58.44         7.88 o                         
  -3  -9   6       1419.18       1381.46        33.52 o                         
  -2  -9   6        588.31        582.37        14.51 o                         
  -1  -9   6         20.06         25.37         3.48 o                         
   0  -9   6          2.03          8.72         1.99 o                         
   1  -9   6        821.18        797.46        12.99 o                         
   2  -9   6        188.85        201.33        12.27 o                         
   3  -9   6        260.15        236.87        13.56 o                         
   4  -9   6        316.72        304.10        15.21 o                         
   5  -9   6          2.54          2.93         3.66 o                         
   6  -9   6         67.37         59.17         8.24 o                         
  -8  -8   6         91.25         97.68         6.67 o                         
  -7  -8   6          0.10         -1.83         2.75 o                         
  -6  -8   6         10.07          9.16         3.85 o                         
  -5  -8   6        435.89        440.03        16.85 o                         
  -4  -8   6          8.21          8.24         3.66 o                         
  -3  -8   6        481.93        497.19        17.95 o                         
  -2  -8   6        913.91        908.97        28.76 o                         
  -1  -8   6         10.26          7.54         1.79 o                         
   0  -8   6         94.99         90.91         4.46 o                         
   1  -8   6       2034.32       1959.34        32.28 o                         
   2  -8   6        145.10        156.45        10.44 o                         
   3  -8   6        339.82        329.01        14.84 o                         
   4  -8   6         50.08         41.04         6.59 o                         
   5  -8   6          0.57          0.55         3.30 o                         
   6  -8   6          0.80          3.85         3.48 o                         
   7  -8   6        193.01        198.40        11.72 o                         
  -9  -7   6          1.05          2.38         4.58 o                         
  -8  -7   6        659.04        633.01        15.11 o                         
  -7  -7   6        113.89        110.43         6.64 o                         
  -6  -7   6        996.79       1024.41        25.46 o                         
  -5  -7   6         92.72         87.75         8.43 o                         
  -4  -7   6         38.20         26.20         4.95 o                         
  -3  -7   6        525.70        543.35        17.77 o                         
  -2  -7   6        135.07        141.41         7.24 o                         
  -1  -7   6        228.35        218.70         5.82 o                         
   0  -7   6         63.42         62.49         3.51 o                         
   1  -7   6        439.01        451.43         8.57 o                         
   2  -7   6         24.81         22.61         2.81 o                         
   3  -7   6         60.09         57.71         7.14 o                         
   4  -7   6        130.35        161.94        10.08 o                         
   5  -7   6         46.88         41.04         6.41 o                         
   6  -7   6        652.99        687.16        21.25 o                         
   7  -7   6         48.74         57.89         7.33 o                         
  -9  -6   6        180.77        199.54        10.29 o                         
  -8  -6   6          1.00          0.33         1.84 o                         
  -7  -6   6        124.75        120.97         5.67 o                         
  -6  -6   6        108.48        107.15         6.23 o                         
  -5  -6   6        637.71        632.02        18.32 o                         
  -4  -6   6         81.33         78.96         7.51 o                         
  -3  -6   6        513.42        507.99        16.30 o                         
  -2  -6   6       1768.36       1788.49        18.98 o                         
  -1  -6   6       1500.76       1515.75        16.95 o                         
   0  -6   6         34.24         47.22         3.02 o                         
   1  -6   6        120.88        113.71         4.10 o                         
   2  -6   6        431.93        431.34         7.84 o                         
   3  -6   6        339.20        323.70        13.01 o                         
   4  -6   6        176.96        182.28        10.08 o                         
   5  -6   6         15.16         21.62         4.58 o                         
   6  -6   6        184.91        210.67        10.99 o                         
   7  -6   6        256.29        292.01        12.64 o                         
   8  -6   6         97.72         99.66         7.88 o                         
  -9  -5   6         88.83         93.16         7.96 o                         
  -8  -5   6        258.18        269.84        11.14 o                         
  -7  -5   6         10.39          8.56         2.26 o                         
  -6  -5   6        904.57        897.11        16.11 o                         
  -5  -5   6         62.11         64.38         5.06 o                         
  -4  -5   6         28.59         40.24         5.59 o                         
  -3  -5   6        154.75        133.91         7.88 o                         
  -2  -5   6        125.05        130.76         4.02 o                         
  -1  -5   6        712.24        748.89        16.71 o                         
   0  -5   6        554.09        548.76         8.59 o                         
   1  -5   6         24.89         26.29         2.23 o                         
   2  -5   6       1642.78       1666.37        17.39 o                         
   3  -5   6       4215.58       4109.93        62.65 o                         
   4  -5   6         41.43         34.62         4.95 o                         
   5  -5   6         95.93         89.44         4.85 o                         
   6  -5   6        183.34        203.26        13.10 o                         
   7  -5   6          3.09          6.59         2.13 o                         
   8  -5   6        103.79        106.17         5.37 o                         
  -9  -4   6         47.51         53.09        10.26 o                         
  -8  -4   6         28.31         25.75         5.31 o                         
  -7  -4   6         65.73         54.54         4.26 o                         
  -6  -4   6         98.43        100.39         4.70 o                         
  -5  -4   6         74.64         70.17         4.19 o                         
  -4  -4   6        544.00        512.35        11.53 o                         
  -3  -4   6        766.97        714.27        17.77 o                         
  -2  -4   6        333.13        308.20         5.38 o                         
  -1  -4   6       2109.49       2111.00        37.62 o                         
   0  -4   6       1692.77       1578.81        16.09 o                         
   1  -4   6          7.92          9.48         1.39 o                         
   2  -4   6       2011.81       1958.21        16.51 o                         
   3  -4   6        403.41        422.90         6.56 o                         
   4  -4   6         73.59         77.19         4.31 o                         
   5  -4   6         18.69         24.11         2.85 o                         
   6  -4   6       1681.01       1726.60        23.12 o                         
   7  -4   6        591.23        596.63        11.91 o                         
   8  -4   6        307.33        303.92        12.09 o                         
   9  -4   6        205.08        209.76        10.26 o                         
  -9  -3   6         31.87         31.82         4.79 o                         
  -8  -3   6        192.35        221.39         9.56 o                         
  -7  -3   6        617.70        612.27        10.77 o                         
  -6  -3   6        195.57        202.23         6.21 o                         
  -5  -3   6         12.89         12.79         1.97 o                         
  -4  -3   6        217.53        222.57         5.87 o                         
  -3  -3   6          9.43         21.60         2.81 o                         
  -2  -3   6        531.33        486.74         6.63 o                         
  -1  -3   6        326.65        362.58         6.08 o                         
   0  -3   6       4329.79       4423.63        35.06 o                         
   1  -3   6        608.23        639.02         8.50 o                         
   2  -3   6       3573.90       3657.75        26.24 o                         
   3  -3   6       3908.96       3718.39        29.79 o                         
   4  -3   6         76.64         75.30         6.32 o                         
   5  -3   6        204.53        229.92         8.15 o                         
   6  -3   6        213.83        204.35         8.52 o                         
   7  -3   6          5.86          4.23         1.75 o                         
   8  -3   6          3.65          3.66         2.56 o                         
   9  -3   6         35.11         44.88         5.50 o                         
  -9  -2   6          1.54         -2.75         2.93 o                         
  -8  -2   6         16.56         12.56         3.57 o                         
  -7  -2   6         64.19         60.11         3.62 o                         
  -6  -2   6        217.08        224.25         6.08 o                         
  -5  -2   6        261.92        259.63         6.92 o                         
  -4  -2   6       2015.28       2046.57        33.40 o                         
  -3  -2   6       3553.59       3605.26        27.55 o                         
  -2  -2   6       1226.35       1303.83        12.54 o                         
  -1  -2   6       3285.63       3454.90        35.62 o                         
   0  -2   6        400.06        406.37         6.28 o                         
   1  -2   6       1144.44       1187.86        12.26 o                         
   2  -2   6        132.77        109.51         4.44 o                         
   3  -2   6        349.13        339.89         7.21 o                         
   4  -2   6          2.77          3.49         1.09 o                         
   5  -2   6        149.40        156.09         4.38 o                         
   6  -2   6          3.19         14.70         4.59 o                         
   7  -2   6          2.48          2.80         1.84 o                         
   8  -2   6        577.23        625.42        16.12 o                         
   9  -2   6          5.92          7.88         2.75 o                         
  10  -2   6         26.04         24.18         4.21 o                         
  -9  -1   6        346.89        340.19        15.94 o                         
  -8  -1   6          2.95          2.20         3.30 o                         
  -7  -1   6        353.08        375.94         7.81 o                         
  -6  -1   6        439.23        439.28         8.41 o                         
  -5  -1   6        211.59        208.53         4.62 o                         
  -4  -1   6         18.85         12.11         1.44 o                         
  -3  -1   6          5.16          8.25         2.83 o                         
  -2  -1   6          2.73          2.51         0.74 o                         
  -1  -1   6         90.75        107.89         3.52 o                         
   0  -1   6       1846.32       1730.17        33.52 o                         
   1  -1   6        113.10        124.80         3.55 o                         
   2  -1   6       3881.98       4019.88        31.29 o                         
   3  -1   6        136.27        119.33         2.93 o                         
   4  -1   6       1655.85       1669.10        17.04 o                         
   5  -1   6         50.27         43.36         2.47 o                         
   6  -1   6         75.94         90.24         3.23 o                         
   7  -1   6        137.92        126.81         3.85 o                         
   8  -1   6        132.53        125.36        12.09 o                         
   9  -1   6        179.75        178.59         7.88 o                         
  10  -1   6          1.49          4.76         1.97 o                         
  -9   0   6          3.28          0.73         3.66 o                         
  -8   0   6        113.67        117.43         9.16 o                         
  -7   0   6          1.31         -0.82         1.45 o                         
  -6   0   6        429.09        439.05         9.59 o                         
  -5   0   6         90.53         83.75         6.27 o                         
  -4   0   6        585.18        582.19         7.75 o                         
  -3   0   6       1768.81       1675.86        18.32 o                         
  -2   0   6       1227.22       1345.00        11.08 o                         
  -1   0   6       1859.15       1782.06        17.79 o                         
   0   0   6       1070.00       1206.97        16.67 o                         
   1   0   6        736.92        710.03        11.48 o                         
   2   0   6        252.66        261.42         4.47 o                         
   3   0   6         13.51         36.01         2.04 o                         
   4   0   6          4.54          2.53         1.16 o                         
   5   0   6        619.14        609.02         9.61 o                         
   6   0   6        504.05        550.68        13.30 o                         
   7   0   6       1523.10       1541.39        15.84 o                         
   8   0   6        353.27        345.00         8.22 o                         
   9   0   6        120.55        134.39         7.51 o                         
  10   0   6         13.38         11.11         2.27 o                         
  -9   1   6         76.44         80.24         8.98 o                         
  -8   1   6        220.08        227.71        12.46 o                         
  -7   1   6        747.09        765.26        13.31 o                         
  -6   1   6        165.28        164.43         5.89 o                         
  -5   1   6         61.67         70.59         4.76 o                         
  -4   1   6        551.85        515.35        12.36 o                         
  -3   1   6        152.39        166.97         4.73 o                         
  -2   1   6         13.14         18.42         2.09 o                         
  -1   1   6        558.70        564.09         8.45 o                         
   0   1   6        437.51        418.72        11.17 o                         
   1   1   6         42.39         16.66         2.00 o                         
   2   1   6        710.37        669.76         9.41 o                         
   3   1   6        864.13        782.08         7.65 o                         
   4   1   6        762.14        709.84         7.93 o                         
   5   1   6        754.60        824.84         8.88 o                         
   6   1   6         22.87         21.84         1.66 o                         
   7   1   6         11.92         12.73         1.36 o                         
   8   1   6        206.59        219.54         5.63 o                         
   9   1   6         18.36         14.84         2.24 o                         
  10   1   6        426.17        422.52         9.23 o                         
  -8   2   6         19.99         21.80         5.13 o                         
  -7   2   6        357.42        369.53        10.26 o                         
  -6   2   6        412.33        417.87         9.68 o                         
  -5   2   6        106.35         90.98         8.24 o                         
  -4   2   6        632.69        648.09        12.73 o                         
  -3   2   6        375.23        371.17         8.66 o                         
  -2   2   6        735.73        695.79        11.09 o                         
  -1   2   6       3153.57       3157.57        27.71 o                         
   0   2   6         19.84         36.72         2.78 o                         
   1   2   6        281.95        322.05         9.71 o                         
   2   2   6        284.85        250.60         5.89 o                         
   3   2   6       1865.59       2009.67        16.28 o                         
   4   2   6       2182.48       2273.09        19.45 o                         
   5   2   6       1226.07       1294.47        12.22 o                         
   6   2   6        424.60        408.65         5.91 o                         
   7   2   6       1044.75       1018.19        10.47 o                         
   8   2   6        260.99        246.75         6.65 o                         
   9   2   6        193.04        185.61         5.22 o                         
  10   2   6         18.54         13.87         3.57 o                         
  11   2   6         32.06         28.55         2.90 o                         
  -8   3   6          1.24          1.47         3.30 o                         
  -7   3   6        512.36        507.53        11.07 o                         
  -6   3   6         28.65         32.10         3.43 o                         
  -5   3   6         22.97         24.35         3.04 o                         
  -4   3   6        295.40        335.15        11.27 o                         
  -3   3   6        847.77        864.83        33.43 o                         
  -2   3   6          2.17          3.92         1.13 o                         
  -1   3   6        254.75        232.12         7.73 o                         
   0   3   6       1608.65       1749.62        20.98 o                         
   1   3   6        665.44        635.96        10.56 o                         
   2   3   6       4032.04       3965.05        39.44 o                         
   3   3   6       1800.97       1844.71        14.46 o                         
   4   3   6         37.48         26.90         2.10 o                         
   5   3   6         57.64         62.34         2.47 o                         
   6   3   6         68.42         80.45         2.75 o                         
   7   3   6         93.12        105.31         3.12 o                         
   8   3   6       1094.53       1077.86        14.91 o                         
   9   3   6          3.42         10.23         2.89 o                         
  10   3   6         15.28         14.53         2.13 o                         
  11   3   6          9.56          7.50         1.83 o                         
  -8   4   6         74.53         62.65         8.43 o                         
  -7   4   6        139.16        142.92         6.17 o                         
  -6   4   6        476.07        471.00        18.87 o                         
  -5   4   6        274.13        288.69         9.80 o                         
  -4   4   6        801.69        808.63        14.68 o                         
  -3   4   6         97.51        106.64         5.02 o                         
  -2   4   6       4083.98       4200.42        45.25 o                         
  -1   4   6        663.18        665.22         9.85 o                         
   0   4   6          1.65          2.36         1.28 o                         
   1   4   6         73.81         81.73         3.69 o                         
   2   4   6        329.80        303.82         8.61 o                         
   3   4   6         82.14         75.44         3.25 o                         
   4   4   6         35.23         31.90         2.68 o                         
   5   4   6        420.32        409.70         7.09 o                         
   6   4   6        365.35        357.15         5.88 o                         
   7   4   6       1841.18       1884.45        17.27 o                         
   8   4   6        645.34        639.21        14.89 o                         
   9   4   6         98.56        112.46         4.42 o                         
  10   4   6        113.72        113.84         4.55 o                         
  11   4   6         34.43         33.74         3.01 o                         
  -7   5   6        108.93         85.00         6.59 o                         
  -6   5   6         17.50         14.47         3.66 o                         
  -5   5   6        127.90        122.92         7.51 o                         
  -4   5   6        394.73        362.71         9.80 o                         
  -3   5   6         88.06         91.05         6.41 o                         
  -2   5   6       1706.90       1698.75        31.51 o                         
  -1   5   6       1870.54       1861.73        19.14 o                         
   0   5   6         28.34         18.51         2.39 o                         
   1   5   6        799.27        807.96        13.15 o                         
   2   5   6       2413.23       2408.16        27.53 o                         
   3   5   6         75.37         81.19         4.20 o                         
   4   5   6        606.60        573.44         8.04 o                         
   5   5   6        765.49        727.39        12.76 o                         
   6   5   6         27.21         25.23         2.23 o                         
   7   5   6          2.49          2.71         1.14 o                         
   8   5   6        236.69        247.88         5.08 o                         
   9   5   6         39.79         33.06         3.06 o                         
  10   5   6        469.13        455.79         9.32 o                         
  11   5   6         42.06         40.50         3.80 o                         
  -7   6   6        142.47        144.91         8.79 o                         
  -6   6   6        108.65         91.23         7.14 o                         
  -5   6   6        850.79        834.08        21.43 o                         
  -4   6   6        802.61        776.74        20.52 o                         
  -3   6   6          6.88          9.90         2.20 o                         
  -2   6   6       1138.26       1210.72        26.20 o                         
  -1   6   6         25.13         21.16         4.85 o                         
   0   6   6        528.74        547.93        15.75 o                         
   1   6   6        114.51        126.04         5.05 o                         
   2   6   6       3038.71       3016.54        33.55 o                         
   3   6   6        114.34        142.88         5.25 o                         
   4   6   6       1672.34       1683.91        30.41 o                         
   5   6   6         77.43         74.91         7.79 o                         
   7   6   6        528.82        515.13        10.33 o                         
   8   6   6         10.51         10.77         1.85 o                         
   9   6   6        317.74        307.72         9.85 o                         
  10   6   6          0.41         -0.50         2.07 o                         
  11   6   6         12.97         12.89         3.13 o                         
  -6   7   6         51.72         60.64         6.96 o                         
  -5   7   6         12.94          6.23         3.48 o                         
  -4   7   6        531.94        530.16        17.04 o                         
  -3   7   6         38.93         40.49         5.68 o                         
  -2   7   6        290.07        302.27        12.46 o                         
  -1   7   6        862.19        932.75        16.00 o                         
   0   7   6        215.16        211.98         7.12 o                         
   1   7   6        555.74        574.03        11.79 o                         
   2   7   6         15.58         15.08         2.39 o                         
   3   7   6        963.25        977.87        15.74 o                         
   4   7   6        305.25        296.22        11.36 o                         
   5   7   6        319.38        340.19        11.91 o                         
   6   7   6        117.49        110.62         5.09 o                         
   7   7   6        646.33        656.92        12.65 o                         
   8   7   6        460.68        440.58         9.81 o                         
   9   7   6          3.60          7.49         2.68 o                         
  10   7   6        630.43        620.40        15.29 o                         
  -6   8   6         18.50         25.46         5.50 o                         
  -5   8   6        230.99        197.85        10.99 o                         
  -4   8   6         24.62         22.93         3.55 o                         
  -3   8   6        109.78        116.51         8.43 o                         
  -2   8   6        107.43         98.92         7.69 o                         
  -1   8   6         25.72         24.36         4.76 o                         
   0   8   6          0.30          0.18         1.55 o                         
   1   8   6         39.25         28.88         5.68 o                         
   2   8   6         60.72         54.32         6.32 o                         
   3   8   6         85.50         75.16         4.72 o                         
   4   8   6       4139.27       4135.58        63.38 o                         
   5   8   6         31.48         23.08         4.21 o                         
   6   8   6        451.40        466.04        14.84 o                         
   7   8   6        480.05        465.37        11.08 o                         
   8   8   6         72.27         73.38         5.04 o                         
   9   8   6         16.62         22.58         2.99 o                         
  10   8   6        114.67        125.19         7.68 o                         
  -5   9   6          3.34          6.23         3.85 o                         
  -4   9   6         34.94         26.20         5.50 o                         
  -3   9   6         35.79         44.70         6.59 o                         
  -2   9   6        981.26        923.29        24.91 o                         
  -1   9   6         15.77         12.09         4.21 o                         
   0   9   6        370.90        389.65        15.39 o                         
   1   9   6         30.62         34.22         3.88 o                         
   2   9   6        251.91        235.11        10.35 o                         
   3   9   6        878.99        848.91        15.87 o                         
   4   9   6        196.55        186.49        10.26 o                         
   5   9   6         59.64         65.03         7.14 o                         
   6   9   6          3.91         11.17         3.66 o                         
   7   9   6        797.79        814.48        21.07 o                         
   8   9   6        295.76        284.50        11.54 o                         
   9   9   6        348.70        361.96         9.95 o                         
  10   9   6        104.40        110.34        13.10 o                         
  -4  10   6          7.75          4.40         3.85 o                         
  -3  10   6        116.71        101.86         9.89 o                         
  -2  10   6         32.35         30.23         6.05 o                         
  -1  10   6         22.12         16.85         4.76 o                         
   0  10   6        370.20        385.69        12.27 o                         
   1  10   6       1548.69       1573.26        48.36 o                         
   2  10   6         52.59         54.99         7.14 o                         
   3  10   6        441.12        443.08        11.79 o                         
   4  10   6        895.38        892.15        24.00 o                         
   5  10   6        264.58        262.70        12.27 o                         
   6  10   6        540.41        508.91        17.40 o                         
   7  10   6          5.29          9.53         3.66 o                         
   8  10   6        183.88        162.86         9.53 o                         
   9  10   6         54.54         63.38         6.78 o                         
  -3  11   6          0.90          4.58         4.03 o                         
  -2  11   6        455.91        414.02        17.40 o                         
  -1  11   6         78.65        102.95        10.44 o                         
   0  11   6        654.10        616.44        21.43 o                         
   1  11   6        394.19        431.09        38.93 o                         
   2  11   6         18.24         19.69         3.69 o                         
   3  11   6         58.00         55.87         7.69 o                         
   4  11   6        110.47        120.54         9.34 o                         
   5  11   6          1.04          0.18         2.75 o                         
   6  11   6        417.13        435.45        16.85 o                         
   7  11   6         81.25         79.69         8.43 o                         
   8  11   6        177.62        198.21        11.17 o                         
   9  11   6        298.00        323.88        13.56 o                         
  -2  12   6         33.03         46.53         7.88 o                         
  -1  12   6        223.21        250.24        14.66 o                         
   0  12   6         93.68        100.39        10.99 o                         
   1  12   6        258.62        289.69        10.95 o                         
   2  12   6         39.74         48.79         5.50 o                         
   3  12   6        399.80        395.33        17.59 o                         
   4  12   6         45.89         56.24         8.24 o                         
   5  12   6         47.27         54.04         7.69 o                         
   6  12   6         62.18         64.85         8.24 o                         
   7  12   6          3.54          6.59         4.03 o                         
   8  12   6        167.48        179.90        10.99 o                         
  -1  13   6         74.74         56.79         8.79 o                         
   0  13   6         74.68         69.61         9.53 o                         
   1  13   6         29.18         30.59         7.33 o                         
   2  13   6        181.90        190.37         9.32 o                         
   3  13   6          0.07         -0.92         3.48 o                         
   4  13   6         69.73         70.16         9.16 o                         
   5  13   6          0.38          3.48         3.85 o                         
   6  13   6        131.85        126.04        10.44 o                         
   7  13   6          2.25          4.95         4.21 o                         
   1  14   6         50.30         66.32         9.89 o                         
   2  14   6         48.15         56.43         6.67 o                         
   3  14   6         52.86         47.26         8.43 o                         
   4  14   6         16.55         21.80         6.23 o                         
   5  14   6         96.02        100.57        11.17 o                         
   6  14   6         97.02         91.96        10.44 o                         
  -3 -13   7          2.53          2.38         4.76 o                         
  -2 -13   7         49.32         43.97         8.98 o                         
  -1 -13   7          5.47          8.98         5.31 o                         
  -5 -12   7        220.36        237.42        15.57 o                         
  -4 -12   7         21.37         15.39         5.68 o                         
  -3 -12   7        100.83        106.62        12.46 o                         
  -2 -12   7        109.94         91.23        11.17 o                         
  -1 -12   7          0.41          0.54         2.12 o                         
   0 -12   7         29.04         30.50         4.51 o                         
   1 -12   7         11.60         14.84         6.41 o                         
   2 -12   7          9.98         13.37         5.86 o                         
  -6 -11   7         16.80         10.63         4.95 o                         
  -5 -11   7          5.80          1.83         3.85 o                         
  -4 -11   7          5.67          7.33         4.58 o                         
  -3 -11   7         20.30         19.05         5.86 o                         
  -2 -11   7        264.76        285.60        16.12 o                         
  -1 -11   7         74.25         58.39         4.77 o                         
   0 -11   7          1.10         -0.08         1.85 o                         
   1 -11   7        129.07        122.92        12.82 o                         
   2 -11   7        130.95        151.50        12.46 o                         
   3 -11   7        360.06        354.66        18.69 o                         
  -7 -10   7         28.96         18.50         5.68 o                         
  -6 -10   7          0.85          0.92         3.48 o                         
  -5 -10   7         83.73         86.83        10.08 o                         
  -4 -10   7         52.54         35.36         6.78 o                         
  -3 -10   7        365.63        362.91        17.40 o                         
  -2 -10   7        217.34        247.49        14.29 o                         
  -1 -10   7          0.36          2.02         1.92 o                         
   0 -10   7        190.32        177.65         6.49 o                         
   1 -10   7          6.09          3.17         2.33 o                         
   2 -10   7        110.17        113.40        11.72 o                         
   3 -10   7        112.25         93.43        10.81 o                         
   4 -10   7         47.62         43.78         7.69 o                         
   5 -10   7         39.50         49.46         8.24 o                         
  -7  -9   7         53.37         52.58         7.51 o                         
  -6  -9   7         25.20         22.17         5.50 o                         
  -5  -9   7          0.47          2.56         3.30 o                         
  -4  -9   7          0.08         -2.38         3.11 o                         
  -3  -9   7          1.55          5.13         3.85 o                         
  -2  -9   7        702.81        665.54        22.72 o                         
  -1  -9   7        453.46        449.36         9.81 o                         
   0  -9   7        696.73        721.77        12.69 o                         
   1  -9   7        861.82        891.97        16.73 o                         
   2  -9   7         56.94         48.36         7.69 o                         
   3  -9   7        154.87        148.94        10.99 o                         
   4  -9   7          2.92          2.20         3.85 o                         
   5  -9   7         39.96         26.38         6.23 o                         
   6  -9   7          1.83          0.37         3.66 o                         
  -8  -8   7        105.02        114.14         7.42 o                         
  -7  -8   7        221.92        230.09        12.46 o                         
  -6  -8   7        124.73        139.23         9.89 o                         
  -5  -8   7        783.22        769.96        23.45 o                         
  -4  -8   7         25.61         24.73         5.50 o                         
  -3  -8   7       2208.24       2215.53        44.70 o                         
  -2  -8   7        277.77        281.20        14.11 o                         
  -1  -8   7        102.96        102.44         4.74 o                         
   0  -8   7          6.05          4.47         1.71 o                         
   1  -8   7        285.60        271.63         7.20 o                         
   2  -8   7          6.88          8.23         2.24 o                         
   3  -8   7        469.93        483.45        18.87 o                         
   4  -8   7        286.11        303.55        14.84 o                         
   5  -8   7          3.90          4.76         3.66 o                         
   6  -8   7        262.04        263.25        14.11 o                         
  -8  -7   7        118.65        121.42         7.15 o                         
  -7  -7   7        124.01        129.06         7.04 o                         
  -6  -7   7         97.46        105.34         8.43 o                         
  -5  -7   7        371.64        362.91        15.02 o                         
  -4  -7   7        149.03        140.33         9.34 o                         
  -3  -7   7         66.37         66.50         7.69 o                         
  -2  -7   7        850.83        873.64        16.90 o                         
  -1  -7   7         99.65         88.15         4.31 o                         
   0  -7   7        946.64        929.61        13.42 o                         
   1  -7   7          9.57         10.18         1.99 o                         
   2  -7   7        136.55        140.35         5.68 o                         
   3  -7   7        491.51        486.01        17.59 o                         
   4  -7   7        511.28        489.31        17.95 o                         
   5  -7   7          9.05          8.43         3.66 o                         
   6  -7   7         13.08         14.66         4.58 o                         
   7  -7   7         85.15        114.68         9.16 o                         
  -8  -6   7        184.37        175.57         7.83 o                         
  -7  -6   7        199.15        214.91        14.56 o                         
  -6  -6   7        830.82        804.65        16.74 o                         
  -5  -6   7       1206.90       1213.47        28.03 o                         
  -4  -6   7          1.92          4.03         2.75 o                         
  -3  -6   7       1164.39       1145.87        26.93 o                         
  -2  -6   7        367.89        357.22         9.91 o                         
  -1  -6   7         18.11         17.91         2.20 o                         
   0  -6   7         45.34         44.80         4.69 o                         
   1  -6   7        664.60        644.13        10.32 o                         
   2  -6   7        390.53        400.71         8.35 o                         
   3  -6   7        950.04        953.34        24.73 o                         
   4  -6   7         66.21         65.95         7.51 o                         
   5  -6   7        188.08        193.82        10.81 o                         
   6  -6   7        693.39        706.76        21.07 o                         
   7  -6   7        182.24        207.37        11.36 o                         
   8  -6   7        138.50        134.46         9.34 o                         
  -8  -5   7          0.92          0.89         1.87 o                         
  -7  -5   7         50.01         47.08         4.62 o                         
  -6  -5   7         35.35         38.32         4.30 o                         
  -5  -5   7         76.05         90.84         6.41 o                         
  -4  -5   7        132.61        109.00         7.51 o                         
  -3  -5   7        426.01        427.21        14.66 o                         
  -2  -5   7        386.88        381.35         9.64 o                         
  -1  -5   7         52.73         68.41         9.47 o                         
   0  -5   7       1544.41       1608.33        17.40 o                         
   1  -5   7        335.99        320.85        11.50 o                         
   2  -5   7        403.77        422.26         7.71 o                         
   3  -5   7         58.44         55.67         3.32 o                         
   4  -5   7        362.10        364.19        13.74 o                         
   5  -5   7        472.92        449.01        15.57 o                         
   6  -5   7        307.89        311.24        13.01 o                         
   7  -5   7         29.40         38.65         5.68 o                         
   8  -5   7        218.01        209.21        10.44 o                         
  -9  -4   7         18.74         17.96         4.34 o                         
  -8  -4   7        134.59        125.57         8.21 o                         
  -7  -4   7          5.75          9.18         2.26 o                         
  -6  -4   7        565.71        583.25        11.82 o                         
  -5  -4   7         40.31         37.71         4.70 o                         
  -4  -4   7        300.61        294.04         7.39 o                         
  -3  -4   7        998.64        984.48        22.72 o                         
  -2  -4   7        193.48        210.73         9.34 o                         
  -1  -4   7        922.50        916.47        18.15 o                         
   0  -4   7        376.79        387.80         6.98 o                         
   1  -4   7         44.44         39.60         2.64 o                         
   2  -4   7        189.59        186.18         5.25 o                         
   3  -4   7       5025.66       5017.35        85.46 o                         
   4  -4   7        551.89        527.05        15.94 o                         
   5  -4   7        928.17        958.85        38.20 o                         
   6  -4   7         10.97         16.03         2.58 o                         
   7  -4   7          9.54          9.62         2.33 o                         
   8  -4   7         45.52         52.56         4.33 o                         
   9  -4   7        115.52        132.81         8.79 o                         
  -9  -3   7        225.32        238.48        10.67 o                         
  -8  -3   7         88.04         71.70         6.73 o                         
  -7  -3   7        213.14        223.24         6.69 o                         
  -6  -3   7         23.04         21.71         2.77 o                         
  -5  -3   7        594.16        568.68        10.45 o                         
  -4  -3   7        398.50        421.98         9.09 o                         
  -3  -3   7       2038.95       1968.13        21.37 o                         
  -2  -3   7         76.26         67.50         3.76 o                         
  -1  -3   7        844.00        817.12        12.45 o                         
   0  -3   7         91.61         85.80         3.12 o                         
   1  -3   7         89.13         72.31         4.00 o                         
   2  -3   7       3318.37       3337.10        28.26 o                         
   3  -3   7        172.22        175.32         5.61 o                         
   4  -3   7        199.03        196.14         6.41 o                         
   5  -3   7        622.98        614.54        11.72 o                         
   6  -3   7        648.55        703.20        12.89 o                         
   7  -3   7         79.63         70.02         6.87 o                         
   8  -3   7        597.93        580.34        13.10 o                         
   9  -3   7         51.25         53.13         6.23 o                         
  -9  -2   7        105.80        107.90        11.36 o                         
  -8  -2   7        111.48        115.19         7.64 o                         
  -7  -2   7         60.15         72.41         5.99 o                         
  -6  -2   7       1391.28       1422.59        18.08 o                         
  -5  -2   7        324.79        308.02         8.32 o                         
  -4  -2   7        701.99        660.32        13.28 o                         
  -3  -2   7        178.98        170.48         5.02 o                         
  -2  -2   7          0.05          0.26         1.20 o                         
  -1  -2   7          6.30          7.91         1.14 o                         
   0  -2   7       1693.93       1753.70        17.09 o                         
   1  -2   7        848.58        900.46        10.68 o                         
   2  -2   7       2682.61       2747.42        30.14 o                         
   3  -2   7        380.82        405.84         6.07 o                         
   4  -2   7        208.98        197.99         7.88 o                         
   5  -2   7       1807.73       1783.74        36.73 o                         
   6  -2   7         97.50         92.24         4.27 o                         
   7  -2   7        454.38        447.26         9.39 o                         
   8  -2   7          0.06          1.37         1.55 o                         
   9  -2   7         25.12         33.52         4.95 o                         
  10  -2   7         52.71         65.22         6.41 o                         
  -8  -1   7          5.68         13.74         4.95 o                         
  -7  -1   7        109.78        118.10         5.52 o                         
  -6  -1   7        321.95        304.50         7.41 o                         
  -5  -1   7         62.49         63.15         3.91 o                         
  -4  -1   7        374.20        341.36         7.28 o                         
  -3  -1   7       1487.74       1515.52        21.68 o                         
  -2  -1   7       6270.67       6596.33        75.63 o                         
  -1  -1   7        791.09        719.78        10.37 o                         
   0  -1   7         62.19         86.83         2.88 o                         
   1  -1   7          2.31         17.62         3.68 o                         
   2  -1   7         93.66        119.51         3.32 o                         
   3  -1   7        367.14        375.55         5.14 o                         
   4  -1   7        294.22        304.39         6.99 o                         
   5  -1   7        207.19        185.41         7.24 o                         
   6  -1   7        103.08        107.29         4.27 o                         
   7  -1   7          2.26          4.53         1.74 o                         
   8  -1   7        282.57        315.64        10.99 o                         
   9  -1   7         82.83         82.25         5.86 o                         
  10  -1   7         52.81         60.82         6.05 o                         
  -8   0   7         84.63         84.09         9.53 o                         
  -7   0   7        511.70        493.27        11.05 o                         
  -6   0   7         16.35         14.12         2.68 o                         
  -5   0   7         13.98         21.49         2.93 o                         
  -4   0   7        552.35        552.28        11.58 o                         
  -3   0   7        403.36        432.39         9.99 o                         
  -2   0   7          0.21          0.33         1.00 o                         
  -1   0   7        489.95        506.53         9.59 o                         
   0   0   7         18.14         12.27         1.81 o                         
   1   0   7         18.84         24.17         1.82 o                         
   2   0   7        900.90        803.68         9.48 o                         
   3   0   7        632.66        654.55         7.24 o                         
   4   0   7        125.99        116.44         4.29 o                         
   5   0   7        344.47        353.83         8.40 o                         
   6   0   7          9.19         11.71         1.63 o                         
   7   0   7       1205.09       1193.57        13.94 o                         
   8   0   7          0.42          0.25         1.41 o                         
   9   0   7         95.95         96.36         6.05 o                         
  10   0   7          7.34          8.43         2.75 o                         
  -8   1   7          1.65         -0.92         3.11 o                         
  -7   1   7          2.98          1.45         1.89 o                         
  -6   1   7        504.27        528.44        11.62 o                         
  -5   1   7        249.57        256.36         7.83 o                         
  -4   1   7        522.85        511.89        11.04 o                         
  -3   1   7          4.12          3.66         1.65 o                         
  -2   1   7         82.38         68.79         3.15 o                         
  -1   1   7       2245.42       2150.24        21.34 o                         
   0   1   7        757.05        762.34        12.24 o                         
   1   1   7       1346.85       1321.24        17.36 o                         
   2   1   7        125.68        139.85         3.09 o                         
   3   1   7        302.21        280.18         6.42 o                         
   4   1   7        574.86        569.33         7.14 o                         
   5   1   7        410.55        413.09         6.14 o                         
   6   1   7       1754.13       1806.89        16.18 o                         
   7   1   7        405.42        397.07         6.27 o                         
   8   1   7       1850.39       1789.38        35.72 o                         
   9   1   7          6.71         10.22         3.85 o                         
  10   1   7        150.87        147.51         9.80 o                         
  -8   2   7         38.62         39.20         6.96 o                         
  -7   2   7        609.88        629.18        13.00 o                         
  -6   2   7        718.22        704.97        15.21 o                         
  -5   2   7        300.78        317.07         8.85 o                         
  -4   2   7         10.93         15.86         2.60 o                         
  -3   2   7         16.68         22.82         2.86 o                         
  -2   2   7          0.86          2.80         1.11 o                         
  -1   2   7        418.69        402.45         7.38 o                         
   0   2   7       1155.57       1179.82        16.45 o                         
   1   2   7         12.10         16.58         2.38 o                         
   2   2   7        825.44        765.72        12.18 o                         
   3   2   7        364.06        357.80         5.60 o                         
   4   2   7        183.55        162.57         3.68 o                         
   5   2   7        670.77        697.02         8.47 o                         
   6   2   7         89.41         90.17         2.99 o                         
   7   2   7         53.23         56.10         3.00 o                         
   8   2   7         64.03         56.06         3.64 o                         
   9   2   7         72.72         64.69         3.70 o                         
  10   2   7         89.76        104.54         4.97 o                         
  -8   3   7          5.19          6.59         4.40 o                         
  -7   3   7          6.63          8.25         2.75 o                         
  -6   3   7         19.75         20.78         3.17 o                         
  -5   3   7         13.39         19.96         2.99 o                         
  -4   3   7        144.34        148.40         6.07 o                         
  -3   3   7        127.95        120.41         5.45 o                         
  -2   3   7       1224.28       1220.71        18.75 o                         
  -1   3   7        688.96        647.35        13.72 o                         
   0   3   7        242.42        282.21         7.12 o                         
   1   3   7       1700.01       1780.12        29.22 o                         
   2   3   7        492.19        431.24        10.35 o                         
   3   3   7       2239.33       2198.35        19.40 o                         
   4   3   7        243.81        210.95         2.71 o                         
   5   3   7        125.09        140.33         3.68 o                         
   6   3   7        447.26        433.88         6.69 o                         
   7   3   7       1204.35       1257.92        15.23 o                         
   8   3   7        490.78        479.14         7.05 o                         
   9   3   7        165.07        163.60         5.37 o                         
  10   3   7        166.72        159.41         5.41 o                         
  11   3   7          1.14          1.03         2.84 o                         
  -7   4   7         28.60         27.11         4.40 o                         
  -6   4   7         57.26         56.06         6.23 o                         
  -5   4   7        106.56        102.22         7.14 o                         
  -4   4   7          0.88         -0.92         1.83 o                         
  -3   4   7        104.31        113.76         7.14 o                         
  -2   4   7        102.91         98.92         6.59 o                         
  -1   4   7       3072.98       2981.02        33.35 o                         
   0   4   7        440.82        414.20         9.07 o                         
   1   4   7       1335.69       1370.30        18.72 o                         
   2   4   7       8459.14       8877.28        81.67 o                         
   3   4   7       2187.81       2140.71        20.89 o                         
   4   4   7       1324.19       1372.55        13.43 o                         
   5   4   7         36.35         34.00         4.85 o                         
   6   4   7        130.44        143.05         7.07 o                         
   7   4   7         14.36         19.51         1.89 o                         
   8   4   7        604.01        625.64         8.75 o                         
   9   4   7          0.85          1.46         1.54 o                         
  10   4   7         70.08         67.55         4.05 o                         
  11   4   7         15.45         16.12         3.02 o                         
  -7   5   7        118.18         96.91         7.33 o                         
  -6   5   7         31.77         20.88         4.40 o                         
  -5   5   7        351.76        363.27        13.56 o                         
  -4   5   7       1195.38       1067.83        24.55 o                         
  -3   5   7         43.22         46.71         5.68 o                         
  -2   5   7        330.67        324.98        12.27 o                         
  -1   5   7        632.24        698.07        13.02 o                         
   0   5   7        257.93        314.54         8.10 o                         
   1   5   7        221.39        230.91         8.52 o                         
   2   5   7         10.32          9.07         1.94 o                         
   3   5   7          1.49          4.26         1.65 o                         
   4   5   7        407.40        380.45         8.58 o                         
   5   5   7        604.77        589.26        11.36 o                         
   6   5   7        152.44        155.39         5.53 o                         
   7   5   7        381.65        408.87         7.92 o                         
   8   5   7        205.67        193.52         5.34 o                         
   9   5   7         85.47         88.77        13.65 o                         
  10   5   7         60.52         60.60         5.18 o                         
  11   5   7          0.46         -0.48         1.83 o                         
  -6   6   7         91.47         91.78         7.51 o                         
  -5   6   7        147.26        125.85         8.43 o                         
  -4   6   7          7.46          7.33         3.30 o                         
  -3   6   7         41.13         48.00         6.23 o                         
  -2   6   7          8.76          9.16         3.11 o                         
  -1   6   7        640.45        667.00        13.02 o                         
   0   6   7       1063.91       1125.82        14.42 o                         
   1   6   7        906.21        819.13        14.38 o                         
   2   6   7        361.09        385.39        14.29 o                         
   3   6   7        622.06        624.23        10.43 o                         
   4   6   7       1363.46       1437.33        28.21 o                         
   5   6   7         20.12         25.66         3.08 o                         
   6   6   7        410.17        424.95         9.86 o                         
   7   6   7          1.71          1.77         1.65 o                         
   8   6   7         76.45         80.58         4.06 o                         
   9   6   7          6.69          3.95         2.24 o                         
  10   6   7        209.31        213.78        10.44 o                         
  -6   7   7         73.99         66.68         7.51 o                         
  -5   7   7        276.50        260.32        12.46 o                         
  -4   7   7        331.19        339.27        14.11 o                         
  -3   7   7        770.74        739.00        21.07 o                         
  -2   7   7        660.92        656.25        13.80 o                         
  -1   7   7        130.92        112.11         8.24 o                         
   0   7   7        110.17        122.37         5.70 o                         
   1   7   7        124.04        101.15         5.12 o                         
   2   7   7        164.17        196.75         9.71 o                         
   3   7   7         24.30         23.89         3.10 o                         
   4   7   7       2851.63       2854.51        47.08 o                         
   5   7   7        139.69        148.20         8.24 o                         
   6   7   7        587.99        561.24        17.77 o                         
   7   7   7        399.36        445.95        10.72 o                         
   8   7   7         12.13         14.71         2.60 o                         
   9   7   7         10.67         17.33         2.39 o                         
  10   7   7          0.17         -0.26         2.16 o                         
  -5   8   7         58.70         61.00         7.69 o                         
  -4   8   7          2.65          4.58         3.30 o                         
  -3   8   7         68.10         64.31         5.44 o                         
  -2   8   7       1035.95       1044.20        26.56 o                         
  -1   8   7          1.67          5.31         2.93 o                         
   0   8   7         20.00         17.58         3.04 o                         
   1   8   7        354.78        360.93         9.97 o                         
   2   8   7         12.67         15.75         2.78 o                         
   3   8   7        564.55        543.36        12.05 o                         
   4   8   7        106.78        108.08         7.88 o                         
   5   8   7          3.67          6.78         2.93 o                         
   6   8   7        430.78        424.64        14.47 o                         
   7   8   7        323.49        304.28        11.91 o                         
   8   8   7         40.48         42.87         5.31 o                         
   9   8   7        229.02        231.21         7.66 o                         
  10   8   7         65.41         67.72         6.43 o                         
  -5   9   7        181.98        196.38        12.09 o                         
  -4   9   7          1.10          2.02         3.30 o                         
  -3   9   7          7.58          5.68         3.66 o                         
  -2   9   7        144.75        117.79         8.98 o                         
  -1   9   7         26.40         19.42         4.95 o                         
   0   9   7         56.24         56.14         5.13 o                         
   1   9   7        389.22        384.06        10.82 o                         
   2   9   7         58.11         63.93         5.11 o                         
   3   9   7         32.70         52.39         6.78 o                         
   4   9   7       1010.60       1009.21        25.28 o                         
   5   9   7        210.41        252.44        11.91 o                         
   6   9   7       1134.10       1178.48        27.30 o                         
   7   9   7        106.89         94.71         7.33 o                         
   8   9   7        203.46        228.26        10.81 o                         
   9   9   7        134.06        133.00         8.06 o                         
  10   9   7        162.83        184.66        14.66 o                         
  -4  10   7          0.44         -2.08         2.24 o                         
  -3  10   7         50.27         52.94         7.69 o                         
  -2  10   7        109.17        106.44        10.26 o                         
  -1  10   7        359.79        392.03        16.67 o                         
   0  10   7        879.27        862.84        24.91 o                         
   1  10   7          4.94          9.12         2.78 o                         
   2  10   7         48.59         34.10         4.20 o                         
   3  10   7        161.37        187.43         7.77 o                         
   4  10   7         54.47         42.50         6.41 o                         
   5  10   7         27.95         38.29         5.86 o                         
   6  10   7         53.27         57.16         7.33 o                         
   7  10   7        129.75        111.56         8.43 o                         
   8  10   7         21.36         21.25         4.76 o                         
   9  10   7        491.97        512.57        16.67 o                         
  -3  11   7        267.03        259.40        14.29 o                         
  -2  11   7         26.15         25.10         6.23 o                         
  -1  11   7        233.10        234.49        13.37 o                         
   0  11   7         13.35         11.36         4.76 o                         
   1  11   7          9.27          8.02         3.04 o                         
   2  11   7         34.97         33.15         4.47 o                         
   3  11   7        975.99        945.09        26.93 o                         
   4  11   7        163.03        178.06        11.17 o                         
   5  11   7         10.14          8.98         4.21 o                         
   6  11   7        483.40        491.14        18.14 o                         
   7  11   7         28.13         31.33         5.86 o                         
   8  11   7         66.82         79.87         8.43 o                         
   9  11   7         52.82         59.17         7.51 o                         
  -2  12   7        112.88        138.49        11.17 o                         
  -1  12   7          3.19          1.28         4.03 o                         
   0  12   7        573.93        576.69        21.98 o                         
   1  12   7         72.87         94.55         7.45 o                         
   2  12   7        490.06        454.81        13.46 o                         
   3  12   7        105.67        103.14        10.63 o                         
   4  12   7          0.37          0.18         3.48 o                         
   5  12   7          0.21         -0.73         2.93 o                         
   6  12   7         81.36         71.26         8.61 o                         
   7  12   7        271.03        255.37        13.56 o                         
   8  12   7         79.57         80.42         8.98 o                         
  -1  13   7          3.39         -0.92         3.85 o                         
   0  13   7         40.33         25.65         6.78 o                         
   1  13   7        235.25        257.75        15.21 o                         
   2  13   7         27.67         27.10         5.31 o                         
   3  13   7        135.38        135.56        10.99 o                         
   4  13   7         74.32         83.72        10.08 o                         
   5  13   7         94.25         99.47        10.99 o                         
   6  13   7          5.42          0.92         4.03 o                         
   7  13   7         54.34         69.43         8.98 o                         
   1  14   7         21.46         23.45         6.78 o                         
   2  14   7         48.51         54.23         6.59 o                         
   3  14   7          1.15          3.48         4.40 o                         
   4  14   7          1.56          3.85         4.21 o                         
   5  14   7          3.49          1.10         4.21 o                         
   6  14   7          0.75          3.30         4.40 o                         
  -4 -12   8         31.86         52.94         9.16 o                         
  -3 -12   8         18.78         18.69         6.78 o                         
  -2 -12   8         23.54         14.29         5.86 o                         
  -1 -12   8        292.03        334.77        13.65 o                         
   0 -12   8         53.03         53.49         9.34 o                         
   1 -12   8         93.69         79.14        11.17 o                         
  -5 -11   8         78.78         95.63        11.36 o                         
  -4 -11   8         40.26         50.93         8.79 o                         
  -3 -11   8        195.32        177.70        13.19 o                         
  -2 -11   8        120.96         97.28        11.54 o                         
  -1 -11   8         25.22         24.55         3.48 o                         
   0 -11   8         56.86         46.44         4.35 o                         
   1 -11   8          2.11         -0.37         5.13 o                         
   2 -11   8         31.49         26.20         6.96 o                         
   3 -11   8          3.09          3.85         4.95 o                         
  -6 -10   8         46.51         43.60         7.69 o                         
  -5 -10   8          0.97         -1.47         3.30 o                         
  -4 -10   8          3.92          8.43         4.21 o                         
  -3 -10   8         74.68         86.10        10.44 o                         
  -2 -10   8         10.77          9.89         4.76 o                         
  -1 -10   8          2.85          3.50         2.04 o                         
   0 -10   8        101.82         83.80         5.33 o                         
   1 -10   8        383.70        383.74        11.24 o                         
   2 -10   8          1.13          3.48         4.03 o                         
   3 -10   8        186.28        186.67        13.19 o                         
   4 -10   8         56.51         59.90         8.98 o                         
  -7  -9   8         15.83         13.01         4.95 o                         
  -6  -9   8          2.83          4.40         4.03 o                         
  -5  -9   8        147.78        141.61        10.99 o                         
  -4  -9   8         17.99         13.01         4.76 o                         
  -3  -9   8        539.10        507.26        20.33 o                         
  -2  -9   8        686.94        676.71        23.63 o                         
  -1  -9   8         14.75         16.81         2.75 o                         
   0  -9   8        259.34        267.89         7.85 o                         
   1  -9   8          7.14          7.32         2.50 o                         
   2  -9   8          0.01          0.91         2.00 o                         
   3  -9   8        199.01        193.82        12.82 o                         
   4  -9   8        269.50        272.96        15.02 o                         
   5  -9   8         65.18         75.84         9.71 o                         
  -7  -8   8        123.71        120.91         9.34 o                         
  -6  -8   8        359.23        337.44        15.57 o                         
  -5  -8   8          0.82         -0.18         3.30 o                         
  -4  -8   8         93.04         96.91        10.08 o                         
  -3  -8   8          6.77          7.14         3.85 o                         
  -2  -8   8        530.20        566.80        20.52 o                         
  -1  -8   8        368.02        362.18         8.65 o                         
   0  -8   8         79.51         86.74         6.02 o                         
   1  -8   8        853.01        860.09        13.74 o                         
   2  -8   8        967.52        936.47        16.68 o                         
   3  -8   8        317.46        313.08        15.39 o                         
   4  -8   8         12.48         15.94         4.95 o                         
   5  -8   8         42.21         37.92         6.78 o                         
   6  -8   8          7.94         13.74         5.13 o                         
  -8  -7   8         53.76         51.84         6.78 o                         
  -7  -7   8          1.11          0.92         3.30 o                         
  -6  -7   8        289.84        310.33        14.29 o                         
  -5  -7   8        488.23        515.87        18.69 o                         
  -4  -7   8        344.57        347.52        15.02 o                         
  -3  -7   8        456.60        480.51        17.95 o                         
  -2  -7   8        501.40        486.38        17.95 o                         
  -1  -7   8        583.24        602.49        10.75 o                         
   0  -7   8         10.67         12.07         2.12 o                         
   1  -7   8          0.07         -0.06         1.34 o                         
   2  -7   8          4.10          6.18         3.21 o                         
   3  -7   8        110.94        130.62         9.53 o                         
   4  -7   8         27.98         19.42         5.13 o                         
   5  -7   8          6.34          5.31         3.66 o                         
   6  -7   8        240.85        259.58        13.74 o                         
   7  -7   8         29.20         27.30         5.86 o                         
  -8  -6   8        210.81        209.57        10.99 o                         
  -7  -6   8         49.88         52.39         6.78 o                         
  -6  -6   8         77.40         78.77         8.24 o                         
  -5  -6   8          2.13          2.38         3.11 o                         
  -4  -6   8        140.72        143.81         9.34 o                         
  -3  -6   8        780.64        756.95        21.98 o                         
  -2  -6   8          7.36          5.50         3.30 o                         
  -1  -6   8        510.94        540.99        13.78 o                         
   0  -6   8        953.61        985.65        13.69 o                         
   1  -6   8         21.60         14.51         2.12 o                         
   2  -6   8        409.03        421.80         9.81 o                         
   3  -6   8        374.09        382.89         8.94 o                         
   4  -6   8        127.85        137.58         9.53 o                         
   5  -6   8         12.19         19.78         4.76 o                         
   6  -6   8         22.18         23.45         5.31 o                         
   7  -6   8         54.46         61.55         7.69 o                         
  -8  -5   8        209.39        188.87         9.89 o                         
  -7  -5   8         24.97         29.68         5.31 o                         
  -6  -5   8        593.73        577.24        18.14 o                         
  -5  -5   8        122.18        141.79         8.98 o                         
  -4  -5   8        237.15        258.12        11.72 o                         
  -3  -5   8        652.74        661.88        19.60 o                         
  -2  -5   8       1521.99       1462.79        21.89 o                         
  -1  -5   8        814.94        807.47        11.56 o                         
   0  -5   8        308.75        309.53         6.85 o                         
   1  -5   8         30.02         33.70         2.71 o                         
   2  -5   8         13.14         20.54         2.22 o                         
   3  -5   8        530.37        561.38        10.59 o                         
   4  -5   8        216.03        203.53        10.63 o                         
   5  -5   8          4.75          6.05         3.30 o                         
   6  -5   8        301.76        321.69        13.56 o                         
   7  -5   8         85.59         89.76         8.61 o                         
   8  -5   8         75.21         90.31         8.61 o                         
  -8  -4   8          0.75          0.00         4.03 o                         
  -7  -4   8        561.06        581.85        13.65 o                         
  -6  -4   8        126.58        122.37         8.24 o                         
  -5  -4   8         52.30         65.40         6.96 o                         
  -4  -4   8        394.12        394.78        14.29 o                         
  -3  -4   8        304.73        333.41        13.01 o                         
  -2  -4   8        225.68        216.63         7.19 o                         
  -1  -4   8         87.75         86.77         3.45 o                         
   0  -4   8        563.48        558.35         8.95 o                         
   1  -4   8        145.90        139.73         4.31 o                         
   2  -4   8       1617.67       1646.75        17.68 o                         
   3  -4   8        991.81        932.21        24.18 o                         
   4  -4   8        273.83        259.22        11.36 o                         
   5  -4   8        189.40        179.53         9.71 o                         
   6  -4   8         15.28         17.77         4.21 o                         
   7  -4   8         45.13         48.18         6.23 o                         
   8  -4   8         97.73         94.89         7.51 o                         
  -8  -3   8          0.84         -2.45         4.12 o                         
  -7  -3   8         44.33         37.08         4.13 o                         
  -6  -3   8        424.39        432.73         9.70 o                         
  -5  -3   8         42.38         39.39         5.31 o                         
  -4  -3   8         63.17         60.82         6.41 o                         
  -3  -3   8        717.36        703.64        18.69 o                         
  -2  -3   8         43.84         33.66         4.31 o                         
  -1  -3   8        119.78        124.18         3.93 o                         
   0  -3   8         29.95         35.26         2.57 o                         
   1  -3   8          0.28          0.46         0.86 o                         
   2  -3   8       1651.44       1778.61        18.07 o                         
   3  -3   8       2328.02       2406.25        26.57 o                         
   4  -3   8        341.27        320.95        12.09 o                         
   5  -3   8       2414.72       2444.80        96.08 o                         
   6  -3   8         85.94         78.82         4.53 o                         
   7  -3   8         84.84         88.96         7.24 o                         
   8  -3   8         24.87         26.73         5.13 o                         
   9  -3   8         77.06         91.41         7.51 o                         
  -8  -2   8         12.24          4.95         4.21 o                         
  -7  -2   8        279.89        288.83         7.89 o                         
  -6  -2   8         56.79         46.67         3.85 o                         
  -5  -2   8         37.62         28.36         2.93 o                         
  -4  -2   8          1.50          1.35         2.02 o                         
  -3  -2   8       1567.21       1526.00        30.04 o                         
  -2  -2   8        821.52        797.86        13.79 o                         
  -1  -2   8       3463.44       3512.58        29.97 o                         
   0  -2   8        211.79        190.06         4.68 o                         
   1  -2   8        656.22        607.32        10.38 o                         
   2  -2   8       1027.51       1014.66        20.93 o                         
   3  -2   8          2.27          3.81         1.52 o                         
   4  -2   8        658.97        660.11        16.78 o                         
   5  -2   8        151.89        140.03         5.37 o                         
   6  -2   8        628.45        633.73        12.11 o                         
   7  -2   8          4.32          7.13         2.02 o                         
   8  -2   8        536.99        570.79        18.96 o                         
   9  -2   8         44.87         40.67         5.50 o                         
  -8  -1   8         29.58         36.09         7.14 o                         
  -7  -1   8        365.88        372.95        20.43 o                         
  -6  -1   8        553.95        547.79        12.62 o                         
  -5  -1   8         58.16         63.29         4.09 o                         
  -4  -1   8       2002.29       2024.63        22.27 o                         
  -3  -1   8        189.73        178.09         7.42 o                         
  -2  -1   8        394.86        387.36         8.94 o                         
  -1  -1   8        108.60        125.71         7.14 o                         
   0  -1   8       1862.74       1861.84        18.20 o                         
   1  -1   8          2.89          4.36         1.04 o                         
   2  -1   8       1459.26       1433.80        14.85 o                         
   3  -1   8       1482.77       1506.17        14.91 o                         
   4  -1   8        120.03        112.81         3.27 o                         
   5  -1   8        723.73        698.04        12.24 o                         
   6  -1   8         41.49         41.73         3.43 o                         
   7  -1   8        408.98        421.45         9.26 o                         
   8  -1   8         62.62         53.74         3.88 o                         
   9  -1   8          5.17          6.78         2.93 o                         
  10  -1   8         13.71         16.49         4.03 o                         
  -8   0   8          1.01          2.93         4.03 o                         
  -7   0   8        259.32        246.81        11.45 o                         
  -6   0   8         95.74         96.76         5.69 o                         
  -5   0   8         32.91         32.58         4.95 o                         
  -4   0   8        125.23        129.76         6.07 o                         
  -3   0   8        817.17        860.45        15.71 o                         
  -2   0   8        250.68        221.58         8.70 o                         
  -1   0   8       3722.12       3864.55        40.67 o                         
   0   0   8        778.86        781.21        13.15 o                         
   1   0   8        259.08        239.70         5.07 o                         
   2   0   8        343.41        356.25         8.75 o                         
   3   0   8        415.68        432.99         6.19 o                         
   4   0   8         64.95         62.58         1.97 o                         
   5   0   8         49.80         55.49         3.30 o                         
   6   0   8         89.59        102.68         4.40 o                         
   7   0   8        455.64        487.43        15.02 o                         
   8   0   8         69.04         51.56         3.62 o                         
   9   0   8          2.95          4.03         2.38 o                         
  10   0   8        217.25        223.31         9.89 o                         
  -8   1   8         68.64         70.71         9.53 o                         
  -7   1   8        506.48        525.05        12.37 o                         
  -6   1   8        622.09        575.35        12.94 o                         
  -5   1   8          2.88          3.19         1.93 o                         
  -4   1   8         22.55         28.31         3.48 o                         
  -3   1   8        128.30        115.55         5.50 o                         
  -2   1   8        123.33        102.40         6.59 o                         
  -1   1   8         26.29         22.15         2.65 o                         
   0   1   8        670.80        706.03        17.40 o                         
   1   1   8        197.65        215.81         6.34 o                         
   2   1   8       1957.16       1950.36        18.45 o                         
   3   1   8          8.84          7.71         1.04 o                         
   4   1   8        895.73        838.75        11.55 o                         
   5   1   8         18.40         19.80         2.33 o                         
   6   1   8        304.34        297.35         7.18 o                         
   7   1   8        838.61        861.96        13.38 o                         
   8   1   8        306.03        293.09        15.66 o                         
   9   1   8        271.85        262.88        10.26 o                         
  10   1   8         21.18         24.73         4.03 o                         
  -7   2   8          6.49          1.65         2.56 o                         
  -6   2   8        127.12        122.40         6.23 o                         
  -5   2   8          7.02          9.79         5.59 o                         
  -4   2   8        328.13        336.54        14.93 o                         
  -3   2   8         89.63         94.16         6.59 o                         
  -2   2   8       1104.57       1090.18        23.82 o                         
  -1   2   8        513.82        488.31        10.30 o                         
   0   2   8         14.87         11.03         2.00 o                         
   1   2   8       2468.49       2474.57        28.69 o                         
   2   2   8       1502.36       1503.46        28.21 o                         
   3   2   8        145.21        155.09         3.37 o                         
   4   2   8        353.69        376.89         5.64 o                         
   5   2   8        840.91        866.88        13.78 o                         
   6   2   8         80.89         79.48         4.67 o                         
   7   2   8       1722.34       1724.36        21.58 o                         
   8   2   8       1102.51       1089.26        15.44 o                         
   9   2   8        117.50        126.95         7.14 o                         
  10   2   8        398.02        381.04        12.46 o                         
  -7   3   8        255.13        251.52        10.63 o                         
  -6   3   8        208.25        224.23        10.26 o                         
  -5   3   8        857.20        834.99        20.88 o                         
  -4   3   8         45.51         37.74         5.31 o                         
  -3   3   8        310.15        249.51        10.63 o                         
  -2   3   8          3.78          2.20         2.20 o                         
  -1   3   8        259.22        241.06        10.35 o                         
   0   3   8         77.47         68.95         3.82 o                         
   1   3   8          6.43          3.52         1.49 o                         
   2   3   8       2788.50       2767.15        55.78 o                         
   3   3   8        227.81        227.01         4.30 o                         
   4   3   8       1652.78       1582.42        15.19 o                         
   5   3   8        245.13        226.55         6.53 o                         
   6   3   8         11.86         13.33         2.19 o                         
   7   3   8        481.55        494.00         9.88 o                         
   8   3   8        391.00        410.68         8.66 o                         
   9   3   8         23.83         21.07         3.85 o                         
  10   3   8        167.06        156.63         8.24 o                         
  -7   4   8          1.76         -0.37         2.75 o                         
  -6   4   8          3.31          5.86         3.11 o                         
  -5   4   8          4.69         14.47         3.85 o                         
  -4   4   8        466.82        490.77        15.94 o                         
  -3   4   8          4.58          9.89         3.30 o                         
  -2   4   8       1343.60       1347.75        28.21 o                         
  -1   4   8       2769.16       2803.62        43.33 o                         
   0   4   8        200.78        192.04        10.53 o                         
   1   4   8        248.54        220.02         6.80 o                         
   2   4   8        610.63        610.75        11.59 o                         
   3   4   8         13.15         10.37         2.56 o                         
   4   4   8        693.71        670.49         8.64 o                         
   5   4   8        428.50        420.32        17.95 o                         
   6   4   8         84.91         74.68         4.01 o                         
   7   4   8        158.05        169.23         6.78 o                         
   8   4   8        400.66        385.92         8.66 o                         
   9   4   8        206.53        196.93         9.53 o                         
  10   4   8        368.18        364.00        13.01 o                         
  -7   5   8        187.65        187.59        10.08 o                         
  -6   5   8          3.76         10.26         3.85 o                         
  -5   5   8        142.65        135.38         8.79 o                         
  -4   5   8         24.85         26.93         4.76 o                         
  -3   5   8        112.29         99.66         7.51 o                         
  -2   5   8         13.96         18.87         4.03 o                         
  -1   5   8        480.76        514.65        18.69 o                         
   0   5   8         17.62         17.10         2.58 o                         
   1   5   8        914.10        967.16        16.00 o                         
   2   5   8       2232.43       2265.00        44.61 o                         
   3   5   8       3304.57       3349.58        52.03 o                         
   4   5   8       2476.95       2416.44        25.74 o                         
   5   5   8          1.27          4.79         1.67 o                         
   6   5   8        153.53        141.92         5.58 o                         
   7   5   8          0.08          0.55         1.36 o                         
   8   5   8        238.06        247.08         6.30 o                         
   9   5   8         70.47         73.20         5.25 o                         
  10   5   8         17.91         24.55         4.76 o                         
  -6   6   8         19.15         23.08         4.95 o                         
  -5   6   8        118.20        103.87         8.06 o                         
  -4   6   8        498.79        465.13        16.30 o                         
  -3   6   8        212.81        201.15        10.81 o                         
  -2   6   8       1621.64       1593.23        33.16 o                         
  -1   6   8         33.95         36.82         5.50 o                         
   0   6   8        241.50        237.04         7.71 o                         
   1   6   8        394.66        463.39        10.82 o                         
   2   6   8        166.55        179.88         8.52 o                         
   3   6   8        363.59        361.13         9.26 o                         
   4   6   8        228.32        210.31         9.89 o                         
   5   6   8        122.17        132.08         7.88 o                         
   6   6   8         26.64         31.79         3.43 o                         
   7   6   8       1582.56       1532.17        21.91 o                         
   8   6   8          6.85          6.69         1.82 o                         
   9   6   8          4.10          6.24         1.83 o                         
  10   6   8          8.92          3.30         2.93 o                         
  -6   7   8         62.42         65.03         7.69 o                         
  -5   7   8        177.57        162.68        10.26 o                         
  -4   7   8         14.75          9.71         3.85 o                         
  -3   7   8          0.39         -0.18         2.56 o                         
  -2   7   8        258.09        227.34        11.72 o                         
  -1   7   8        857.61        809.16        22.17 o                         
   0   7   8         30.58         30.91         4.00 o                         
   1   7   8        545.47        573.75        10.33 o                         
   2   7   8         63.23         71.25         4.25 o                         
   3   7   8        139.65        128.98         4.72 o                         
   4   7   8       1145.23       1190.75        26.75 o                         
   5   7   8          0.67          1.92         1.83 o                         
   6   7   8         85.51         65.95         6.78 o                         
   7   7   8         83.80         70.16         6.78 o                         
   8   7   8         71.11         60.17         7.60 o                         
   9   7   8          6.36          7.37         2.01 o                         
  10   7   8        317.70        356.53        19.78 o                         
  -5   8   8        106.58        106.07         9.89 o                         
  -4   8   8        108.77        126.40         9.53 o                         
  -3   8   8        101.66         82.25         8.61 o                         
  -2   8   8        996.69        954.25        25.83 o                         
  -1   8   8        609.67        610.50        14.05 o                         
   0   8   8        856.89        850.28        16.64 o                         
   1   8   8          1.90          0.70         2.20 o                         
   2   8   8         19.47         20.17         3.24 o                         
   3   8   8          3.30          1.06         1.98 o                         
   4   8   8        241.71        272.04        12.27 o                         
   5   8   8        177.66        149.85         9.16 o                         
   6   8   8         79.46         84.09         8.06 o                         
   7   8   8        442.19        452.12        15.39 o                         
   8   8   8        229.94        221.85        10.44 o                         
   9   8   8        504.85        531.33        37.74 o                         
  10   8   8          0.68          6.35         3.02 o                         
  -4   9   8          6.04          5.86         4.03 o                         
  -3   9   8         24.71         24.00         5.31 o                         
  -2   9   8        131.73        137.59        11.27 o                         
  -1   9   8        170.01        186.31        11.72 o                         
   0   9   8        287.78        289.99        13.92 o                         
   1   9   8        220.46        234.23        16.76 o                         
   2   9   8        138.55        120.23         8.24 o                         
   3   9   8        140.34        153.91         6.99 o                         
   4   9   8          7.14          8.24         3.48 o                         
   5   9   8         36.28         28.21         5.13 o                         
   6   9   8         33.08         33.89         5.68 o                         
   7   9   8        464.00        477.77        16.49 o                         
   8   9   8        105.16        120.91         8.43 o                         
   9   9   8        198.21        194.92         9.89 o                         
  10   9   8        124.67        133.73        14.29 o                         
  -3  10   8         18.29         15.21         4.95 o                         
  -2  10   8         38.84         48.36         7.69 o                         
  -1  10   8         34.54         37.37         6.78 o                         
   0  10   8        113.75        121.46        10.08 o                         
   1  10   8         48.98         49.71         5.18 o                         
   2  10   8         30.05         22.89         3.82 o                         
   3  10   8        301.51        276.07        13.56 o                         
   4  10   8        331.58        362.36        15.57 o                         
   5  10   8          7.74          6.23         3.48 o                         
   6  10   8        784.29        742.11        22.35 o                         
   7  10   8        130.22        144.72         9.71 o                         
   8  10   8        134.30        144.17         9.71 o                         
   9  10   8        158.35        157.91         9.71 o                         
  -3  11   8          0.12          0.66         4.40 o                         
  -2  11   8        155.15        167.07        12.27 o                         
  -1  11   8        160.30        139.59        10.81 o                         
   0  11   8        239.30        222.95        13.56 o                         
   1  11   8        258.18        265.22        10.17 o                         
   2  11   8        179.87        174.87         8.16 o                         
   3  11   8        440.04        444.79        18.32 o                         
   4  11   8         27.72         33.34         6.23 o                         
   5  11   8         73.52         93.43         9.53 o                         
   6  11   8          0.63          4.76         3.66 o                         
   7  11   8        104.01        104.05        10.08 o                         
   8  11   8          7.45          8.43         3.85 o                         
   9  11   8        430.81        488.94        17.40 o                         
  -1  12   8         37.36         40.85         7.69 o                         
   0  12   8          3.32          8.06         4.95 o                         
   1  12   8        114.28        111.38        11.72 o                         
   2  12   8         27.99         27.72         7.51 o                         
   3  12   8        153.94        181.18        12.46 o                         
   4  12   8        227.72        223.13        13.37 o                         
   5  12   8         24.53         14.47         5.13 o                         
   6  12   8         67.38         77.49         9.34 o                         
   7  12   8         40.35         49.46         7.51 o                         
   8  12   8        261.83        289.26        14.66 o                         
   0  13   8         72.95         86.83        10.99 o                         
   1  13   8         84.85         81.89        10.63 o                         
   2  13   8        183.77        196.57         9.77 o                         
   3  13   8        258.54        266.36        15.75 o                         
   4  13   8         11.15         15.02         5.50 o                         
   5  13   8         99.59        110.28        11.54 o                         
   6  13   8         20.20         20.15         5.86 o                         
   7  13   8         15.96         18.69         5.68 o                         
   3  14   8        227.79        225.69        15.02 o                         
   4  14   8        108.77        130.62        13.19 o                         
   5  14   8         43.60         42.68         8.06 o                         
  -1 -12   9          1.13         -4.21         4.21 o                         
  -4 -11   9         38.09         57.34         9.34 o                         
  -3 -11   9        390.62        416.76        20.52 o                         
  -2 -11   9        113.49        148.75        14.29 o                         
  -1 -11   9         16.39         26.57         9.71 o                         
   0 -11   9          0.71          2.98         2.66 o                         
   1 -11   9        247.01        237.78        16.12 o                         
   2 -11   9          1.74         -0.73         4.21 o                         
  -5 -10   9        266.33        275.16        15.94 o                         
  -4 -10   9          3.53          5.31         4.58 o                         
  -3 -10   9         76.19         82.99        10.63 o                         
  -2 -10   9        339.64        369.13        18.50 o                         
  -1 -10   9          1.72          0.79         2.30 o                         
   0 -10   9        182.56        192.17         9.58 o                         
   1 -10   9        100.90         90.01        13.28 o                         
   2 -10   9         68.87         78.77        10.63 o                         
   3 -10   9          0.54          3.11         4.21 o                         
   4 -10   9         54.41         59.35         9.34 o                         
  -6  -9   9        122.51        129.88        12.27 o                         
  -5  -9   9          9.85          5.31         4.21 o                         
  -4  -9   9          0.56         -1.83         3.48 o                         
  -3  -9   9          9.38          3.85         4.03 o                         
  -2  -9   9          7.30          7.88         4.58 o                         
  -1  -9   9         11.29         10.14         2.50 o                         
   0  -9   9         75.35         80.64         6.47 o                         
   1  -9   9        190.49        209.04         8.23 o                         
   2  -9   9         79.56         73.32         7.51 o                         
   3  -9   9        256.51        259.22        15.21 o                         
   4  -9   9          5.08          2.75         4.03 o                         
   5  -9   9         30.34         32.97         6.96 o                         
  -6  -8   9          3.25          4.58         3.66 o                         
  -5  -8   9         69.93         59.35         8.24 o                         
  -4  -8   9         76.66         74.01         8.98 o                         
  -3  -8   9        665.22        638.79        22.53 o                         
  -2  -8   9         45.37         43.05         7.33 o                         
  -1  -8   9        680.53        688.21        19.25 o                         
   0  -8   9        733.15        772.56        13.38 o                         
   1  -8   9          0.40         -0.29         1.61 o                         
   2  -8   9         37.11         46.69         6.41 o                         
   3  -8   9         11.10          5.50         4.21 o                         
   4  -8   9         59.85         43.78         7.51 o                         
   5  -8   9         48.63         37.74         6.96 o                         
   6  -8   9        151.70        152.05        11.54 o                         
  -7  -7   9        100.12        104.97        10.08 o                         
  -6  -7   9        192.58        172.02        11.36 o                         
  -5  -7   9         39.41         49.28         7.33 o                         
  -4  -7   9        171.13        155.53        10.81 o                         
  -3  -7   9         37.15         28.21         5.86 o                         
  -2  -7   9        315.41        312.34        14.84 o                         
  -1  -7   9         16.60         13.82         2.40 o                         
   0  -7   9        446.69        474.58         9.81 o                         
   1  -7   9       1016.68       1006.05        21.56 o                         
   2  -7   9        285.73        295.80        10.90 o                         
   3  -7   9       1078.61       1084.43        17.53 o                         
   4  -7   9         29.04         30.96         6.23 o                         
   5  -7   9         55.71         65.22         8.43 o                         
   6  -7   9          4.22          9.89         4.40 o                         
  -7  -6   9          8.89         10.08         4.03 o                         
  -6  -6   9         79.79         84.09         8.98 o                         
  -5  -6   9        680.75        669.57        21.43 o                         
  -4  -6   9        238.10        227.53        12.27 o                         
  -3  -6   9       1750.08       1732.64        37.37 o                         
  -2  -6   9        690.58        652.35        20.88 o                         
  -1  -6   9        295.70        291.47        12.27 o                         
   0  -6   9        171.91        170.69         5.53 o                         
   1  -6   9          3.68          5.73         1.71 o                         
   2  -6   9         90.28        106.30         5.18 o                         
   3  -6   9         70.24         83.54         5.40 o                         
   4  -6   9          8.93         11.72         4.21 o                         
   5  -6   9          4.00          1.83         3.11 o                         
   6  -6   9         56.09         66.32         8.06 o                         
   7  -6   9         33.68         29.49         6.05 o                         
  -7  -5   9        325.48        334.14        14.11 o                         
  -6  -5   9        127.10        154.80         9.89 o                         
  -5  -5   9          0.79          0.92         2.75 o                         
  -4  -5   9        218.33        213.97        11.36 o                         
  -3  -5   9        398.68        402.66        15.57 o                         
  -2  -5   9        421.36        394.23        15.39 o                         
  -1  -5   9         19.73         19.69         2.34 o                         
   0  -5   9        121.05        127.95         4.60 o                         
   1  -5   9        498.37        485.90         9.02 o                         
   2  -5   9        460.11        477.60         8.95 o                         
   3  -5   9        214.01        201.59         6.46 o                         
   4  -5   9          3.09          0.18         2.75 o                         
   5  -5   9        180.44        179.90        10.63 o                         
   6  -5   9        144.80        137.58         9.53 o                         
   7  -5   9         18.55         13.92         4.58 o                         
   8  -5   9          6.41          2.75         3.48 o                         
  -8  -4   9         61.13         66.68         7.14 o                         
  -7  -4   9         36.77         43.97         6.23 o                         
  -6  -4   9        267.37        285.05        12.64 o                         
  -5  -4   9         66.35         61.00         7.14 o                         
  -4  -4   9        446.66        451.75        16.12 o                         
  -3  -4   9        632.77        615.53        18.87 o                         
  -2  -4   9        586.04        575.59        18.14 o                         
  -1  -4   9        151.89        161.41         4.93 o                         
   0  -4   9          6.90          7.90         1.55 o                         
   1  -4   9          2.92          0.64         1.12 o                         
   2  -4   9         39.50         46.59         3.17 o                         
   3  -4   9        328.52        301.85         8.61 o                         
   4  -4   9         20.47         28.39         4.95 o                         
   5  -4   9       1275.69       1249.38        28.58 o                         
   6  -4   9        751.34        721.05        20.88 o                         
   7  -4   9          2.32          4.21         3.48 o                         
   8  -4   9        339.90        381.59        14.66 o                         
  -7  -3   9        113.33        101.67         7.51 o                         
  -6  -3   9          0.60          1.28         2.56 o                         
  -5  -3   9         83.84        101.31         7.51 o                         
  -4  -3   9        112.82        117.06         8.06 o                         
  -3  -3   9        925.90        965.24        23.63 o                         
  -2  -3   9         63.73         64.12         6.78 o                         
  -1  -3   9          2.09          1.71         1.16 o                         
   0  -3   9          7.83          9.47         1.59 o                         
   1  -3   9          6.39          9.73         1.58 o                         
   2  -3   9       1115.77       1120.45        13.71 o                         
   3  -3   9        253.09        235.94         6.46 o                         
   4  -3   9          8.17         13.02         2.75 o                         
   5  -3   9       1294.18       1237.28        27.30 o                         
   6  -3   9        141.01        125.85         8.24 o                         
   7  -3   9          0.87         -0.55         2.56 o                         
   8  -3   9        191.80        225.51        10.81 o                         
  -7  -2   9          3.42          1.47         2.93 o                         
  -6  -2   9        186.93        198.95        10.08 o                         
  -5  -2   9         39.17         24.36         4.58 o                         
  -4  -2   9        120.25        119.44         7.88 o                         
  -3  -2   9       1399.01       1374.50        29.31 o                         
  -2  -2   9        457.06        439.30        15.02 o                         
  -1  -2   9       3109.10       3152.79        28.34 o                         
   0  -2   9        327.97        333.51         7.87 o                         
   1  -2   9        111.85        107.67         3.77 o                         
   2  -2   9        370.99        404.99         7.28 o                         
   3  -2   9       1303.64       1294.57        17.11 o                         
   4  -2   9         96.55         90.88         3.30 o                         
   5  -2   9        701.03        722.70        19.05 o                         
   6  -2   9       1079.64       1050.98        23.82 o                         
   7  -2   9        882.51        895.90        30.32 o                         
   8  -2   9        236.25        217.65         7.30 o                         
   9  -2   9          0.65          3.30         2.93 o                         
  -7  -1   9        640.23        660.04        18.32 o                         
  -6  -1   9          3.92          4.21         2.93 o                         
  -5  -1   9        131.26        114.13         7.88 o                         
  -4  -1   9         47.89         49.28         5.86 o                         
  -3  -1   9        299.77        288.71        11.72 o                         
  -2  -1   9        804.82        819.79        20.70 o                         
  -1  -1   9       3764.63       3907.88        42.29 o                         
   0  -1   9        987.90        930.27        15.84 o                         
   1  -1   9        869.18        882.85        19.25 o                         
   2  -1   9       2666.43       2652.45        24.23 o                         
   3  -1   9        196.16        176.53         6.72 o                         
   4  -1   9          1.11          1.26         2.38 o                         
   5  -1   9        266.05        275.49         7.64 o                         
   6  -1   9        183.22        182.39        10.08 o                         
   7  -1   9          3.59          7.84         2.13 o                         
   8  -1   9        304.09        293.83         8.21 o                         
   9  -1   9          1.65          3.66         2.75 o                         
  -7   0   9        275.88        295.31        11.91 o                         
  -6   0   9        175.58        188.32         9.71 o                         
  -5   0   9         88.87         81.34         6.59 o                         
  -4   0   9        577.68        603.25        17.59 o                         
  -3   0   9         32.08         30.78         4.76 o                         
  -2   0   9       2018.57       1982.15        36.27 o                         
  -1   0   9        257.10        260.67         7.71 o                         
   0   0   9         38.63         36.21         3.43 o                         
   1   0   9         13.52         17.11         1.80 o                         
   2   0   9       1998.02       2034.13        19.75 o                         
   3   0   9        183.50        174.12         4.41 o                         
   4   0   9        179.90        183.72         4.63 o                         
   5   0   9        314.55        355.69        18.41 o                         
   6   0   9         46.91         58.48         4.14 o                         
   7   0   9        679.22        710.64        12.82 o                         
   8   0   9         66.17         71.30         4.08 o                         
   9   0   9          9.48         11.91         3.48 o                         
  10   0   9         73.69         74.19         7.14 o                         
  -7   1   9         71.53         67.41         6.96 o                         
  -6   1   9          2.37          3.66         2.93 o                         
  -5   1   9        313.31        317.11        12.64 o                         
  -4   1   9       1301.86       1233.44        26.93 o                         
  -3   1   9        489.82        500.67        15.57 o                         
  -2   1   9        249.37        234.85        10.44 o                         
  -1   1   9       1553.26       1556.81        21.63 o                         
   0   1   9        123.31        129.97        10.53 o                         
   1   1   9       1436.84       1484.17        20.60 o                         
   2   1   9        796.07        837.83        10.77 o                         
   3   1   9        166.58        184.37         4.47 o                         
   4   1   9        312.23        285.76         5.96 o                         
   5   1   9          9.88         12.27         2.07 o                         
   6   1   9        650.66        631.80        11.72 o                         
   7   1   9        191.49        200.32         6.34 o                         
   8   1   9        566.12        566.05        11.05 o                         
   9   1   9          7.48          5.86         2.75 o                         
  10   1   9         92.83         96.54         6.96 o                         
  -7   2   9        485.93        505.25        15.94 o                         
  -6   2   9        121.10        121.27         8.06 o                         
  -5   2   9        426.45        463.84        15.39 o                         
  -4   2   9        701.35        639.16        18.32 o                         
  -3   2   9        144.78        143.07         8.43 o                         
  -2   2   9       1019.08       1004.08        23.45 o                         
  -1   2   9        268.59        249.49         7.64 o                         
   0   2   9         45.67         46.93         7.97 o                         
   1   2   9          0.51          0.55         1.23 o                         
   2   2   9        346.04        373.61         9.00 o                         
   3   2   9        975.73        977.03        11.67 o                         
   4   2   9        148.72        137.46         4.49 o                         
   5   2   9         27.88         23.27         2.72 o                         
   6   2   9        250.56        257.61        11.54 o                         
   7   2   9        403.90        418.18        11.17 o                         
   8   2   9        204.66        196.64         8.24 o                         
   9   2   9         36.59         38.10         4.95 o                         
  10   2   9          0.32          2.02         2.56 o                         
  -7   3   9         43.30         58.44         6.78 o                         
  -6   3   9          4.80          0.55         2.75 o                         
  -5   3   9         64.12         47.81         6.23 o                         
  -4   3   9        133.01        142.52         8.79 o                         
  -3   3   9         79.81         86.65         6.78 o                         
  -2   3   9        243.64        213.79        10.26 o                         
  -1   3   9        390.84        423.29        12.37 o                         
   0   3   9         41.47         39.30         3.63 o                         
   1   3   9        211.88        191.51         6.54 o                         
   2   3   9        273.84        259.86         9.07 o                         
   3   3   9       1541.30       1543.22        16.11 o                         
   4   3   9         51.85         51.46         3.21 o                         
   5   3   9          4.62          2.81         1.54 o                         
   6   3   9         38.94         40.32         5.40 o                         
   7   3   9        607.10        612.20        15.02 o                         
   8   3   9        228.09        224.97         6.76 o                         
   9   3   9        222.72        238.70        10.63 o                         
  10   3   9        371.73        390.57        13.74 o                         
  -6   4   9         49.87         38.65         5.68 o                         
  -5   4   9        168.31        170.19         9.89 o                         
  -4   4   9        111.14        126.40         8.43 o                         
  -3   4   9        256.77        254.64        11.72 o                         
  -2   4   9         21.57         20.33         4.21 o                         
  -1   4   9          3.87          2.92         1.75 o                         
   0   4   9         21.10         19.73         3.48 o                         
   1   4   9        552.95        532.18        11.46 o                         
   2   4   9       1445.58       1455.20        20.86 o                         
   3   4   9        968.60        925.78        15.54 o                         
   4   4   9       4536.33       4466.92        43.24 o                         
   5   4   9         69.96         79.32         6.05 o                         
   6   4   9        516.46        501.12        10.86 o                         
   7   4   9         60.26         61.05        11.27 o                         
   8   4   9        102.80        107.81         5.01 o                         
   9   4   9         11.48         16.12         3.85 o                         
  10   4   9         58.01         58.80         6.41 o                         
  -6   5   9          2.51          2.38         3.30 o                         
  -5   5   9          0.26          2.75         3.11 o                         
  -4   5   9        216.98        207.92        11.17 o                         
  -3   5   9        755.83        731.31        20.88 o                         
  -2   5   9       1298.48       1244.25        28.39 o                         
  -1   5   9          6.06         11.54         3.48 o                         
   0   5   9        369.55        367.32         9.72 o                         
   1   5   9        317.59        345.09         9.26 o                         
   2   5   9        293.03        293.32        10.44 o                         
   3   5   9         97.99        112.06         5.25 o                         
   4   5   9          0.63          1.74         1.25 o                         
   5   5   9        383.04        375.18        13.19 o                         
   6   5   9        174.67        162.86         8.61 o                         
   7   5   9       1074.99       1081.21        17.49 o                         
   8   5   9        160.14        154.80        19.78 o                         
   9   5   9         19.11         17.94         2.71 o                         
  10   5   9         39.94         38.10         5.68 o                         
  -6   6   9        143.60        155.71        10.26 o                         
  -5   6   9         37.59         43.23         6.41 o                         
  -4   6   9          2.69          1.83         3.11 o                         
  -3   6   9        261.19        271.31        12.82 o                         
  -2   6   9         24.61         26.75         5.13 o                         
  -1   6   9         12.61         19.42         4.40 o                         
   0   6   9         10.05         19.80         2.98 o                         
   1   6   9        310.41        317.85        17.31 o                         
   2   6   9        562.79        605.27        12.89 o                         
   3   6   9        601.79        602.39        12.69 o                         
   4   6   9       1422.45       1391.53        29.49 o                         
   5   6   9        134.60        130.72         4.03 o                         
   6   6   9        219.01        204.44        10.08 o                         
   7   6   9         73.55         80.60         6.59 o                         
   8   6   9         17.73         15.25         2.68 o                         
   9   6   9         91.49         86.32         5.50 o                         
  10   6   9         10.48         10.08         3.85 o                         
  -5   7   9        257.67        235.95        12.64 o                         
  -4   7   9         15.57         17.22         4.76 o                         
  -3   7   9        235.48        213.97        11.72 o                         
  -2   7   9       1220.24       1161.81        28.94 o                         
  -1   7   9        486.78        467.32        17.22 o                         
   0   7   9          9.33          8.84         2.50 o                         
   1   7   9          0.90         -0.28         1.67 o                         
   2   7   9          9.39         11.71         2.71 o                         
   3   7   9        129.18        147.01         6.61 o                         
   4   7   9        508.96        521.55        17.22 o                         
   5   7   9         85.13         69.92         3.16 o                         
   6   7   9        221.25        198.58        10.08 o                         
   7   7   9        495.08        471.90        15.57 o                         
   8   7   9        205.72        218.00        10.26 o                         
   9   7   9        304.82        301.17        11.54 o                         
  10   7   9          4.91          3.11         3.30 o                         
  -4   8   9          1.25          1.28         3.30 o                         
  -3   8   9        123.36        111.38         8.98 o                         
  -2   8   9          8.53          0.18         3.30 o                         
  -1   8   9         68.73         53.68         7.33 o                         
   0   8   9         40.57         34.34         5.04 o                         
   1   8   9        402.80        423.08        11.59 o                         
   2   8   9         86.77         84.08         6.50 o                         
   3   8   9        442.97        430.12        11.33 o                         
   4   8   9          2.03          3.48         2.93 o                         
   5   8   9          1.35         -0.55         2.38 o                         
   6   8   9       1172.17       1075.53        26.20 o                         
   7   8   9         32.37         26.38         4.95 o                         
   8   8   9         65.56         49.46         6.23 o                         
   9   8   9          7.71          6.59         3.30 o                         
  -4   9   9         17.75         13.01         4.95 o                         
  -3   9   9         50.79         58.80         8.06 o                         
  -2   9   9        329.28        340.01        15.94 o                         
  -1   9   9         98.78         82.25         8.98 o                         
   0   9   9        718.42        751.93        16.58 o                         
   1   9   9         43.81         48.77         4.19 o                         
   2   9   9         10.42          8.34         2.20 o                         
   3   9   9         37.36         37.55         6.41 o                         
   4   9   9        304.20        290.18        13.56 o                         
   5   9   9         19.77         17.77         4.58 o                         
   6   9   9        476.13        498.47        17.77 o                         
   7   9   9        402.85        370.23        15.02 o                         
   8   9   9         14.42         22.17         4.76 o                         
   9   9   9        399.13        404.67        14.84 o                         
  -3  10   9         12.93          8.79         4.58 o                         
  -2  10   9         47.21         43.78         7.33 o                         
  -1  10   9          3.83          2.11         2.65 o                         
   0  10   9         16.78          7.16         3.04 o                         
   1  10   9        204.54        210.24         9.00 o                         
   2  10   9         62.55         85.54         6.67 o                         
   3  10   9        933.73        928.97        26.56 o                         
   4  10   9        130.10        126.40         9.53 o                         
   5  10   9         12.82          9.53         4.21 o                         
   6  10   9          9.15         10.44         4.21 o                         
   7  10   9         50.54         52.03         7.14 o                         
   8  10   9          1.22          1.47         3.11 o                         
   9  10   9        213.96        215.98        11.54 o                         
  -2  11   9         17.97         15.21         5.31 o                         
  -1  11   9          7.03          7.52         3.29 o                         
   0  11   9         82.89         83.90        10.26 o                         
   1  11   9        103.89        115.43         8.22 o                         
   2  11   9          2.28          0.88         2.65 o                         
   3  11   9        116.24        111.93        11.17 o                         
   4  11   9        216.21        212.50        13.01 o                         
   5  11   9         43.65         37.74         6.59 o                         
   6  11   9        147.22        151.13        10.81 o                         
   7  11   9        214.10        231.19        13.01 o                         
   8  11   9        450.03        482.16        18.50 o                         
  -1  12   9          0.60         -3.48         3.48 o                         
   0  12   9        194.75        230.27        14.47 o                         
   1  12   9          6.69          5.86         4.40 o                         
   2  12   9        150.26        157.79        12.46 o                         
   3  12   9        275.59        273.87        15.39 o                         
   4  12   9        128.34        113.58        11.36 o                         
   5  12   9        172.81        160.66        11.91 o                         
   6  12   9         10.29          5.68         4.21 o                         
   7  12   9          0.17          0.73         3.66 o                         
   1  13   9         13.33         24.91         6.78 o                         
   2  13   9          1.98          1.24         3.08 o                         
   3  13   9        270.59        264.53        15.75 o                         
   4  13   9         62.74         78.22        10.08 o                         
   5  13   9        112.76        138.13        13.19 o                         
   6  13   9         47.37         34.99         7.14 o                         
  -2 -11  10         50.47         67.60        10.44 o                         
  -1 -11  10         12.23          9.23         3.38 o                         
   0 -11  10        249.99        283.40        17.77 o                         
   1 -11  10        120.11        128.24        13.92 o                         
  -4 -10  10         28.23         40.12         8.06 o                         
  -3 -10  10         37.15         39.20         7.69 o                         
  -2 -10  10         15.63         22.90         6.59 o                         
  -1 -10  10         75.33         87.75         6.91 o                         
   0 -10  10          0.27          2.65         2.22 o                         
   1 -10  10         84.60         80.97         6.54 o                         
   2 -10  10          5.08          6.23         4.76 o                         
   3 -10  10        266.47        286.51        17.04 o                         
  -5  -9  10         90.91         96.91        11.17 o                         
  -4  -9  10          0.67         -0.73         3.66 o                         
  -3  -9  10        308.60        366.75        18.50 o                         
  -2  -9  10          7.77          5.50         4.58 o                         
  -1  -9  10         49.37         50.21         5.10 o                         
   0  -9  10        293.40        312.76        12.32 o                         
   1  -9  10         18.82         13.35         3.15 o                         
   2  -9  10        296.93        310.56        10.02 o                         
   3  -9  10         81.33         69.80         9.71 o                         
   4  -9  10        107.31        119.99        12.46 o                         
  -6  -8  10         92.26         73.83         9.53 o                         
  -5  -8  10        169.34        182.28        12.46 o                         
  -4  -8  10         95.01         89.21        10.08 o                         
  -3  -8  10         51.74         43.23         7.51 o                         
  -2  -8  10        103.05        105.89        11.17 o                         
  -1  -8  10          0.16          2.01         1.83 o                         
   0  -8  10        249.47        233.55         7.39 o                         
   1  -8  10        272.13        275.10        15.30 o                         
   2  -8  10         54.89         50.84         4.81 o                         
   3  -8  10        402.36        442.12        10.98 o                         
   4  -8  10          1.69          4.21         4.21 o                         
   5  -8  10         71.12         69.25         9.34 o                         
  -6  -7  10          5.78          5.68         4.21 o                         
  -5  -7  10         23.49         19.05         5.50 o                         
  -4  -7  10         12.16         12.09         4.76 o                         
  -3  -7  10        623.32        634.76        22.35 o                         
  -2  -7  10        180.78        190.15        12.09 o                         
  -1  -7  10        352.72        351.52         8.65 o                         
   0  -7  10        470.31        454.60        10.34 o                         
   1  -7  10        224.31        219.75         9.56 o                         
   2  -7  10        233.22        247.47        11.91 o                         
   3  -7  10          8.49          7.25         2.30 o                         
   4  -7  10         11.87          8.79         4.21 o                         
   5  -7  10         23.79         16.12         5.13 o                         
   6  -7  10        129.87        133.00        10.81 o                         
  -7  -6  10        173.46        174.03        11.17 o                         
  -6  -6  10        245.93        268.19        13.92 o                         
  -5  -6  10         26.55         27.66         5.86 o                         
  -4  -6  10        706.49        709.87        22.90 o                         
  -3  -6  10        159.11        145.09        10.44 o                         
  -2  -6  10          0.12         -2.20         2.38 o                         
  -1  -6  10         65.85         65.51         4.31 o                         
   0  -6  10         68.30         72.45         4.47 o                         
   1  -6  10        340.62        326.00         8.57 o                         
   2  -6  10        795.25        779.49        14.96 o                         
   3  -6  10        696.12        680.14        13.32 o                         
   4  -6  10        107.96        123.84         9.53 o                         
   5  -6  10        346.90        367.12        16.49 o                         
   6  -6  10          1.25          1.28         3.48 o                         
   7  -6  10          7.49          7.88         4.40 o                         
  -7  -5  10        101.97        112.11         9.16 o                         
  -6  -5  10        195.67        169.82        10.99 o                         
  -5  -5  10        354.46        367.48        15.57 o                         
  -4  -5  10        122.17        119.62         9.34 o                         
  -3  -5  10       2529.95       2540.52        48.36 o                         
  -2  -5  10          7.34          8.24         3.85 o                         
  -1  -5  10         70.37         70.44         4.00 o                         
   0  -5  10         35.70         34.19         3.04 o                         
   1  -5  10         11.46         14.21         2.21 o                         
   2  -5  10         28.63         37.74         3.74 o                         
   3  -5  10         19.77         31.67         3.57 o                         
   4  -5  10         52.96         63.93         7.88 o                         
   5  -5  10        116.53        121.64         9.34 o                         
   6  -5  10        293.81        278.82        13.92 o                         
   7  -5  10         85.28         94.53         9.71 o                         
  -7  -4  10         28.21         35.54         6.05 o                         
  -6  -4  10        724.01        735.52        21.98 o                         
  -5  -4  10         38.40         38.47         6.23 o                         
  -4  -4  10        768.18        782.42        22.72 o                         
  -3  -4  10         25.58         23.82         5.13 o                         
  -2  -4  10        132.48        133.36         9.34 o                         
  -1  -4  10         53.80         55.35         3.66 o                         
   0  -4  10        929.10        915.84        19.76 o                         
   1  -4  10         14.13         17.35         4.59 o                         
   2  -4  10        380.42        384.74         7.90 o                         
   3  -4  10         72.64         67.15         4.05 o                         
   4  -4  10          2.68          2.21         1.27 o                         
   5  -4  10        355.61        342.94        14.47 o                         
   6  -4  10        141.78        140.88         9.53 o                         
   7  -4  10         60.06         60.64         7.51 o                         
   8  -4  10          0.23         -0.18         3.11 o                         
  -7  -3  10         96.07        103.69         8.24 o                         
  -6  -3  10        278.56        268.56        12.64 o                         
  -5  -3  10         59.74         65.58         7.51 o                         
  -4  -3  10          4.41          4.76         3.11 o                         
  -3  -3  10        765.07        754.57        21.43 o                         
  -2  -3  10         33.90         27.85         5.13 o                         
  -1  -3  10        753.41        801.50        11.81 o                         
   0  -3  10          1.02          1.61         1.23 o                         
   1  -3  10        269.28        269.56        10.56 o                         
   2  -3  10        145.14        151.70         5.22 o                         
   3  -3  10        408.40        415.28         9.15 o                         
   4  -3  10         26.65         30.92         2.64 o                         
   5  -3  10        427.48        458.53        16.12 o                         
   6  -3  10        370.84        359.42        14.29 o                         
   7  -3  10        425.45        424.09        15.57 o                         
   8  -3  10        107.45        109.92         8.43 o                         
  -7  -2  10        401.25        429.22        15.57 o                         
  -6  -2  10         19.20         20.15         4.76 o                         
  -5  -2  10         40.75         44.33         6.23 o                         
  -4  -2  10         37.29         42.32         6.05 o                         
  -3  -2  10         18.19         19.78         4.21 o                         
  -2  -2  10         97.09        110.83         8.24 o                         
  -1  -2  10         20.82         26.64         2.51 o                         
   0  -2  10        746.19        748.55        12.08 o                         
   1  -2  10         72.82         72.77         4.35 o                         
   2  -2  10       2080.43       2058.70        21.01 o                         
   3  -2  10         38.81         47.98         4.85 o                         
   4  -2  10        168.22        176.25        10.99 o                         
   5  -2  10        220.96        215.43        10.44 o                         
   6  -2  10          1.03          6.59         3.11 o                         
   7  -2  10         76.36         78.77         7.69 o                         
   8  -2  10        132.92        129.88         8.61 o                         
  -7  -1  10         33.85         39.02         5.86 o                         
  -6  -1  10        126.99        132.27         8.79 o                         
  -5  -1  10         29.12         30.78         5.31 o                         
  -4  -1  10       1144.48       1128.47        26.93 o                         
  -3  -1  10        209.91        239.07        11.36 o                         
  -2  -1  10        198.67        175.32         9.53 o                         
  -1  -1  10        572.62        553.03        12.11 o                         
   0  -1  10         85.56         86.62         3.63 o                         
   1  -1  10        353.45        362.29         7.14 o                         
   2  -1  10        150.52        159.51         4.66 o                         
   3  -1  10        379.95        384.39         9.98 o                         
   4  -1  10          1.01          3.25         1.37 o                         
   5  -1  10       1115.52       1157.41        25.65 o                         
   6  -1  10        338.67        355.21        13.19 o                         
   7  -1  10        939.16        975.14        23.27 o                         
   8  -1  10        334.09        366.57        13.37 o                         
  -7   0  10        425.39        431.60        15.39 o                         
  -6   0  10         74.11         70.90         7.51 o                         
  -5   0  10        303.39        309.96        13.19 o                         
  -4   0  10         22.47         20.15         4.40 o                         
  -3   0  10        319.71        312.16        12.82 o                         
  -2   0  10         77.18         80.60         7.69 o                         
  -1   0  10       1141.77       1164.71        18.65 o                         
   0   0  10        731.93        744.83        14.18 o                         
   1   0  10       2511.43       2616.28        24.79 o                         
   2   0  10       3673.30       3642.27        31.72 o                         
   3   0  10        351.57        345.50         8.81 o                         
   4   0  10        267.74        263.10         6.23 o                         
   5   0  10          8.97          9.34         3.11 o                         
   6   0  10         11.02         16.30         3.85 o                         
   7   0  10         61.28         63.38         6.41 o                         
   8   0  10        321.63        306.17         8.79 o                         
   9   0  10         73.13         63.57         6.96 o                         
  -7   1  10        160.44        195.10        10.44 o                         
  -6   1  10         83.73         84.82         8.06 o                         
  -5   1  10        386.90        419.15        15.39 o                         
  -4   1  10        383.05        379.94        14.47 o                         
  -3   1  10        499.23        525.40        17.04 o                         
  -2   1  10        739.85        700.90        19.78 o                         
  -1   1  10        172.87        183.57         6.80 o                         
   0   1  10       1136.07       1209.08        19.78 o                         
   1   1  10        206.81        204.89         7.06 o                         
   2   1  10        922.66        888.51        11.75 o                         
   3   1  10         10.93         10.12         1.64 o                         
   4   1  10        577.36        562.43         9.65 o                         
   5   1  10        282.62        268.74        10.81 o                         
   6   1  10        181.27        168.72         8.61 o                         
   7   1  10        621.14        628.12        12.42 o                         
   8   1  10          1.09          1.17         1.62 o                         
   9   1  10          1.00          4.58         2.93 o                         
  10   1  10         35.97         30.78         5.13 o                         
  -7   2  10         53.67         58.44         6.96 o                         
  -6   2  10          2.04          3.11         3.30 o                         
  -5   2  10          0.32         -1.28         2.75 o                         
  -4   2  10        104.70        114.86         8.24 o                         
  -3   2  10         21.72         30.04         4.95 o                         
  -2   2  10        173.79        153.15         8.98 o                         
  -1   2  10         80.06         97.75         8.24 o                         
   0   2  10        141.85        153.45         6.28 o                         
   1   2  10       1299.82       1281.43        19.62 o                         
   2   2  10       1230.00       1161.38        18.33 o                         
   3   2  10         52.47         68.10         3.69 o                         
   4   2  10       1025.03       1006.56        16.67 o                         
   5   2  10        374.83        360.71        12.82 o                         
   6   2  10        163.93        150.95         8.24 o                         
   7   2  10          7.30          6.59         2.20 o                         
   8   2  10        206.78        182.09         6.39 o                         
   9   2  10          0.84          3.11         2.75 o                         
  10   2  10        419.45        399.54        14.47 o                         
  -6   3  10         42.02         32.79         5.68 o                         
  -5   3  10        361.69        349.72        14.11 o                         
  -4   3  10        467.16        483.45        16.85 o                         
  -3   3  10        728.71        684.59        20.15 o                         
  -2   3  10        322.62        300.44        13.01 o                         
  -1   3  10         38.42         35.54         5.31 o                         
   0   3  10         33.80         28.13         3.37 o                         
   1   3  10        100.44         99.14         8.88 o                         
   2   3  10       1065.54       1099.34        25.28 o                         
   3   3  10        212.86        209.52         5.23 o                         
   4   3  10          4.91          4.44         1.49 o                         
   5   3  10       1348.65       1373.76        28.58 o                         
   6   3  10        311.75        299.52        11.72 o                         
   7   3  10       1588.07       1662.84        23.08 o                         
   8   3  10         17.73         18.62         2.81 o                         
   9   3  10        268.50        285.54         7.98 o                         
  10   3  10          3.87          3.85         3.11 o                         
  -6   4  10         36.85         34.07         5.68 o                         
  -5   4  10          8.01         11.17         4.03 o                         
  -4   4  10         29.03         17.77         4.76 o                         
  -3   4  10          0.95         -1.10         2.56 o                         
  -2   4  10        426.90        427.76        15.75 o                         
  -1   4  10         16.29         20.15         4.40 o                         
   0   4  10          2.57          1.40         1.80 o                         
   1   4  10        467.76        524.69        11.98 o                         
   2   4  10        328.84        301.22         8.81 o                         
   3   4  10        360.00        334.33         9.33 o                         
   4   4  10         94.89         89.09         3.79 o                         
   5   4  10        276.91        275.37         5.23 o                         
   6   4  10         55.30         50.93         5.86 o                         
   7   4  10        219.21        214.89        10.08 o                         
   8   4  10         17.46         18.14         2.78 o                         
   9   4  10          2.44          3.15         2.00 o                         
  10   4  10        247.66        242.36        11.72 o                         
  -5   5  10         53.06         51.66         6.96 o                         
  -4   5  10          1.22          0.37         2.93 o                         
  -3   5  10         56.35         57.71         7.14 o                         
  -2   5  10        669.05        608.02        19.42 o                         
  -1   5  10         16.21         15.02         4.21 o                         
   0   5  10         49.68         57.34         4.92 o                         
   1   5  10         37.63         34.73         3.95 o                         
   2   5  10        216.20        220.19        10.99 o                         
   3   5  10       1398.06       1304.10        20.47 o                         
   4   5  10       1574.25       1470.90        32.52 o                         
   5   5  10        234.16        224.32        14.75 o                         
   6   5  10        967.79        930.44        22.90 o                         
   7   5  10        573.94        573.76        17.04 o                         
   8   5  10          3.53          0.73         2.38 o                         
   9   5  10          3.27          5.54         4.12 o                         
  10   5  10        180.78        194.55        10.63 o                         
  -5   6  10          3.14          1.28         3.30 o                         
  -4   6  10        258.87        243.28        12.82 o                         
  -3   6  10         43.17         48.18         6.96 o                         
  -2   6  10       1055.81       1061.24        27.48 o                         
  -1   6  10        992.85        940.15        25.28 o                         
   0   6  10        517.11        496.79        12.31 o                         
   1   6  10        247.45        254.09         8.55 o                         
   2   6  10        186.36        174.35        10.35 o                         
   3   6  10        348.32        355.38        10.04 o                         
   4   6  10          0.07          0.92         2.56 o                         
   5   6  10         43.31         50.12         6.50 o                         
   6   6  10        107.39         94.53         7.33 o                         
   7   6  10       1029.53        957.73        23.63 o                         
   8   6  10        125.93        100.76         7.33 o                         
   9   6  10        187.76        203.34         9.71 o                         
  -4   7  10         22.68         19.42         5.31 o                         
  -3   7  10         42.96         51.11         7.33 o                         
  -2   7  10         13.64          9.71         4.03 o                         
  -1   7  10          4.49          8.43         3.85 o                         
   0   7  10        102.71        110.84        13.10 o                         
   1   7  10        456.16        433.72        11.72 o                         
   2   7  10        512.67        482.71        12.24 o                         
   3   7  10         78.50         88.70        11.17 o                         
   4   7  10          2.36          1.83         2.56 o                         
   5   7  10         13.99         15.87         3.94 o                         
   6   7  10        472.16        480.33        16.67 o                         
   7   7  10          3.97          9.53         3.66 o                         
   8   7  10         46.88         51.48         6.23 o                         
   9   7  10        187.00        186.12         9.71 o                         
  -4   8  10         36.32         33.52         6.59 o                         
  -3   8  10         58.42         45.07         7.33 o                         
  -2   8  10        304.14        286.15        14.47 o                         
  -1   8  10         57.88         62.29         7.88 o                         
   0   8  10        530.01        497.92        18.69 o                         
   1   8  10        285.02        318.05        10.36 o                         
   2   8  10        419.42        407.42        11.72 o                         
   3   8  10         95.30        106.67         6.21 o                         
   4   8  10         16.78         30.78         5.68 o                         
   5   8  10          8.46         10.81         3.85 o                         
   6   8  10         58.06         45.98         6.41 o                         
   7   8  10        164.29        160.29         9.89 o                         
   8   8  10         39.22         35.36         5.68 o                         
   9   8  10         76.15         76.03         7.69 o                         
  -3   9  10         82.62         67.41         8.61 o                         
  -2   9  10          0.09         -0.18         3.30 o                         
  -1   9  10          1.49          3.85         3.66 o                         
   0   9  10         90.03         87.02         9.71 o                         
   1   9  10        160.15        155.04         7.71 o                         
   2   9  10        141.24        143.78         7.38 o                         
   3   9  10       1130.29       1149.72        30.04 o                         
   4   9  10        140.89        148.94        10.44 o                         
   5   9  10          2.14          3.48         3.48 o                         
   6   9  10         12.97         10.26         4.03 o                         
   7   9  10        151.96        149.30         9.89 o                         
   8   9  10         27.36         23.08         5.13 o                         
   9   9  10          5.84         -0.55         2.93 o                         
  -2  10  10         15.66         12.09         5.31 o                         
  -1  10  10         27.61         32.24         6.59 o                         
   0  10  10         82.54         77.31         9.34 o                         
   1  10  10          1.53          1.18         2.55 o                         
   2  10  10        184.76        175.39        16.21 o                         
   3  10  10        133.13        157.73        11.17 o                         
   4  10  10          2.97          7.51         4.21 o                         
   5  10  10         38.16         38.65         6.59 o                         
   6  10  10        115.24        101.31         9.89 o                         
   7  10  10        106.30        112.48         9.34 o                         
   8  10  10        241.78        238.70        12.82 o                         
  -1  11  10          0.32          3.30         4.21 o                         
   0  11  10         97.25         91.41        10.44 o                         
   1  11  10        142.14        135.65        22.17 o                         
   2  11  10         86.41         87.03         5.85 o                         
   3  11  10        368.08        405.59        18.50 o                         
   4  11  10         83.06         80.42         9.71 o                         
   5  11  10        333.17        339.82        16.30 o                         
   6  11  10         79.62         92.15        10.08 o                         
   7  11  10         35.44         32.43         6.23 o                         
   8  11  10          2.41          3.85         4.03 o                         
   0  12  10         55.49         58.99         9.16 o                         
   1  12  10          4.79          4.62         3.21 o                         
   2  12  10         23.55         29.56         4.10 o                         
   3  12  10         67.05         66.68         9.34 o                         
   4  12  10        190.72        206.09        13.56 o                         
   5  12  10         31.61         29.68         6.78 o                         
   6  12  10        144.93        151.50        11.72 o                         
   7  12  10         21.44         21.62         5.86 o                         
   3  13  10        372.83        407.05        19.78 o                         
   4  13  10         64.04         69.06         9.89 o                         
   5  13  10         34.60         29.49         6.78 o                         
  -3 -10  11          5.13          1.65         4.95 o                         
  -2 -10  11         45.54         38.84         8.24 o                         
  -1 -10  11          8.51          2.93         4.76 o                         
   0 -10  11        411.30        427.78        11.18 o                         
   1 -10  11         99.50         87.38        11.54 o                         
  -4  -9  11        166.20        174.03        13.56 o                         
  -3  -9  11        143.33        141.79        13.92 o                         
  -2  -9  11        175.31        201.88        14.29 o                         
  -1  -9  11          5.51          6.59         4.95 o                         
   0  -9  11          3.30          1.92         2.14 o                         
   1  -9  11         31.42         28.96         4.40 o                         
   2  -9  11         32.54         28.94         7.14 o                         
   3  -9  11        111.70        102.77        11.91 o                         
  -5  -8  11         19.63          8.24         4.76 o                         
  -4  -8  11         92.23         90.50        10.63 o                         
  -3  -8  11        117.49        105.34        11.54 o                         
  -2  -8  11         65.93         72.54         9.89 o                         
  -1  -8  11          1.64          4.03         4.21 o                         
   0  -8  11        177.68        173.25         7.61 o                         
   1  -8  11        185.11        168.93        10.81 o                         
   2  -8  11        305.69        340.09        10.60 o                         
   3  -8  11         26.54         34.09         3.91 o                         
   4  -8  11         84.79        100.76        11.54 o                         
  -5  -7  11         40.16         43.42         7.69 o                         
  -4  -7  11        132.76        141.61        11.17 o                         
  -3  -7  11        424.09        451.57        19.60 o                         
  -2  -7  11          1.82          3.11         3.85 o                         
  -1  -7  11         23.97         20.33         5.50 o                         
   0  -7  11        104.81        116.92         7.09 o                         
   1  -7  11         14.40         16.63         2.77 o                         
   2  -7  11        351.42        361.83        10.48 o                         
   3  -7  11        533.96        550.52        15.85 o                         
   4  -7  11         73.68         52.21         8.43 o                         
   5  -7  11        571.74        575.59        22.17 o                         
  -6  -6  11         29.56         24.73         6.23 o                         
  -5  -6  11         66.71         59.17         8.24 o                         
  -4  -6  11        133.65        130.98        10.44 o                         
  -3  -6  11        200.10        201.51        12.64 o                         
  -2  -6  11        188.62        160.11        10.99 o                         
  -1  -6  11        830.44        805.87        25.10 o                         
   0  -6  11        202.48        193.22         6.36 o                         
   1  -6  11        288.90        289.60         7.76 o                         
   2  -6  11        226.95        245.94         8.31 o                         
   3  -6  11         12.00         16.00         2.73 o                         
   4  -6  11         16.53         15.94         5.13 o                         
   5  -6  11         17.24         14.11         5.13 o                         
   6  -6  11        142.48        111.20        10.99 o                         
  -6  -5  11         22.23         25.46         5.86 o                         
  -5  -5  11        253.79        257.20        13.74 o                         
  -4  -5  11        197.15        211.40        12.46 o                         
  -3  -5  11        111.28        123.11        10.08 o                         
  -2  -5  11        157.47        156.81        10.81 o                         
  -1  -5  11         31.53         27.93         3.99 o                         
   0  -5  11         80.22         85.10         4.51 o                         
   1  -5  11          0.75          0.37         1.47 o                         
   2  -5  11         50.64         50.02         4.47 o                         
   3  -5  11        220.53        197.73         7.07 o                         
   4  -5  11          6.81         13.00         2.38 o                         
   5  -5  11        689.05        716.83        23.08 o                         
   6  -5  11        231.07        237.23        13.37 o                         
   7  -5  11          9.20         12.82         4.76 o                         
  -6  -4  11        382.66        373.16        15.94 o                         
  -5  -4  11          2.80          3.30         3.66 o                         
  -4  -4  11        397.66        401.56        16.67 o                         
  -3  -4  11        974.88        973.49        26.75 o                         
  -2  -4  11        407.21        375.00        15.94 o                         
  -1  -4  11        258.42        289.02         9.64 o                         
   0  -4  11        103.20         91.85         4.30 o                         
   1  -4  11         81.42         89.97         4.42 o                         
   2  -4  11        397.43        381.87        19.97 o                         
   3  -4  11        110.06        112.05         5.22 o                         
   4  -4  11         88.16         79.06         4.12 o                         
   5  -4  11          0.86          0.37         2.93 o                         
   6  -4  11        202.64        188.14        11.36 o                         
   7  -4  11        165.46        204.44        11.91 o                         
  -6  -3  11         20.48         16.85         4.95 o                         
  -5  -3  11          3.67          4.21         3.48 o                         
  -4  -3  11        656.63        644.11        20.88 o                         
  -3  -3  11          2.15          3.66         3.30 o                         
  -2  -3  11          0.10         -0.92         2.38 o                         
  -1  -3  11        121.49        115.68         6.41 o                         
   0  -3  11        603.68        564.60        10.02 o                         
   1  -3  11        439.34        422.89         8.46 o                         
   2  -3  11         62.82         81.08         4.09 o                         
   3  -3  11         93.59         85.74         4.40 o                         
   4  -3  11        233.06        209.22         8.61 o                         
   5  -3  11        152.12        150.77         9.71 o                         
   6  -3  11        135.24        138.49         9.53 o                         
   7  -3  11        317.68        320.59        14.29 o                         
   8  -3  11          0.73          4.58         3.48 o                         
  -6  -2  11        102.16         97.64         9.34 o                         
  -5  -2  11         32.57         31.14         5.68 o                         
  -4  -2  11        104.54         87.75         8.79 o                         
  -3  -2  11          4.63          6.59         3.48 o                         
  -2  -2  11          5.77          6.41         3.30 o                         
  -1  -2  11       1194.09       1229.52        20.46 o                         
   0  -2  11        610.38        592.52        10.16 o                         
   1  -2  11        517.51        524.38         9.33 o                         
   2  -2  11        394.40        395.00         7.93 o                         
   3  -2  11          2.26          0.00         2.02 o                         
   4  -2  11          0.29          2.14         2.38 o                         
   5  -2  11        533.67        513.86        17.04 o                         
   6  -2  11        184.74        172.75        10.08 o                         
   7  -2  11         83.84         85.00         8.24 o                         
   8  -2  11        173.03        169.82        10.26 o                         
  -6  -1  11         12.29          7.14         3.85 o                         
  -5  -1  11         66.80         62.47         7.33 o                         
  -4  -1  11          0.92          7.69         3.48 o                         
  -3  -1  11        363.03        360.89        14.84 o                         
  -2  -1  11         34.17         45.07         6.41 o                         
  -1  -1  11        336.44        337.02         9.71 o                         
   0  -1  11        193.20        174.61         5.28 o                         
   1  -1  11        112.16        116.34         4.34 o                         
   2  -1  11       2173.73       2095.44        21.67 o                         
   3  -1  11        355.39        347.59         8.31 o                         
   4  -1  11        601.29        577.05        20.79 o                         
   5  -1  11        336.88        330.66        13.19 o                         
   6  -1  11         12.43          7.33         3.30 o                         
   7  -1  11         54.37         45.43         6.05 o                         
   8  -1  11        192.35        191.25        10.26 o                         
   9  -1  11         27.96         28.94         5.31 o                         
  -6   0  11         88.29         99.84         8.24 o                         
  -5   0  11          2.72          0.73         3.30 o                         
  -4   0  11        865.38        882.07        24.00 o                         
  -3   0  11        138.33        149.67         9.71 o                         
  -2   0  11        291.23        279.19        12.64 o                         
  -1   0  11        264.08        283.20        11.91 o                         
   0   0  11         29.86         31.40         3.75 o                         
   1   0  11       1881.30       1825.83        19.77 o                         
   2   0  11          0.12         -0.17         1.24 o                         
   3   0  11        117.64        111.62         4.95 o                         
   4   0  11         12.18         15.19         2.13 o                         
   5   0  11        339.34        335.43        13.19 o                         
   6   0  11         55.63         58.44         6.59 o                         
   7   0  11        504.90        540.24        16.85 o                         
   8   0  11        130.56        117.43         8.06 o                         
   9   0  11         45.12         45.62         5.86 o                         
  -6   1  11          5.08          4.03         3.48 o                         
  -5   1  11        508.45        504.33        17.59 o                         
  -4   1  11        184.61        196.38        11.17 o                         
  -3   1  11         82.47         72.73         7.69 o                         
  -2   1  11         39.99         33.71         5.50 o                         
  -1   1  11        873.58        864.12        23.08 o                         
   0   1  11        362.09        347.29         9.72 o                         
   1   1  11       1391.11       1339.18        20.98 o                         
   2   1  11       1629.08       1589.59        17.83 o                         
   3   1  11        102.66        112.07         6.78 o                         
   4   1  11        507.55        513.93         9.75 o                         
   5   1  11          1.90          1.83         2.38 o                         
   6   1  11        150.73        137.76         8.43 o                         
   7   1  11         19.33         19.60         4.21 o                         
   8   1  11         62.33         56.06         6.23 o                         
   9   1  11         29.48         21.25         4.40 o                         
  -6   2  11         70.09         64.12         7.69 o                         
  -5   2  11         49.26         45.80         6.78 o                         
  -4   2  11        802.29        782.78        22.53 o                         
  -3   2  11        245.77        275.89        12.82 o                         
  -2   2  11       1013.00        986.86        25.46 o                         
  -1   2  11          1.67          3.85         2.75 o                         
   0   2  11        251.89        225.86         7.97 o                         
   1   2  11          0.26          0.00         1.93 o                         
   2   2  11        612.06        615.92         9.92 o                         
   3   2  11        274.54        261.96         6.03 o                         
   4   2  11       1002.53        962.61        14.28 o                         
   5   2  11        176.28        178.06         9.71 o                         
   6   2  11         47.47         40.67         5.68 o                         
   7   2  11        284.98        294.21        12.09 o                         
   8   2  11         91.92        108.27         7.33 o                         
   9   2  11         36.25         27.11         4.58 o                         
  -6   3  11          4.75          4.03         3.48 o                         
  -5   3  11          0.52          9.34         4.03 o                         
  -4   3  11        131.47        139.78         9.71 o                         
  -3   3  11         12.43         11.36         4.03 o                         
  -2   3  11         81.41         81.89         8.43 o                         
  -1   3  11        173.91        190.52        10.63 o                         
   0   3  11        176.00        177.46         7.25 o                         
   1   3  11       2036.04       2164.58        29.27 o                         
   2   3  11        130.91        133.57         6.28 o                         
   3   3  11       1233.95       1210.50        14.77 o                         
   4   3  11        376.15        375.24         8.30 o                         
   5   3  11         45.66         35.06         2.29 o                         
   6   3  11        210.68        187.04         9.89 o                         
   7   3  11         61.82         65.58         6.96 o                         
   8   3  11         36.91         36.64         5.31 o                         
   9   3  11          9.46          8.06         3.11 o                         
  -5   4  11        235.78        266.36        13.19 o                         
  -4   4  11        136.31        127.32         9.34 o                         
  -3   4  11        357.91        327.92        14.84 o                         
  -2   4  11        694.90        705.48        21.80 o                         
  -1   4  11        197.50        196.75        11.17 o                         
   0   4  11        164.28        163.88        10.81 o                         
   1   4  11        356.54        359.52        10.23 o                         
   2   4  11         14.73         21.90         3.23 o                         
   3   4  11        351.60        335.97        13.37 o                         
   4   4  11        698.70        700.98        12.04 o                         
   5   4  11         33.16         27.62         2.29 o                         
   6   4  11       1076.52       1039.80        25.10 o                         
   7   4  11        927.42        925.31        23.08 o                         
   8   4  11         68.06         72.18         7.14 o                         
   9   4  11         97.44        107.17         7.33 o                         
  -5   5  11         13.04         12.27         4.58 o                         
  -4   5  11          0.03          1.28         3.30 o                         
  -3   5  11         54.03         52.94         7.33 o                         
  -2   5  11        244.93        237.05        12.82 o                         
  -1   5  11        417.17        405.04        16.30 o                         
   0   5  11        180.33        171.24        14.29 o                         
   1   5  11        925.26        990.16        18.33 o                         
   2   5  11         39.56         33.95         6.14 o                         
   3   5  11         25.75         34.90         4.02 o                         
   4   5  11         63.86         61.18         3.77 o                         
   5   5  11        100.41        104.98         9.07 o                         
   6   5  11        112.67        103.14         7.88 o                         
   7   5  11        519.54        490.96        16.49 o                         
   8   5  11         24.24         25.28         4.95 o                         
   9   5  11        221.67        236.32        10.63 o                         
  -4   6  11          1.17         -0.18         3.30 o                         
  -3   6  11        122.94        125.12         9.89 o                         
  -2   6  11        276.96        254.64        13.37 o                         
  -1   6  11        130.52        119.99         9.16 o                         
   0   6  11         56.02         67.92         5.68 o                         
   1   6  11         89.11         71.09         5.76 o                         
   2   6  11          0.92          2.09         1.93 o                         
   3   6  11        351.19        350.12        10.36 o                         
   4   6  11        684.27        695.40        21.07 o                         
   5   6  11        480.49        469.39         9.02 o                         
   6   6  11       1121.47       1085.42        26.93 o                         
   7   6  11        135.64        152.97         9.53 o                         
   8   6  11          9.88          6.59         3.30 o                         
   9   6  11        146.34        147.65         8.79 o                         
  -4   7  11         53.97         43.60         7.33 o                         
  -3   7  11         22.08         15.21         4.95 o                         
  -2   7  11        273.95        290.36        14.66 o                         
  -1   7  11         60.12         55.51         7.69 o                         
   0   7  11        584.71        562.95        19.97 o                         
   1   7  11        451.56        483.87        12.89 o                         
   2   7  11        609.29        620.69        14.51 o                         
   3   7  11        676.59        698.33        21.80 o                         
   4   7  11         42.28         45.80         6.59 o                         
   5   7  11         12.96         12.13         2.11 o                         
   6   7  11         13.37         13.74         4.21 o                         
   7   7  11        121.31         98.19         8.06 o                         
   8   7  11         36.92         36.64         5.86 o                         
   9   7  11        188.69        203.34        10.63 o                         
  -3   8  11         87.59         78.59         9.34 o                         
  -2   8  11         64.12         55.87         7.88 o                         
  -1   8  11          0.63          0.55         3.11 o                         
   0   8  11          9.71          7.51         4.21 o                         
   1   8  11        253.90        265.46         9.90 o                         
   2   8  11        194.84        194.00         8.61 o                         
   3   8  11        158.53        163.96        10.99 o                         
   4   8  11        134.49        139.41        10.08 o                         
   5   8  11         88.71         60.40         5.50 o                         
   6   8  11        164.37        165.97        10.63 o                         
   7   8  11        148.77        154.43        10.26 o                         
   8   8  11         83.50         65.58         7.69 o                         
   9   8  11          9.06          8.06         3.85 o                         
  -2   9  11        214.02        170.19        12.27 o                         
  -1   9  11         68.12         68.51         8.98 o                         
   0   9  11         79.18         69.61         8.98 o                         
   1   9  11        221.91        216.59         9.32 o                         
   2   9  11         29.97         31.18         4.47 o                         
   3   9  11        199.77        184.48        12.09 o                         
   4   9  11          4.58         -2.93         2.93 o                         
   5   9  11          2.40          2.38         3.30 o                         
   6   9  11         54.00         51.84         7.33 o                         
   7   9  11         73.17         68.51         8.24 o                         
   8   9  11          5.65          6.41         3.85 o                         
  -1  10  11         22.66         28.76         6.41 o                         
   0  10  11         27.64         19.05         5.68 o                         
   1  10  11          0.86          1.47         3.66 o                         
   2  10  11         30.23         30.07         4.59 o                         
   3  10  11         40.86         51.66         7.88 o                         
   4  10  11        277.25        272.77        14.66 o                         
   5  10  11         74.54         67.60         8.61 o                         
   6  10  11        299.96        280.10        14.84 o                         
   7  10  11          0.89         -0.55         3.11 o                         
   8  10  11        228.82        246.21        13.37 o                         
   0  11  11         83.19         81.52        10.26 o                         
   1  11  11          7.00          4.03         4.21 o                         
   2  11  11         55.29         46.26         5.63 o                         
   3  11  11         40.34         46.53         8.06 o                         
   4  11  11         36.28         45.25         7.69 o                         
   5  11  11          0.06         -2.75         3.48 o                         
   6  11  11        158.43        148.78         4.69 o                         
   7  11  11         62.30         53.49         8.24 o                         
   1  12  11         37.19         43.05         8.06 o                         
   2  12  11          7.71          4.94         3.43 o                         
   3  12  11        214.65        256.65        15.94 o                         
   4  12  11         21.08         27.48         6.78 o                         
   5  12  11        111.97        102.40        11.36 o                         
   6  12  11        108.43        108.45        11.72 o                         
  -2  -9  12        114.31        117.43        13.01 o                         
  -1  -9  12          6.68          5.68         5.31 o                         
   0  -9  12        165.20        177.17         7.30 o                         
   1  -9  12        104.49         86.83        11.72 o                         
   2  -9  12        132.22        139.23        14.11 o                         
  -4  -8  12        134.89        126.04        13.01 o                         
  -3  -8  12        173.04        153.33        12.82 o                         
  -2  -8  12         25.73         34.99         7.51 o                         
  -1  -8  12         77.51        115.05        12.46 o                         
   0  -8  12         12.87         19.23         3.58 o                         
   1  -8  12         34.36         31.66         6.14 o                         
   2  -8  12          0.15          1.44         2.33 o                         
   3  -8  12        197.64        215.98        14.66 o                         
  -4  -7  12         10.71         15.02         5.86 o                         
  -3  -7  12         75.95         81.34        10.44 o                         
  -2  -7  12         31.44         26.20         6.41 o                         
  -1  -7  12        221.22        252.26        15.02 o                         
   0  -7  12        159.70        159.82         6.68 o
[truncated: 64,234 more chars]
